# Supplementary material for: Association between brown eye colour in rs12913832:GG individuals and SNPs in TYR, TYRP1, and SLC24A4
Source: PLoS One. 2020 Sep 11;15(9):e0239131. doi: 10.1371/journal.pone.0239131 (PMC7485777; doi:10.1371/journal.pone.0239131)
Supplement: S1 Table — (XLSX) [file pone.0239131.s003.xlsx]

## Sheet: Covered bases (probe design)
#CHROM	START	END	Target gene
chr5	33924931	33925624	SLC45A5
chr5	33925695	33925815	SLC45A5
chr5	33925907	33926267	SLC45A5
chr5	33926715	33926835	SLC45A5
chr5	33927170	33927490	SLC45A5
chr5	33927754	33927994	SLC45A5
chr5	33928672	33928912	SLC45A5
chr5	33928931	33929131	SLC45A5
chr5	33929768	33931168	SLC45A5
chr5	33931832	33932627	SLC45A5
chr5	33932645	33932965	SLC45A5
chr5	33933219	33933499	SLC45A5
chr5	33933512	33933712	SLC45A5
chr5	33933722	33935082	SLC45A5
chr5	33935197	33940955	SLC45A5
chr5	33941005	33941405	SLC45A5
chr5	33941410	33942570	SLC45A5
chr5	33942572	33943012	SLC45A5
chr5	33943485	33943605	SLC45A5
chr5	33943606	33944326	SLC45A5
chr5	33944596	33945076	SLC45A5
chr5	33945327	33945807	SLC45A5
chr5	33946001	33946201	SLC45A5
chr5	33946224	33946944	SLC45A5
chr5	33947084	33948164	SLC45A5
chr5	33948171	33949491	SLC45A5
chr5	33949504	33950024	SLC45A5
chr5	33950317	33952237	SLC45A5
chr5	33952375	33952815	SLC45A5
chr5	33954232	33955072	SLC45A5
chr5	33955121	33955241	SLC45A5
chr5	33955255	33955535	SLC45A5
chr5	33955610	33955730	SLC45A5
chr5	33956865	33956985	SLC45A5
chr5	33957055	33958615	SLC45A5
chr5	33958762	33959395	SLC45A5
chr5	33959398	33959918	SLC45A5
chr5	33959929	33960169	SLC45A5
chr5	33961012	33961212	SLC45A5
chr5	33961216	33961696	SLC45A5
chr5	33961716	33962076	SLC45A5
chr5	33962103	33963143	SLC45A5
chr5	33963214	33965934	SLC45A5
chr5	33965969	33966409	SLC45A5
chr5	33966699	33967499	SLC45A5
chr5	33967568	33967888	SLC45A5
chr5	33967922	33969162	SLC45A5
chr5	33969193	33969393	SLC45A5
chr5	33969409	33970649	SLC45A5
chr5	33970945	33971545	SLC45A5
chr5	33972137	33975177	SLC45A5
chr5	33975185	33976185	SLC45A5
chr5	33976198	33977118	SLC45A5
chr5	33977361	33978001	SLC45A5
chr5	33978681	33978801	SLC45A5
chr5	33979002	33979122	SLC45A5
chr5	33979860	33980300	SLC45A5
chr5	33980376	33980576	SLC45A5
chr5	33980984	33981504	SLC45A5
chr5	33981515	33981875	SLC45A5
chr5	33981924	33982724	SLC45A5
chr5	33982876	33983076	SLC45A5
chr5	33983130	33985210	SLC45A5
chr6	380958	385318	IRF4
chr6	385444	386284	IRF4
chr6	386368	386648	IRF4
chr6	386710	390630	IRF4
chr6	390859	391619	IRF4
chr6	391711	393791	IRF4
chr6	393942	394502	IRF4
chr6	394738	398538	IRF4
chr6	398541	399501	IRF4
chr6	399512	400592	IRF4
chr6	400806	402766	IRF4
chr6	403028	406264	IRF4
chr6	406548	407627	IRF4
chr6	407793	409273	IRF4
chr6	409287	412447	IRF4
chr6	412457	412777	IRF4
chr6	412918	413158	IRF4
chr6	413218	413498	IRF4
chr6	413549	413789	IRF4
chr6	414111	414311	IRF4
chr6	415549	415989	IRF4
chr6	416054	416174	IRF4
chr6	416277	416397	IRF4
chr6	416405	417885	IRF4
chr6	417904	418384	IRF4
chr6	418528	419128	IRF4
chr6	419292	419692	IRF4
chr6	420365	420565	IRF4
chr6	420653	421291	IRF4
chr6	421653	421773	IRF4
chr11	88547978	88548098	GRM5 (TYR)
chr11	88548698	88548818	GRM5 (TYR)
chr11	88550146	88550906	GRM5 (TYR)
chr11	88550993	88552153	GRM5 (TYR)
chr11	88552161	88552881	GRM5 (TYR)
chr11	88553565	88553685	GRM5 (TYR)
chr11	88553847	88554527	GRM5 (TYR)
chr11	88554539	88555379	GRM5 (TYR)
chr11	88555387	88555747	GRM5 (TYR)
chr11	88555748	88555948	GRM5 (TYR)
chr11	88556548	88556668	GRM5 (TYR)
chr11	88556698	88557098	GRM5 (TYR)
chr11	88557114	88557234	GRM5 (TYR)
chr11	88557249	88557649	GRM5 (TYR)
chr11	88557954	88559554	GRM5 (TYR)
chr11	88559651	88559851	GRM5 (TYR)
chr11	88559855	88560935	GRM5 (TYR)
chr11	88561013	88561691	GRM5 (TYR)
chr11	88562229	88562349	GRM5 (TYR)
chr11	88562759	88563159	GRM5 (TYR)
chr11	88563277	88563477	GRM5 (TYR)
chr11	88563685	88563925	GRM5 (TYR)
chr11	88564250	88565330	GRM5 (TYR)
chr11	88567432	88567992	GRM5 (TYR)
chr11	88712363	88713723	TYR
chr11	88714033	88714153	TYR
chr11	88714188	88714388	TYR
chr11	88714467	88714947	TYR
chr11	88714966	88715286	TYR
chr11	88715505	88715625	TYR
chr11	88715677	88715797	TYR
chr11	88716230	88716550	TYR
chr11	88716711	88716831	TYR
chr11	88716883	88717003	TYR
chr11	88717289	88717409	TYR
chr11	88717655	88717775	TYR
chr11	88717798	88718438	TYR
chr11	88718440	88718720	TYR
chr11	88718757	88718877	TYR
chr11	88718907	88719107	TYR
chr11	88719250	88719370	TYR
chr11	88727647	88728447	TYR
chr11	88728724	88729164	TYR
chr11	88729185	88729705	TYR
chr11	88729868	88729988	TYR
chr11	88730055	88730175	TYR
chr11	88730730	88730930	TYR
chr11	88730935	88731055	TYR
chr11	88731557	88731677	TYR
chr11	88731730	88731850	TYR
chr11	88733973	88734093	TYR
chr11	88734454	88734574	TYR
chr11	88734692	88736846	TYR
chr11	88736906	88737735	TYR
chr11	88737749	88737869	TYR
chr11	88737904	88738784	TYR
chr11	88738789	88738989	TYR
chr11	88739098	88739480	TYR
chr11	88739594	88739954	TYR
chr11	88740252	88742450	TYR
chr11	88742516	88742636	TYR
chr11	88742658	88742778	TYR
chr11	88743243	88743963	TYR
chr11	88743973	88744933	TYR
chr11	88744937	88745257	TYR
chr11	88745321	88746961	TYR
chr11	88747020	88747260	TYR
chr11	88747338	88747658	TYR
chr11	88748009	88749084	TYR
chr11	88749085	88749325	TYR
chr11	88749487	88750767	TYR
chr11	88750776	88751176	TYR
chr11	88751205	88751685	TYR
chr11	88751687	88751967	TYR
chr11	88751983	88752103	TYR
chr11	88752139	88752259	TYR
chr11	88752353	88752593	TYR
chr11	88752859	88753299	TYR
chr11	88753303	88753943	TYR
chr11	88754048	88755008	TYR
chr11	88755039	88755159	TYR
chr11	88755181	88755541	TYR
chr11	88755843	88756322	TYR
chr11	88756337	88756737	TYR
chr11	88757385	88758865	TYR
chr11	88759484	88759684	TYR
chr11	88759812	88760252	TYR
chr11	88760547	88761027	TYR
chr11	88761356	88761476	TYR
chr11	88761767	88761967	TYR
chr11	88762352	88763672	TYR
chr11	88763681	88765201	TYR
chr11	88765291	88765651	TYR
chr11	88765716	88766436	TYR
chr11	88766453	88767773	TYR
chr11	88767797	88768397	TYR
chr11	88768416	88768696	TYR
chr11	88768713	88769713	TYR
chr11	88769718	88770158	TYR
chr11	88770212	88770332	TYR
chr11	88770459	88770779	TYR
chr11	88770792	88771032	TYR
chr11	88771191	88771311	TYR
chr11	88771342	88772142	TYR
chr11	88772451	88772651	TYR
chr11	88772723	88773003	TYR
chr11	88773163	88773523	TYR
chr11	88773987	88775227	TYR
chr11	88775321	88778601	TYR
chr11	88778626	88781666	TYR
chr11	88781716	88783510	TYR
chr11	88783532	88783652	TYR
chr11	88784445	88784565	TYR
chr11	88784904	88785104	TYR
chr11	88785107	88785427	TYR
chr11	88785459	88785871	TYR
chr11	88786053	88786766	TYR
chr11	88786942	88787302	TYR
chr11	88787567	88787767	TYR
chr11	88787816	88788056	TYR
chr11	88788080	88788440	TYR
chr11	88788604	88788844	TYR
chr11	88788934	88789054	TYR
chr11	88789132	88791012	TYR
chr11	88791046	88791446	TYR
chr11	88791456	88792736	TYR
chr11	88792813	88792933	TYR
chr11	88793029	88793149	TYR
chr11	88793205	88793445	TYR
chr11	88793465	88793665	TYR
chr11	88793713	88797433	TYR
chr11	88797472	88798032	TYR
chr11	88798106	88798466	TYR
chr11	88798503	88801135	TYR
chr11	88801142	88801262	TYR
chr11	88801314	88801874	TYR
chr11	88801893	88802093	TYR
chr11	88802199	88803559	TYR
chr11	88803605	88804485	TYR
chr11	88804507	88804707	TYR
chr11	88804730	88805930	TYR
chr11	88806245	88806685	TYR
chr11	88806688	88807728	TYR
chr11	88807761	88807881	TYR
chr11	88807999	88809039	TYR
chr11	88809173	88809293	TYR
chr11	88811395	88811515	TYR
chr11	88811680	88812240	TYR
chr11	88812278	88813478	TYR
chr11	88813531	88813971	TYR
chr11	88814328	88814448	TYR
chr11	88814607	88814847	TYR
chr11	88815472	88815912	TYR
chr11	88816245	88816365	TYR
chr11	88816478	88817274	TYR
chr11	88817332	88817452	TYR
chr11	88817462	88818130	TYR
chr11	88818275	88819515	TYR
chr11	88819548	88819988	TYR
chr11	88819993	88822153	TYR
chr11	88822432	88822632	TYR
chr11	88822641	88822881	TYR
chr11	88823265	88823505	TYR
chr11	88824277	88824397	TYR
chr11	88824422	88824742	TYR
chr11	88825042	88825162	TYR
chr11	88825392	88825512	TYR
chr11	88828069	88828189	TYR
chr11	88828340	88828460	TYR
chr11	88828825	88829099	TYR
chr11	88829138	88829378	TYR
chr11	88829384	88829784	TYR
chr11	88829952	88830712	TYR
chr11	88830871	88832630	TYR
chr11	88832640	88833560	TYR
chr11	88833657	88834217	TYR
chr11	88834320	88834600	TYR
chr11	88834616	88835216	TYR
chr11	88835333	88836813	TYR
chr11	88837127	88837287	TYR
chr11	88837466	88838062	TYR
chr11	88838063	88838263	TYR
chr11	88838425	88838665	TYR
chr11	88838810	88839465	TYR
chr11	88839468	88839668	TYR
chr11	88839674	88840274	TYR
chr11	88840308	88840668	TYR
chr11	88840753	88841273	TYR
chr11	88841429	88841869	TYR
chr11	88842796	88843116	TYR
chr11	88843499	88843619	TYR
chr11	88845976	88846376	TYR
chr11	88846481	88846921	TYR
chr11	88846925	88847205	TYR
chr11	88847288	88847408	TYR
chr11	88847430	88847630	TYR
chr11	88848965	88849085	TYR
chr11	88849505	88850545	TYR
chr11	88852199	88853279	TYR
chr11	88857001	88857121	TYR
chr11	88858502	88860422	TYR
chr11	88860557	88860917	TYR
chr11	88861091	88862171	TYR
chr11	88862252	88862492	TYR
chr11	88862538	88862938	TYR
chr11	88862983	88864777	TYR
chr11	88866176	88866536	TYR
chr11	88866545	88866865	TYR
chr11	88866911	88867031	TYR
chr11	88867877	88867997	TYR
chr11	88868232	88869592	TYR
chr11	88869683	88869803	TYR
chr11	88869832	88870272	TYR
chr11	88870278	88871318	TYR
chr11	88871319	88872199	TYR
chr11	88872282	88873202	TYR
chr11	88873210	88873410	TYR
chr11	88873646	88874726	TYR
chr11	88874845	88876365	TYR
chr11	88876569	88876689	TYR
chr11	88877401	88877521	TYR
chr11	88877757	88877997	TYR
chr11	88878096	88878216	TYR
chr11	88878232	88878872	TYR
chr11	88878902	88879502	TYR
chr11	88879681	88879801	TYR
chr11	88879988	88881908	TYR
chr11	88881913	88882233	TYR
chr11	88882256	88882376	TYR
chr11	88882427	88882867	TYR
chr11	88882971	88883211	TYR
chr11	88884178	88884378	TYR
chr11	88884499	88884699	TYR
chr11	88885495	88885695	TYR
chr11	88886357	88886597	TYR
chr11	88886670	88886870	TYR
chr11	88887111	88887231	TYR
chr11	88889068	88889268	TYR
chr11	88889823	88889943	TYR
chr11	88890989	88891309	TYR
chr11	88891541	88891901	TYR
chr11	88892097	88892217	TYR
chr11	88892522	88892642	TYR
chr11	88892696	88892896	TYR
chr11	88892928	88893278	TYR
chr11	88893363	88893603	TYR
chr11	88893639	88893879	TYR
chr11	88893884	88894004	TYR
chr11	88895258	88895578	TYR
chr11	88895843	88896043	TYR
chr11	88896068	88896268	TYR
chr11	88896479	88896599	TYR
chr11	88897023	88897383	TYR
chr11	88897788	88898108	TYR
chr11	88898241	88899201	TYR
chr11	88899211	88899411	TYR
chr11	88900051	88901323	TYR
chr11	88901382	88901822	TYR
chr11	88901836	88902036	TYR
chr11	88902038	88902478	TYR
chr11	88902739	88903779	TYR
chr11	88903782	88905526	TYR
chr11	88905574	88906134	TYR
chr11	88906174	88906574	TYR
chr11	88907007	88907127	TYR
chr11	88907353	88907713	TYR
chr11	88907726	88908166	TYR
chr11	88908196	88908316	TYR
chr11	88908432	88910192	TYR
chr11	88910406	88912086	TYR
chr11	88912142	88912262	TYR
chr11	88912392	88912712	TYR
chr11	88912729	88914249	TYR
chr11	88914535	88914855	TYR
chr11	88914927	88917073	TYR
chr11	88917170	88918370	TYR
chr11	88918453	88918613	TYR
chr11	88918698	88918978	TYR
chr11	88919100	88919580	TYR
chr11	88919596	88919876	TYR
chr11	88919903	88920023	TYR
chr11	88920221	88921216	TYR
chr11	88921250	88921450	TYR
chr11	88921488	88922042	TYR
chr11	88922142	88922382	TYR
chr11	88922407	88922727	TYR
chr11	88922928	88923048	TYR
chr11	88924231	88924791	TYR
chr11	88925088	88925448	TYR
chr11	88925473	88925673	TYR
chr11	88925692	88925892	TYR
chr11	88926009	88926929	TYR
chr11	88927256	88927376	TYR
chr11	88927417	88927737	TYR
chr11	88927870	88927990	TYR
chr11	88928124	88928564	TYR
chr11	88928859	88929179	TYR
chr11	88929235	88930274	TYR
chr11	88930288	88931728	TYR
chr11	88931801	88931921	TYR
chr11	88932483	88933283	TYR
chr11	88933542	88933662	TYR
chr11	88933997	88934237	TYR
chr11	88934416	88934656	TYR
chr11	88934856	88935256	TYR
chr11	88935314	88935794	TYR
chr11	88935803	88936763	TYR
chr11	88937052	88937292	TYR
chr11	88937326	88937566	TYR
chr11	88939705	88939825	TYR
chr11	88940119	88940239	TYR
chr11	88940538	88940858	TYR
chr11	88941436	88942196	TYR
chr11	88947863	88948423	TYR
chr11	88948890	88949010	TYR
chr11	88949031	88949631	TYR
chr11	88949836	88950156	TYR
chr11	88950169	88951926	TYR
chr11	88951944	88952464	TYR
chr11	88952749	88953309	TYR
chr11	88953670	88953790	TYR
chr11	88953955	88955629	TYR
chr11	88955908	88957548	TYR
chr11	88957575	88957695	TYR
chr11	88957732	88958012	TYR
chr11	88958715	88958835	TYR
chr11	88959199	88959479	TYR
chr11	88959487	88960247	TYR
chr11	88960254	88961334	TYR
chr11	88961385	88962225	TYR
chr11	88962244	88962724	TYR
chr11	88967857	88967977	TYR
chr11	88968756	88968876	TYR
chr11	88969256	88969376	TYR
chr11	88969421	88970141	TYR
chr11	88970170	88970370	TYR
chr11	88972043	88972163	TYR
chr11	88973435	88973555	TYR
chr11	88973766	88974726	TYR
chr11	88974756	88974876	TYR
chr11	88975101	88975381	TYR
chr11	88975661	88975861	TYR
chr11	88975873	88976433	TYR
chr11	88976440	88977000	TYR
chr11	88977251	88978811	TYR
chr11	88979106	88980826	TYR
chr11	88980834	88981354	TYR
chr11	88981510	88981830	TYR
chr11	88981896	88982096	TYR
chr11	88982220	88982420	TYR
chr11	88982665	88982945	TYR
chr11	88983023	88983143	TYR
chr11	88983171	88983451	TYR
chr11	88983526	88983646	TYR
chr11	88983982	88985422	TYR
chr11	88985482	88985682	TYR
chr11	88985702	88985822	TYR
chr11	88985857	88986617	TYR
chr11	88988812	88988932	TYR
chr11	88989077	88989317	TYR
chr11	88989386	88989626	TYR
chr11	88989808	88991008	TYR
chr11	88991015	88993415	TYR
chr11	88993666	88993826	TYR
chr11	88996099	88996219	TYR
chr11	88997405	88997525	TYR
chr11	88997956	88998916	TYR
chr11	88998932	88999692	TYR
chr11	88999708	89000788	TYR
chr11	89000793	89001259	TYR
chr11	89001327	89001447	TYR
chr11	89001493	89001773	TYR
chr11	89001783	89003423	TYR
chr11	89003564	89003684	TYR
chr11	89003711	89003831	TYR
chr11	89003878	89004318	TYR
chr11	89004360	89004520	TYR
chr11	89005063	89005183	TYR
chr11	89005866	89006106	TYR
chr11	89006258	89006458	TYR
chr11	89007200	89007400	TYR
chr11	89007415	89007535	TYR
chr11	89007549	89007749	TYR
chr11	89007772	89008692	TYR
chr11	89009092	89010092	TYR
chr11	89010418	89011138	TYR
chr11	89011146	89011586	TYR
chr11	89011636	89011756	TYR
chr11	89011856	89012056	TYR
chr11	89012169	89012289	TYR
chr11	89012334	89012454	TYR
chr11	89012511	89012711	TYR
chr11	89012986	89013106	TYR
chr11	89013192	89013312	TYR
chr11	89013931	89014051	TYR
chr11	89014072	89014872	TYR
chr11	89014891	89015691	TYR
chr11	89015729	89018374	TYR
chr11	89018388	89019108	TYR
chr11	89019118	89019558	TYR
chr11	89019676	89020596	TYR
chr11	89020609	89020889	TYR
chr11	89020903	89021063	TYR
chr11	89021242	89021362	TYR
chr11	89021428	89021828	TYR
chr11	89021911	89022911	TYR
chr11	89022925	89023725	TYR
chr11	89023743	89023863	TYR
chr11	89023906	89024946	TYR
chr11	89025208	89025528	TYR
chr11	89025545	89026505	TYR
chr11	89026522	89028118	TYR
chr11	89028135	89032095	TYR
chr11	89032117	89033695	TYR
chr11	89033736	89034216	TYR
chr11	89034744	89034944	TYR
chr11	89034980	89035100	TYR
chr11	89035138	89035258	TYR
chr11	89035356	89035476	TYR
chr11	89035514	89035634	TYR
chr11	89035715	89036713	TYR
chr11	89037116	89037556	TYR
chr11	89037560	89038440	TYR
chr11	89038485	89039925	TYR
chr11	89039977	89040177	TYR
chr11	89040218	89041818	TYR
chr11	89041826	89042386	TYR
chr11	89042471	89044391	TYR
chr11	89044685	89045285	TYR
chr11	89045306	89046386	TYR
chr15	48394145	48394305	SLC24A5
chr15	48394402	48395082	SLC24A5
chr15	48395206	48396246	SLC24A5
chr15	48396570	48396970	SLC24A5
chr15	48396990	48397350	SLC24A5
chr15	48397375	48397535	SLC24A5
chr15	48397605	48397765	SLC24A5
chr15	48397875	48398515	SLC24A5
chr15	48398544	48398824	SLC24A5
chr15	48398971	48399091	SLC24A5
chr15	48399104	48399304	SLC24A5
chr15	48399321	48399601	SLC24A5
chr15	48399687	48400087	SLC24A5
chr15	48400094	48400574	SLC24A5
chr15	48400735	48401575	SLC24A5
chr15	48401793	48404949	SLC24A5
chr15	48404985	48405505	SLC24A5
chr15	48405515	48406075	SLC24A5
chr15	48406118	48407305	SLC24A5
chr15	48407605	48407925	SLC24A5
chr15	48408081	48408201	SLC24A5
chr15	48408372	48408812	SLC24A5
chr15	48408830	48409030	SLC24A5
chr15	48409187	48409387	SLC24A5
chr15	48410062	48410302	SLC24A5
chr15	48410456	48410576	SLC24A5
chr15	48411069	48412017	SLC24A5
chr15	48412354	48415354	SLC24A5
chr15	48415498	48415618	SLC24A5
chr15	48415844	48416084	SLC24A5
chr15	48416457	48417457	SLC24A5
chr15	48417574	48419294	SLC24A5
chr15	48419301	48419741	SLC24A5
chr15	48420201	48420601	SLC24A5
chr15	48420612	48421172	SLC24A5
chr15	48421180	48421540	SLC24A5
chr15	48421541	48421936	SLC24A5
chr15	48422064	48423104	SLC24A5
chr15	48423227	48423427	SLC24A5
chr15	48423913	48424513	SLC24A5
chr15	48424718	48428478	SLC24A5
chr15	48428484	48429364	SLC24A5
chr15	48429371	48431731	SLC24A5
chr15	48431739	48432099	SLC24A5
chr15	48432176	48433496	SLC24A5
chr15	48433788	48435144	SLC24A5
chr14	92755906	92756116	SLC24A4
chr14	92756355	92757435	SLC24A4
chr14	92757514	92757784	SLC24A4
chr14	92757959	92759879	SLC24A4
chr14	92759902	92760082	SLC24A4
chr14	92760128	92760428	SLC24A4
chr14	92760743	92762303	SLC24A4
chr14	92763025	92763475	SLC24A4
chr14	92763488	92763848	SLC24A4
chr14	92764252	92766112	SLC24A4
chr14	92766396	92766966	SLC24A4
chr14	92766978	92767518	SLC24A4
chr14	92767554	92767794	SLC24A4
chr14	92767928	92768318	SLC24A4
chr14	92768459	92768579	SLC24A4
chr14	92768915	92769095	SLC24A4
chr14	92769156	92769816	SLC24A4
chr14	92769961	92771221	SLC24A4
chr14	92771310	92771850	SLC24A4
chr14	92772210	92772540	SLC24A4
chr14	92772797	92773097	SLC24A4
chr14	92773113	92773293	SLC24A4
chr14	92773385	92773505	SLC24A4
chr14	92773618	92774068	SLC24A4
chr14	92774087	92775437	SLC24A4
chr14	92775606	92775846	SLC24A4
chr14	92775889	92778889	SLC24A4
chr14	92778972	92779122	SLC24A4
chr14	92779182	92781072	SLC24A4
chr14	92781088	92781208	SLC24A4
chr14	92781214	92781724	SLC24A4
chr14	92781726	92782236	SLC24A4
chr14	92782571	92783531	SLC24A4
chr14	92783550	92783670	SLC24A4
chr14	92783698	92783818	SLC24A4
chr14	92783986	92784286	SLC24A4
chr14	92784371	92784551	SLC24A4
chr14	92784563	92785043	SLC24A4
chr14	92785057	92785177	SLC24A4
chr14	92785198	92785948	SLC24A4
chr14	92786239	92786779	SLC24A4
chr14	92786852	92788322	SLC24A4
chr14	92788365	92788575	SLC24A4
chr14	92788623	92789433	SLC24A4
chr14	92789484	92789754	SLC24A4
chr14	92789766	92791686	SLC24A4
chr14	92791771	92791951	SLC24A4
chr14	92791964	92793194	SLC24A4
chr14	92793200	92793380	SLC24A4
chr14	92793381	92795871	SLC24A4
chr14	92796134	92796464	SLC24A4
chr14	92796588	92797008	SLC24A4
chr14	92797205	92797385	SLC24A4
chr14	92797389	92797629	SLC24A4
chr14	92797917	92798037	SLC24A4
chr14	92798878	92799448	SLC24A4
chr14	92799737	92800877	SLC24A4
chr14	92800904	92801024	SLC24A4
chr14	92801295	92801475	SLC24A4
chr14	92802070	92803660	SLC24A4
chr14	92803670	92804360	SLC24A4
chr14	92804364	92805204	SLC24A4
chr14	92805216	92805816	SLC24A4
chr14	92805874	92808634	SLC24A4
chr14	92809006	92809936	SLC24A4
chr14	92810347	92810467	SLC24A4
chr14	92810484	92811774	SLC24A4
chr14	92812236	92812656	SLC24A4
chr14	92812662	92813082	SLC24A4
chr14	92813092	92813992	SLC24A4
chr14	92814294	92814714	SLC24A4
chr14	92814736	92815516	SLC24A4
chr14	92815802	92815982	SLC24A4
chr14	92815995	92817135	SLC24A4
chr14	92817294	92817414	SLC24A4
chr14	92817636	92817936	SLC24A4
chr14	92818296	92818656	SLC24A4
chr14	92818708	92819638	SLC24A4
chr14	92819649	92819979	SLC24A4
chr14	92819983	92820523	SLC24A4
chr14	92820816	92820996	SLC24A4
chr14	92821434	92822304	SLC24A4
chr14	92822409	92822859	SLC24A4
chr14	92822952	92823732	SLC24A4
chr14	92824177	92825047	SLC24A4
chr14	92825325	92825565	SLC24A4
chr14	92826044	92826254	SLC24A4
chr14	92826747	92827017	SLC24A4
chr14	92827036	92828356	SLC24A4
chr14	92828377	92829907	SLC24A4
chr14	92830195	92832145	SLC24A4
chr14	92832150	92832420	SLC24A4
chr14	92832435	92833125	SLC24A4
chr14	92833252	92834182	SLC24A4
chr14	92834352	92834950	SLC24A4
chr14	92835005	92835185	SLC24A4
chr14	92835197	92835797	SLC24A4
chr14	92835888	92836068	SLC24A4
chr14	92836098	92836578	SLC24A4
chr14	92836606	92836846	SLC24A4
chr14	92837167	92837347	SLC24A4
chr14	92837674	92838011	SLC24A4
chr14	92838017	92838137	SLC24A4
chr14	92838141	92839221	SLC24A4
chr14	92839683	92840283	SLC24A4
chr14	92840331	92841621	SLC24A4
chr14	92842277	92842517	SLC24A4
chr14	92842600	92843140	SLC24A4
chr14	92843291	92843891	SLC24A4
chr14	92843904	92844534	SLC24A4
chr14	92844724	92845131	SLC24A4
chr14	92845434	92847144	SLC24A4
chr14	92847145	92847385	SLC24A4
chr14	92847959	92848079	SLC24A4
chr14	92848112	92848442	SLC24A4
chr14	92848528	92848708	SLC24A4
chr14	92848894	92849794	SLC24A4
chr14	92849796	92851266	SLC24A4
chr14	92851302	92851572	SLC24A4
chr14	92851848	92852658	SLC24A4
chr14	92852698	92852878	SLC24A4
chr14	92852900	92853530	SLC24A4
chr14	92854467	92855307	SLC24A4
chr14	92855315	92855675	SLC24A4
chr14	92855696	92858996	SLC24A4
chr14	92859090	92859900	SLC24A4
chr14	92860477	92860657	SLC24A4
chr14	92860911	92861751	SLC24A4
chr14	92861802	92862162	SLC24A4
chr14	92862459	92862639	SLC24A4
chr14	92862643	92862823	SLC24A4
chr14	92862827	92866247	SLC24A4
chr14	92866388	92866508	SLC24A4
chr14	92866794	92867634	SLC24A4
chr14	92867754	92867994	SLC24A4
chr14	92868013	92868883	SLC24A4
chr14	92869228	92869678	SLC24A4
chr14	92869952	92870642	SLC24A4
chr14	92870655	92870775	SLC24A4
chr14	92870807	92870927	SLC24A4
chr14	92870957	92871227	SLC24A4
chr14	92871240	92871480	SLC24A4
chr14	92871497	92871827	SLC24A4
chr14	92874242	92874512	SLC24A4
chr14	92874543	92874933	SLC24A4
chr14	92875033	92875933	SLC24A4
chr14	92875956	92876076	SLC24A4
chr14	92876814	92876934	SLC24A4
chr14	92877124	92877424	SLC24A4
chr14	92877437	92878277	SLC24A4
chr14	92878300	92879320	SLC24A4
chr14	92879442	92880522	SLC24A4
chr14	92880628	92880808	SLC24A4
chr14	92881109	92881769	SLC24A4
chr14	92882489	92883629	SLC24A4
chr14	92884091	92884271	SLC24A4
chr14	92884282	92884852	SLC24A4
chr14	92885496	92886303	SLC24A4
chr14	92886927	92887775	SLC24A4
chr14	92888161	92888551	SLC24A4
chr14	92888569	92888749	SLC24A4
chr14	92888855	92889155	SLC24A4
chr14	92889796	92890213	SLC24A4
chr14	92891756	92892056	SLC24A4
chr14	92892344	92892524	SLC24A4
chr14	92892686	92894036	SLC24A4
chr14	92894053	92894233	SLC24A4
chr14	92894461	92895241	SLC24A4
chr14	92895303	92896403	SLC24A4
chr14	92896406	92899400	SLC24A4
chr14	92899407	92899707	SLC24A4
chr14	92899944	92900514	SLC24A4
chr14	92900533	92900863	SLC24A4
chr14	92900870	92901050	SLC24A4
chr14	92901434	92901674	SLC24A4
chr14	92901825	92902425	SLC24A4
chr14	92902926	92903616	SLC24A4
chr14	92903620	92904280	SLC24A4
chr14	92905292	92905472	SLC24A4
chr14	92905509	92907129	SLC24A4
chr14	92907280	92908210	SLC24A4
chr14	92908218	92908608	SLC24A4
chr14	92908814	92910584	SLC24A4
chr14	92910598	92910898	SLC24A4
chr14	92911316	92911766	SLC24A4
chr14	92911789	92911909	SLC24A4
chr14	92911941	92912121	SLC24A4
chr14	92912397	92912517	SLC24A4
chr14	92912757	92914317	SLC24A4
chr14	92914417	92914597	SLC24A4
chr14	92914709	92915639	SLC24A4
chr14	92915660	92921750	SLC24A4
chr14	92921888	92922068	SLC24A4
chr14	92922339	92923659	SLC24A4
chr14	92923822	92925352	SLC24A4
chr14	92925365	92926535	SLC24A4
chr14	92926565	92926715	SLC24A4
chr14	92926721	92927771	SLC24A4
chr14	92928058	92928178	SLC24A4
chr14	92928215	92928335	SLC24A4
chr14	92928404	92928734	SLC24A4
chr14	92929143	92930013	SLC24A4
chr14	92930395	92931535	SLC24A4
chr14	92931633	92932473	SLC24A4
chr14	92932499	92932619	SLC24A4
chr14	92932805	92933555	SLC24A4
chr14	92933803	92934373	SLC24A4
chr14	92936256	92936376	SLC24A4
chr14	92936617	92937457	SLC24A4
chr14	92937470	92938310	SLC24A4
chr14	92938318	92938588	SLC24A4
chr14	92939237	92939417	SLC24A4
chr14	92939471	92940821	SLC24A4
chr14	92941340	92941460	SLC24A4
chr14	92941480	92942170	SLC24A4
chr14	92942195	92942975	SLC24A4
chr14	92947239	92947989	SLC24A4
chr14	92948160	92948430	SLC24A4
chr14	92948555	92949395	SLC24A4
chr14	92949399	92951529	SLC24A4
chr14	92951827	92952577	SLC24A4
chr14	92952587	92952857	SLC24A4
chr14	92952880	92954050	SLC24A4
chr14	92954841	92954961	SLC24A4
chr14	92954990	92955500	SLC24A4
chr14	92955798	92955978	SLC24A4
chr14	92956016	92957666	SLC24A4
chr14	92957797	92959087	SLC24A4
chr14	92959129	92959309	SLC24A4
chr14	92959354	92961334	SLC24A4
chr14	92961343	92961973	SLC24A4
chr14	92961985	92963155	SLC24A4
chr14	92963439	92964849	SLC24A4
chr14	92965128	92965878	SLC24A4
chr14	92966478	92967828	SLC24A4
chr15	28344106	28344496	OCA2-HERC2
chr15	28344653	28344923	OCA2-HERC2
chr15	28345697	28347647	OCA2-HERC2
chr15	28348054	28348174	OCA2-HERC2
chr15	28348700	28349450	OCA2-HERC2
chr15	28349511	28349931	OCA2-HERC2
chr15	28351484	28353524	OCA2-HERC2
chr15	28353884	28354064	OCA2-HERC2
chr15	28354124	28354244	OCA2-HERC2
chr15	28354545	28354665	OCA2-HERC2
chr15	28354735	28355095	OCA2-HERC2
chr15	28355097	28361367	OCA2-HERC2
chr15	28361652	28364142	OCA2-HERC2
chr15	28364887	28368997	OCA2-HERC2
chr15	28369032	28369332	OCA2-HERC2
chr9	12668608	12668908	TYRP1
chr9	12668967	12669285	TYRP1
chr9	12669396	12670506	TYRP1
chr9	12670509	12671619	TYRP1
chr9	12671633	12671753	TYRP1
chr9	12671769	12673359	TYRP1
chr9	12673507	12673687	TYRP1
chr9	12673828	12674818	TYRP1
chr9	12675041	12675491	TYRP1
chr9	12675525	12675645	TYRP1
chr9	12675829	12676789	TYRP1
chr9	12676809	12677199	TYRP1
chr9	12677978	12679418	TYRP1
chr9	12679515	12679965	TYRP1
chr9	12680012	12680132	TYRP1
chr9	12680139	12681249	TYRP1
chr9	12681365	12681485	TYRP1
chr9	12684530	12684710	TYRP1
chr9	12684725	12685775	TYRP1
chr9	12685800	12686670	TYRP1
chr9	12686955	12687345	TYRP1
chr9	12687414	12687684	TYRP1
chr9	12687705	12688755	TYRP1
chr9	12688805	12689555	TYRP1
chr9	12689567	12690617	TYRP1
chr9	12690738	12690978	TYRP1
chr9	12693102	12694512	TYRP1
chr9	12694567	12695077	TYRP1
chr9	12695090	12696440	TYRP1
chr9	12696512	12703892	TYRP1
chr9	12703917	12705597	TYRP1
chr9	12705832	12707431	TYRP1
chr9	12707622	12707952	TYRP1
chr9	12707966	12708356	TYRP1
chr9	12708418	12708778	TYRP1
chr9	12708790	12710230	TYRP1
chr9	12710245	12710455	TYRP1

## Sheet: SLC45A2
Chrom	Start	End	Bases	CovMean	CovMedian
chr5	33924931	33925624	693	82.2857	80
chr5	33924931	33925624	693	135.631	128
chr5	33924931	33925624	693	93.925	88
chr5	33924931	33925624	693	142.615	133
chr5	33924931	33925624	693	127.876	123
chr5	33924931	33925624	693	104.255	98
chr5	33924931	33925624	693	147.211	144
chr5	33924931	33925624	693	195.918	178
chr5	33924931	33925624	693	187.636	180
chr5	33924931	33925624	693	106.82	100
chr5	33924931	33925624	693	78.8543	70
chr5	33924931	33925624	693	109.007	104
chr5	33924931	33925624	693	138.935	136
chr5	33924931	33925624	693	101.025	90
chr5	33924931	33925624	693	129.183	128
chr5	33924931	33925624	693	122.683	124
chr5	33924931	33925624	693	117.642	115
chr5	33924931	33925624	693	99.7619	95
chr5	33924931	33925624	693	100.208	94
chr5	33924931	33925624	693	102.147	94
chr5	33924931	33925624	693	84.8182	77
chr5	33924931	33925624	693	117.322	113
chr5	33924931	33925624	693	148.668	143
chr5	33924931	33925624	693	132.384	125
chr5	33924931	33925624	693	112.069	96
chr5	33924931	33925624	693	150.584	148
chr5	33924931	33925624	693	137.85	136
chr5	33924931	33925624	693	168.277	160
chr5	33924931	33925624	693	126.248	125
chr5	33924931	33925624	693	117.867	112
chr5	33924931	33925624	693	88.3074	75
chr5	33924931	33925624	693	89.8932	81
chr5	33924931	33925624	693	63.2973	53
chr5	33924931	33925624	693	81.4964	75
chr5	33924931	33925624	693	167.095	163
chr5	33924931	33925624	693	102.642	107
chr5	33924931	33925624	693	110.44	109
chr5	33924931	33925624	693	146.9	140
chr5	33924931	33925624	693	84.039	82
chr5	33924931	33925624	693	123.374	120
chr5	33925695	33925815	120	27.0417	27
chr5	33925695	33925815	120	47.1833	48
chr5	33925695	33925815	120	35.1333	36
chr5	33925695	33925815	120	56.5167	55
chr5	33925695	33925815	120	36.8583	37.5
chr5	33925695	33925815	120	37.4333	39
chr5	33925695	33925815	120	60.2167	61
chr5	33925695	33925815	120	58.3583	58
chr5	33925695	33925815	120	60.8333	62
chr5	33925695	33925815	120	38.05	39
chr5	33925695	33925815	120	20.6417	21
chr5	33925695	33925815	120	23.0833	24
chr5	33925695	33925815	120	42.2	42
chr5	33925695	33925815	120	29.45	31
chr5	33925695	33925815	120	47.725	47
chr5	33925695	33925815	120	26.7	28
chr5	33925695	33925815	120	47.1583	47
chr5	33925695	33925815	120	39.95	40
chr5	33925695	33925815	120	25.9333	26
chr5	33925695	33925815	120	46.7667	46
chr5	33925695	33925815	120	24.425	27
chr5	33925695	33925815	120	37.6	38
chr5	33925695	33925815	120	49.4583	49
chr5	33925695	33925815	120	41.1667	41
chr5	33925695	33925815	120	33.6667	33.5
chr5	33925695	33925815	120	60.6	62
chr5	33925695	33925815	120	39.2333	37
chr5	33925695	33925815	120	53.6167	54
chr5	33925695	33925815	120	41.6	43
chr5	33925695	33925815	120	26.85	26
chr5	33925695	33925815	120	20.625	20
chr5	33925695	33925815	120	30.7417	31
chr5	33925695	33925815	120	26.0083	27
chr5	33925695	33925815	120	24.275	25
chr5	33925695	33925815	120	45.2583	48
chr5	33925695	33925815	120	34.8833	35
chr5	33925695	33925815	120	29.9583	31
chr5	33925695	33925815	120	51.15	54
chr5	33925695	33925815	120	36.8083	37
chr5	33925695	33925815	120	32.65	32
chr5	33925907	33926267	360	103.644	103
chr5	33925907	33926267	360	131.036	135
chr5	33925907	33926267	360	124.072	122
chr5	33925907	33926267	360	149.086	158
chr5	33925907	33926267	360	123.717	132
chr5	33925907	33926267	360	122.336	126
chr5	33925907	33926267	360	149.394	158
chr5	33925907	33926267	360	190.419	205
chr5	33925907	33926267	360	186.783	196
chr5	33925907	33926267	360	115.375	121
chr5	33925907	33926267	360	93.2	94
chr5	33925907	33926267	360	114.089	110
chr5	33925907	33926267	360	128.322	130
chr5	33925907	33926267	360	124.714	131
chr5	33925907	33926267	360	147.344	153
chr5	33925907	33926267	360	139.561	146
chr5	33925907	33926267	360	124.572	135
chr5	33925907	33926267	360	125.217	135.5
chr5	33925907	33926267	360	108.539	116
chr5	33925907	33926267	360	112.594	116
chr5	33925907	33926267	360	115.814	119
chr5	33925907	33926267	360	150.15	162
chr5	33925907	33926267	360	147.228	159
chr5	33925907	33926267	360	143.103	152
chr5	33925907	33926267	360	133.203	138
chr5	33925907	33926267	360	181.278	194
chr5	33925907	33926267	360	122.264	129
chr5	33925907	33926267	360	219.833	219
chr5	33925907	33926267	360	127.894	134
chr5	33925907	33926267	360	122.422	132
chr5	33925907	33926267	360	96.625	102
chr5	33925907	33926267	360	111.619	115.5
chr5	33925907	33926267	360	79.1861	83
chr5	33925907	33926267	360	113.919	122
chr5	33925907	33926267	360	147.561	156.5
chr5	33925907	33926267	360	127.514	129.5
chr5	33925907	33926267	360	154.181	166
chr5	33925907	33926267	360	161.15	170
chr5	33925907	33926267	360	97.7389	103.5
chr5	33925907	33926267	360	139.733	154
chr5	33926715	33926835	120	80.0583	81
chr5	33926715	33926835	120	82.4917	87
chr5	33926715	33926835	120	106.792	112
chr5	33926715	33926835	120	129.358	137
chr5	33926715	33926835	120	84.025	86
chr5	33926715	33926835	120	92.3417	95
chr5	33926715	33926835	120	107.158	112
chr5	33926715	33926835	120	176.208	184
chr5	33926715	33926835	120	187.75	192
chr5	33926715	33926835	120	100.225	104.5
chr5	33926715	33926835	120	65.8583	70.5
chr5	33926715	33926835	120	113.4	120
chr5	33926715	33926835	120	80.8417	83
chr5	33926715	33926835	120	85.575	87.5
chr5	33926715	33926835	120	108.492	112
chr5	33926715	33926835	120	93.85	96
chr5	33926715	33926835	120	106.483	109.5
chr5	33926715	33926835	120	102.533	104
chr5	33926715	33926835	120	98.6167	100
chr5	33926715	33926835	120	63.1333	66
chr5	33926715	33926835	120	94.15	100
chr5	33926715	33926835	120	95.7	100
chr5	33926715	33926835	120	110.65	119
chr5	33926715	33926835	120	107.533	114
chr5	33926715	33926835	120	106.083	110.5
chr5	33926715	33926835	120	149.875	157
chr5	33926715	33926835	120	115.417	118
chr5	33926715	33926835	120	135.083	146
chr5	33926715	33926835	120	91.1333	93.5
chr5	33926715	33926835	120	98.4167	106
chr5	33926715	33926835	120	72.8083	76.5
chr5	33926715	33926835	120	83.9	86.5
chr5	33926715	33926835	120	64	67.5
chr5	33926715	33926835	120	106.342	108
chr5	33926715	33926835	120	129.833	137
chr5	33926715	33926835	120	104.008	109
chr5	33926715	33926835	120	123.258	128
chr5	33926715	33926835	120	134.483	136
chr5	33926715	33926835	120	79.875	80.5
chr5	33926715	33926835	120	106.833	111
chr5	33927170	33927490	320	66.8187	69
chr5	33927170	33927490	320	108.525	119
chr5	33927170	33927490	320	79.0219	82
chr5	33927170	33927490	320	117.081	122
chr5	33927170	33927490	320	116.525	125
chr5	33927170	33927490	320	81.6188	87
chr5	33927170	33927490	320	113.831	122.5
chr5	33927170	33927490	320	157.675	169.5
chr5	33927170	33927490	320	157.431	166
chr5	33927170	33927490	320	74.8875	76
chr5	33927170	33927490	320	86.4813	88
chr5	33927170	33927490	320	105.987	118
chr5	33927170	33927490	320	103.213	112.5
chr5	33927170	33927490	320	95.2188	103.5
chr5	33927170	33927490	320	124.662	136.5
chr5	33927170	33927490	320	120.9	129
chr5	33927170	33927490	320	97.9719	109.5
chr5	33927170	33927490	320	82.1125	87
chr5	33927170	33927490	320	82.9437	87
chr5	33927170	33927490	320	99.8688	105
chr5	33927170	33927490	320	73.2219	73.5
chr5	33927170	33927490	320	93.5781	99
chr5	33927170	33927490	320	112.706	121
chr5	33927170	33927490	320	128.65	140
chr5	33927170	33927490	320	93.3	95.5
chr5	33927170	33927490	320	139.747	148
chr5	33927170	33927490	320	129.047	141
chr5	33927170	33927490	320	145	146
chr5	33927170	33927490	320	124.931	142
chr5	33927170	33927490	320	104.144	106
chr5	33927170	33927490	320	63.6406	69
chr5	33927170	33927490	320	86.9125	94
chr5	33927170	33927490	320	49.2437	49
chr5	33927170	33927490	320	67.2938	71
chr5	33927170	33927490	320	136.747	146
chr5	33927170	33927490	320	95.6156	101.5
chr5	33927170	33927490	320	94.9625	101
chr5	33927170	33927490	320	142.781	156
chr5	33927170	33927490	320	72.9719	71
chr5	33927170	33927490	320	128.45	141
chr5	33927754	33927994	240	81.675	84.5
chr5	33927754	33927994	240	128.633	136
chr5	33927754	33927994	240	108.571	115
chr5	33927754	33927994	240	127.912	131.5
chr5	33927754	33927994	240	101.812	104
chr5	33927754	33927994	240	93.1125	95.5
chr5	33927754	33927994	240	125.579	129.5
chr5	33927754	33927994	240	173.629	177.5
chr5	33927754	33927994	240	179.45	188
chr5	33927754	33927994	240	104.888	108.5
chr5	33927754	33927994	240	76.3	81
chr5	33927754	33927994	240	134.283	138
chr5	33927754	33927994	240	129.258	130
chr5	33927754	33927994	240	103.204	107
chr5	33927754	33927994	240	113.029	116
chr5	33927754	33927994	240	126.433	139
chr5	33927754	33927994	240	114.567	120
chr5	33927754	33927994	240	112.7	119
chr5	33927754	33927994	240	104.942	110
chr5	33927754	33927994	240	99.8417	106
chr5	33927754	33927994	240	85.2417	91
chr5	33927754	33927994	240	120.992	124.5
chr5	33927754	33927994	240	127.729	125
chr5	33927754	33927994	240	126.233	127
chr5	33927754	33927994	240	108.854	113
chr5	33927754	33927994	240	159.554	163
chr5	33927754	33927994	240	98.55	102.5
chr5	33927754	33927994	240	201.292	209
chr5	33927754	33927994	240	101.225	107.5
chr5	33927754	33927994	240	103.583	106
chr5	33927754	33927994	240	92.8667	100
chr5	33927754	33927994	240	95.6	102
chr5	33927754	33927994	240	68.6208	72
chr5	33927754	33927994	240	81.4583	86
chr5	33927754	33927994	240	144.012	147.5
chr5	33927754	33927994	240	107.171	111.5
chr5	33927754	33927994	240	120.158	117.5
chr5	33927754	33927994	240	139.258	144
chr5	33927754	33927994	240	85.5333	92
chr5	33927754	33927994	240	124.233	128
chr5	33928672	33928912	240	71.6833	70
chr5	33928672	33928912	240	126.967	130.5
chr5	33928672	33928912	240	96.9042	99.5
chr5	33928672	33928912	240	135.675	140
chr5	33928672	33928912	240	115.521	120
chr5	33928672	33928912	240	92.3708	92
chr5	33928672	33928912	240	159.383	162
chr5	33928672	33928912	240	176.213	178
chr5	33928672	33928912	240	148.408	149
chr5	33928672	33928912	240	84.3875	87
chr5	33928672	33928912	240	74.4375	75
chr5	33928672	33928912	240	102.983	114
chr5	33928672	33928912	240	117.362	118.5
chr5	33928672	33928912	240	113.808	116
chr5	33928672	33928912	240	131.963	131
chr5	33928672	33928912	240	111	118
chr5	33928672	33928912	240	104.004	104
chr5	33928672	33928912	240	97.65	98
chr5	33928672	33928912	240	116.35	115
chr5	33928672	33928912	240	92.8	98
chr5	33928672	33928912	240	78.4333	77.5
chr5	33928672	33928912	240	110.683	108
chr5	33928672	33928912	240	119.267	116
chr5	33928672	33928912	240	122.329	124
chr5	33928672	33928912	240	123.379	132
chr5	33928672	33928912	240	153.633	157.5
chr5	33928672	33928912	240	132.171	133
chr5	33928672	33928912	240	168.367	172
chr5	33928672	33928912	240	115.192	117
chr5	33928672	33928912	240	114.242	118
chr5	33928672	33928912	240	73.3833	78
chr5	33928672	33928912	240	81.8208	85
chr5	33928672	33928912	240	78.325	78.5
chr5	33928672	33928912	240	87.825	88.5
chr5	33928672	33928912	240	155.425	155
chr5	33928672	33928912	240	85.1583	86.5
chr5	33928672	33928912	240	116.737	121
chr5	33928672	33928912	240	147.717	148
chr5	33928672	33928912	240	76.125	78
chr5	33928672	33928912	240	142.133	138
chr5	33928931	33929131	200	74.46	78
chr5	33928931	33929131	200	104.97	110
chr5	33928931	33929131	200	93.91	95
chr5	33928931	33929131	200	111.51	117
chr5	33928931	33929131	200	91.905	99
chr5	33928931	33929131	200	73.02	77
chr5	33928931	33929131	200	110.225	116
chr5	33928931	33929131	200	170.365	176.5
chr5	33928931	33929131	200	166.56	174
chr5	33928931	33929131	200	88.64	93
chr5	33928931	33929131	200	75.135	78
chr5	33928931	33929131	200	80.64	88
chr5	33928931	33929131	200	89.81	95
chr5	33928931	33929131	200	68.475	73
chr5	33928931	33929131	200	109.83	113
chr5	33928931	33929131	200	91.68	96
chr5	33928931	33929131	200	106.26	111
chr5	33928931	33929131	200	72.935	77.5
chr5	33928931	33929131	200	113.24	122
chr5	33928931	33929131	200	82.45	86
chr5	33928931	33929131	200	57.91	61
chr5	33928931	33929131	200	91.56	94.5
chr5	33928931	33929131	200	119.275	125.5
chr5	33928931	33929131	200	98.705	105
chr5	33928931	33929131	200	82.595	88
chr5	33928931	33929131	200	139.615	144
chr5	33928931	33929131	200	121.29	124
chr5	33928931	33929131	200	154.94	164
chr5	33928931	33929131	200	106.975	113
chr5	33928931	33929131	200	95.49	96
chr5	33928931	33929131	200	53.85	56
chr5	33928931	33929131	200	65.025	71
chr5	33928931	33929131	200	50.41	54
chr5	33928931	33929131	200	87.22	94
chr5	33928931	33929131	200	146.82	152
chr5	33928931	33929131	200	102.135	108
chr5	33928931	33929131	200	100.275	104
chr5	33928931	33929131	200	124.9	130
chr5	33928931	33929131	200	70.705	76
chr5	33928931	33929131	200	127.41	140
chr5	33929768	33931168	1400	100.174	95
chr5	33929768	33931168	1400	139.794	145
chr5	33929768	33931168	1400	120.291	121
chr5	33929768	33931168	1400	157.993	156
chr5	33929768	33931168	1400	125.654	130
chr5	33929768	33931168	1400	118.846	117
chr5	33929768	33931168	1400	164.115	164
chr5	33929768	33931168	1400	214.282	213
chr5	33929768	33931168	1400	225.338	222
chr5	33929768	33931168	1400	116.934	116
chr5	33929768	33931168	1400	93.7436	93
chr5	33929768	33931168	1400	117.394	120
chr5	33929768	33931168	1400	147.265	141
chr5	33929768	33931168	1400	120.246	120
chr5	33929768	33931168	1400	143.387	140
chr5	33929768	33931168	1400	156.661	158
chr5	33929768	33931168	1400	131.615	135
chr5	33929768	33931168	1400	127.726	125
chr5	33929768	33931168	1400	137.096	138
chr5	33929768	33931168	1400	119.57	118
chr5	33929768	33931168	1400	101.229	98
chr5	33929768	33931168	1400	142.817	138
chr5	33929768	33931168	1400	159.902	159
chr5	33929768	33931168	1400	156.084	154.5
chr5	33929768	33931168	1400	127.269	125
chr5	33929768	33931168	1400	171.974	174
chr5	33929768	33931168	1400	141.751	143
chr5	33929768	33931168	1400	185.419	182
chr5	33929768	33931168	1400	139.344	139
chr5	33929768	33931168	1400	118.977	120
chr5	33929768	33931168	1400	95.9721	93
chr5	33929768	33931168	1400	120.356	120.5
chr5	33929768	33931168	1400	83.1686	82
chr5	33929768	33931168	1400	107.025	110
chr5	33929768	33931168	1400	175.216	167
chr5	33929768	33931168	1400	120.729	126
chr5	33929768	33931168	1400	144.06	143
chr5	33929768	33931168	1400	192.876	194
chr5	33929768	33931168	1400	91.6429	92
chr5	33929768	33931168	1400	167.086	172
chr5	33931832	33932627	795	137.987	140
chr5	33931832	33932627	795	152.599	153
chr5	33931832	33932627	795	164.394	160
chr5	33931832	33932627	795	164.145	165
chr5	33931832	33932627	795	143.352	146
chr5	33931832	33932627	795	168.331	164
chr5	33931832	33932627	795	175.015	178
chr5	33931832	33932627	795	244.511	254
chr5	33931832	33932627	795	231.987	232
chr5	33931832	33932627	795	141.481	143
chr5	33931832	33932627	795	92.3522	93
chr5	33931832	33932627	795	127.17	136
chr5	33931832	33932627	795	164.431	170
chr5	33931832	33932627	795	163.865	164
chr5	33931832	33932627	795	174.475	175
chr5	33931832	33932627	795	163.702	170
chr5	33931832	33932627	795	135.187	134
chr5	33931832	33932627	795	153.244	150
chr5	33931832	33932627	795	174.265	172
chr5	33931832	33932627	795	124.566	122
chr5	33931832	33932627	795	133.772	136
chr5	33931832	33932627	795	179.335	180
chr5	33931832	33932627	795	178.128	178
chr5	33931832	33932627	795	188.561	187
chr5	33931832	33932627	795	169.551	173
chr5	33931832	33932627	795	194.753	194
chr5	33931832	33932627	795	150.623	152
chr5	33931832	33932627	795	205.298	208
chr5	33931832	33932627	795	167.073	168
chr5	33931832	33932627	795	141.386	142
chr5	33931832	33932627	795	124.269	130
chr5	33931832	33932627	795	144.85	145
chr5	33931832	33932627	795	116.682	118
chr5	33931832	33932627	795	129.382	132
chr5	33931832	33932627	795	200.317	199
chr5	33931832	33932627	795	135.945	138
chr5	33931832	33932627	795	192.033	190
chr5	33931832	33932627	795	192.005	190
chr5	33931832	33932627	795	124.112	127
chr5	33931832	33932627	795	168.489	182
chr5	33932645	33932965	320	69.3031	74
chr5	33932645	33932965	320	85.3281	101
chr5	33932645	33932965	320	74.4031	80
chr5	33932645	33932965	320	93.4188	118
chr5	33932645	33932965	320	85.7875	101
chr5	33932645	33932965	320	77.7313	73.5
chr5	33932645	33932965	320	87.3688	109.5
chr5	33932645	33932965	320	127.447	152
chr5	33932645	33932965	320	131.131	140
chr5	33932645	33932965	320	65.4344	68
chr5	33932645	33932965	320	56.0562	65
chr5	33932645	33932965	320	70.7156	77
chr5	33932645	33932965	320	118.028	133
chr5	33932645	33932965	320	73.875	69.5
chr5	33932645	33932965	320	113.678	139
chr5	33932645	33932965	320	107.138	127
chr5	33932645	33932965	320	80.8906	100
chr5	33932645	33932965	320	66.0094	71
chr5	33932645	33932965	320	83.1844	83
chr5	33932645	33932965	320	93.35	97
chr5	33932645	33932965	320	52.1031	52
chr5	33932645	33932965	320	96.0875	99.5
chr5	33932645	33932965	320	109.894	128
chr5	33932645	33932965	320	106.503	129
chr5	33932645	33932965	320	77.8656	77
chr5	33932645	33932965	320	103.934	116
chr5	33932645	33932965	320	106.919	124
chr5	33932645	33932965	320	119.037	144
chr5	33932645	33932965	320	86.1875	105
chr5	33932645	33932965	320	78.6875	88
chr5	33932645	33932965	301	50.9103	57
chr5	33932645	33932965	320	64.7625	67
chr5	33932645	33932965	320	35.875	36
chr5	33932645	33932965	320	59.8	67.5
chr5	33932645	33932965	320	113.397	141
chr5	33932645	33932965	320	84.6969	100
chr5	33932645	33932965	320	84.95	83.5
chr5	33932645	33932965	320	119.644	126
chr5	33932645	33932965	320	63.0312	66.5
chr5	33932645	33932965	320	100.369	116
chr5	33933219	33933499	280	92.2036	96
chr5	33933219	33933499	280	135.3	152
chr5	33933219	33933499	280	152.989	163.5
chr5	33933219	33933499	280	165.386	179
chr5	33933219	33933499	280	136.246	150
chr5	33933219	33933499	280	117.036	126
chr5	33933219	33933499	280	166.832	182
chr5	33933219	33933499	280	201.811	224
chr5	33933219	33933499	280	243.493	257
chr5	33933219	33933499	280	119.014	130
chr5	33933219	33933499	280	90.5571	100
chr5	33933219	33933499	280	90.7286	100
chr5	33933219	33933499	280	131.889	145.5
chr5	33933219	33933499	280	120.957	133
chr5	33933219	33933499	280	142.811	153.5
chr5	33933219	33933499	280	159.286	166
chr5	33933219	33933499	280	113.168	117
chr5	33933219	33933499	280	113.871	128
chr5	33933219	33933499	280	139.157	146
chr5	33933219	33933499	280	130.436	142
chr5	33933219	33933499	280	130.175	142.5
chr5	33933219	33933499	280	141.679	152.5
chr5	33933219	33933499	280	168.054	180
chr5	33933219	33933499	280	171.7	193
chr5	33933219	33933499	280	136.314	146.5
chr5	33933219	33933499	280	160.407	170
chr5	33933219	33933499	280	135.504	149
chr5	33933219	33933499	280	191.55	198
chr5	33933219	33933499	280	122.068	135
chr5	33933219	33933499	280	123.264	135
chr5	33933219	33933499	280	123.35	131
chr5	33933219	33933499	280	127.925	137
chr5	33933219	33933499	280	95.55	106
chr5	33933219	33933499	280	96.3107	104
chr5	33933219	33933499	280	164.407	175
chr5	33933219	33933499	280	121.943	134
chr5	33933219	33933499	280	134.404	142
chr5	33933219	33933499	280	185.193	197
chr5	33933219	33933499	280	95.2964	96
chr5	33933219	33933499	280	162.443	176
chr5	33933512	33933712	200	87.19	85
chr5	33933512	33933712	200	128.705	133
chr5	33933512	33933712	200	120.63	122
chr5	33933512	33933712	200	159.32	167
chr5	33933512	33933712	200	119.225	123
chr5	33933512	33933712	200	111.04	116.5
chr5	33933512	33933712	200	150.25	152
chr5	33933512	33933712	200	209.11	209
chr5	33933512	33933712	200	218.2	230
chr5	33933512	33933712	200	111.63	113
chr5	33933512	33933712	200	95.575	99
chr5	33933512	33933712	200	89.49	90
chr5	33933512	33933712	200	142.765	150.5
chr5	33933512	33933712	200	105.61	112
chr5	33933512	33933712	200	137.82	137
chr5	33933512	33933712	200	135.49	136
chr5	33933512	33933712	200	141.895	147
chr5	33933512	33933712	200	119.26	129
chr5	33933512	33933712	200	126.17	128
chr5	33933512	33933712	200	121.89	130
chr5	33933512	33933712	200	113.595	129
chr5	33933512	33933712	200	127.815	131
chr5	33933512	33933712	200	144.065	146
chr5	33933512	33933712	200	159.505	174.5
chr5	33933512	33933712	200	128.92	131
chr5	33933512	33933712	200	146.665	148.5
chr5	33933512	33933712	200	133.21	137.5
chr5	33933512	33933712	200	151.89	148
chr5	33933512	33933712	200	134.65	135
chr5	33933512	33933712	200	124.29	126
chr5	33933512	33933712	200	108.695	111
chr5	33933512	33933712	200	115.13	121
chr5	33933512	33933712	200	79.06	86.5
chr5	33933512	33933712	200	105.31	105.5
chr5	33933512	33933712	200	147.455	149
chr5	33933512	33933712	200	117.745	120
chr5	33933512	33933712	200	133.19	134
chr5	33933512	33933712	200	161.34	164
chr5	33933512	33933712	200	84.68	85
chr5	33933512	33933712	200	145.69	146
chr5	33933722	33935082	1360	106.749	106
chr5	33933722	33935082	1360	140.701	137
chr5	33933722	33935082	1360	127.968	128
chr5	33933722	33935082	1360	151.888	152
chr5	33933722	33935082	1360	122.987	127
chr5	33933722	33935082	1360	115.046	118
chr5	33933722	33935082	1360	162.35	159
chr5	33933722	33935082	1360	212.199	216
chr5	33933722	33935082	1360	213.875	212
chr5	33933722	33935082	1360	110.651	113
chr5	33933722	33935082	1360	93.3051	94
chr5	33933722	33935082	1360	123.115	122
chr5	33933722	33935082	1360	138.865	139
chr5	33933722	33935082	1360	111.271	109
chr5	33933722	33935082	1360	148.122	147
chr5	33933722	33935082	1360	159.493	160
chr5	33933722	33935082	1360	131.65	134
chr5	33933722	33935082	1360	111.565	116
chr5	33933722	33935082	1360	139.456	142
chr5	33933722	33935082	1360	103.213	106
chr5	33933722	33935082	1360	91.6537	91
chr5	33933722	33935082	1360	142.624	144
chr5	33933722	33935082	1360	162.964	169
chr5	33933722	33935082	1360	150.473	156
chr5	33933722	33935082	1360	134.266	135
chr5	33933722	33935082	1360	173.488	170
chr5	33933722	33935082	1360	134.379	133
chr5	33933722	33935082	1360	196.087	206
chr5	33933722	33935082	1360	143.376	147
chr5	33933722	33935082	1360	129.8	128
chr5	33933722	33935082	1360	88.9316	89
chr5	33933722	33935082	1360	112.999	116
chr5	33933722	33935082	1360	71.1765	69
chr5	33933722	33935082	1360	100.209	99
chr5	33933722	33935082	1360	174.207	172
chr5	33933722	33935082	1360	124.101	126
chr5	33933722	33935082	1360	137.532	138
chr5	33933722	33935082	1360	179.854	180
chr5	33933722	33935082	1360	87.1426	89
chr5	33933722	33935082	1360	153.547	150
chr5	33935197	33940955	5758	75.5379	77
chr5	33935197	33940955	5758	101.38	92
chr5	33935197	33940955	5758	89.9673	86
chr5	33935197	33940955	5758	108.065	101
chr5	33935197	33940955	5758	86.3828	87
chr5	33935197	33940955	5758	79.5785	79
chr5	33935197	33940955	5758	108.032	103
chr5	33935197	33940955	5758	157.605	149
chr5	33935197	33940955	5758	160.548	162
chr5	33935197	33940955	5758	79.6867	78
chr5	33935197	33940955	5758	64.888	66
chr5	33935197	33940955	5758	80.7266	78
chr5	33935197	33940955	5758	95.3579	90
chr5	33935197	33940955	5758	78.0679	75
chr5	33935197	33940955	5758	104.258	102
chr5	33935197	33940955	5758	110.469	106
chr5	33935197	33940955	5758	97.5686	95
chr5	33935197	33940955	5758	89.5307	85
chr5	33935197	33940955	5758	109.263	108
chr5	33935197	33940955	5758	88.0226	88
chr5	33935197	33940955	5758	63.847	56
chr5	33935197	33940955	5758	98.669	97
chr5	33935197	33940955	5758	111.076	112
chr5	33935197	33940955	5758	107.439	105
chr5	33935197	33940955	5758	90.042	86
chr5	33935197	33940955	5758	128.093	131
chr5	33935197	33940955	5758	99.2556	94
chr5	33935197	33940955	5758	137.983	142
chr5	33935197	33940955	5758	97.1738	94
chr5	33935197	33940955	5758	89.5241	84
chr5	33935197	33940955	5758	64.5938	59
chr5	33935197	33940955	5758	84.6372	85
chr5	33935197	33940955	5758	49.2221	45
chr5	33935197	33940955	5758	73.6858	71
chr5	33935197	33940955	5758	117.971	116
chr5	33935197	33940955	5758	87.2508	85
chr5	33935197	33940955	5758	100.076	102
chr5	33935197	33940955	5758	125.857	124
chr5	33935197	33940955	5758	65.979	65
chr5	33935197	33940955	5758	109.959	108
chr5	33941005	33941405	400	99.59	101
chr5	33941005	33941405	400	136.623	136
chr5	33941005	33941405	400	125.767	122
chr5	33941005	33941405	400	156.84	155
chr5	33941005	33941405	400	121.843	128
chr5	33941005	33941405	400	119.545	117
chr5	33941005	33941405	400	169.023	171
chr5	33941005	33941405	400	202.143	206
chr5	33941005	33941405	400	218.83	230
chr5	33941005	33941405	400	127.597	133
chr5	33941005	33941405	400	84.3275	86
chr5	33941005	33941405	400	138.235	146
chr5	33941005	33941405	400	152.23	158
chr5	33941005	33941405	400	145.46	147
chr5	33941005	33941405	400	144.077	146
chr5	33941005	33941405	400	153.92	155
chr5	33941005	33941405	400	133.928	135.5
chr5	33941005	33941405	400	145.382	149.5
chr5	33941005	33941405	400	164.51	168
chr5	33941005	33941405	400	123.805	130
chr5	33941005	33941405	400	105.405	109
chr5	33941005	33941405	400	159.525	165
chr5	33941005	33941405	400	140.562	142
chr5	33941005	33941405	400	146.14	145
chr5	33941005	33941405	400	143.85	147
chr5	33941005	33941405	400	190.025	188
chr5	33941005	33941405	400	136.683	139
chr5	33941005	33941405	400	183.295	182
chr5	33941005	33941405	400	140.713	147
chr5	33941005	33941405	400	111.695	117
chr5	33941005	33941405	400	115.05	115
chr5	33941005	33941405	400	129.965	130
chr5	33941005	33941405	400	83.765	82
chr5	33941005	33941405	400	109.353	109
chr5	33941005	33941405	400	184.583	181.5
chr5	33941005	33941405	400	135.215	131.5
chr5	33941005	33941405	400	148.105	142
chr5	33941005	33941405	400	162.785	168
chr5	33941005	33941405	400	90.3175	92
chr5	33941005	33941405	400	148.875	152
chr5	33941410	33942570	1160	88.219	80
chr5	33941410	33942570	1160	121.629	120
chr5	33941410	33942570	1160	112.578	115
chr5	33941410	33942570	1160	137.921	138
chr5	33941410	33942570	1160	106.72	108
chr5	33941410	33942570	1160	117.134	116
chr5	33941410	33942570	1160	136.313	140
chr5	33941410	33942570	1160	184.972	178
chr5	33941410	33942570	1160	188.8	192
chr5	33941410	33942570	1160	98.894	94
chr5	33941410	33942570	1160	76.0534	68
chr5	33941410	33942570	1160	105.289	108
chr5	33941410	33942570	1160	121.425	120
chr5	33941410	33942570	1160	105.859	108
chr5	33941410	33942570	1160	123.795	122
chr5	33941410	33942570	1160	132.253	128
chr5	33941410	33942570	1160	115.772	117
chr5	33941410	33942570	1160	116.028	113
chr5	33941410	33942570	1160	142.31	146
chr5	33941410	33942570	1160	106.898	104
chr5	33941410	33942570	1160	88.0534	92
chr5	33941410	33942570	1160	135.778	136
chr5	33941410	33942570	1160	137.418	138
chr5	33941410	33942570	1160	132.542	128
chr5	33941410	33942570	1160	119.11	115
chr5	33941410	33942570	1160	156.01	158
chr5	33941410	33942570	1160	126.261	122.5
chr5	33941410	33942570	1160	174.174	176
chr5	33941410	33942570	1160	120.447	115
chr5	33941410	33942570	1160	115.509	116
chr5	33941410	33942570	1160	88.2569	81
chr5	33941410	33942570	1160	105.441	107
chr5	33941410	33942570	1160	72.719	75
chr5	33941410	33942570	1160	93.7164	90
chr5	33941410	33942570	1160	147.929	149
chr5	33941410	33942570	1160	100.299	100.5
chr5	33941410	33942570	1160	129.327	127
chr5	33941410	33942570	1160	148.016	142
chr5	33941410	33942570	1160	92.6103	94.5
chr5	33941410	33942570	1160	136.698	136
chr5	33942572	33943012	440	74.1886	77
chr5	33942572	33943012	440	88.8045	89
chr5	33942572	33943012	440	92.6341	98.5
chr5	33942572	33943012	440	106.143	108
chr5	33942572	33943012	440	82.2091	87
chr5	33942572	33943012	440	91.2205	95
chr5	33942572	33943012	440	114.464	116
chr5	33942572	33943012	440	165.352	168
chr5	33942572	33943012	440	164.705	164
chr5	33942572	33943012	440	94.5727	94
chr5	33942572	33943012	440	57.1295	59.5
chr5	33942572	33943012	440	94.3	106
chr5	33942572	33943012	440	94.2091	102
chr5	33942572	33943012	440	83.7886	84.5
chr5	33942572	33943012	440	95.6318	91
chr5	33942572	33943012	440	95.9545	98
chr5	33942572	33943012	440	97.5977	100
chr5	33942572	33943012	440	99.4659	99
chr5	33942572	33943012	440	96.9909	97
chr5	33942572	33943012	440	84.1636	92
chr5	33942572	33943012	440	74.2068	75
chr5	33942572	33943012	440	118.252	127
chr5	33942572	33943012	440	102.668	102
chr5	33942572	33943012	440	108.589	113
chr5	33942572	33943012	440	109.886	113
chr5	33942572	33943012	440	134.486	151
chr5	33942572	33943012	440	101.341	106
chr5	33942572	33943012	440	145.214	154
chr5	33942572	33943012	440	85.0409	90
chr5	33942572	33943012	440	101.873	118
chr5	33942572	33943012	440	80.6409	76
chr5	33942572	33943012	440	86.3568	90.5
chr5	33942572	33943012	440	67.1886	73.5
chr5	33942572	33943012	440	104.25	109
chr5	33942572	33943012	440	134.555	138
chr5	33942572	33943012	440	76.5773	84
chr5	33942572	33943012	440	104.198	103
chr5	33942572	33943012	440	112.441	114
chr5	33942572	33943012	440	71.1068	72
chr5	33942572	33943012	440	117.836	124
chr5	33943485	33943605	120	79.8167	83
chr5	33943485	33943605	120	111.642	121.5
chr5	33943485	33943605	120	78.3083	81.5
chr5	33943485	33943605	120	105.308	108.5
chr5	33943485	33943605	120	72.1917	76
chr5	33943485	33943605	120	71.7333	80
chr5	33943485	33943605	120	111.217	120
chr5	33943485	33943605	120	135.792	148
chr5	33943485	33943605	120	163.8	166
chr5	33943485	33943605	120	88.1	95
chr5	33943485	33943605	120	57.2083	59
chr5	33943485	33943605	120	56.3	66
chr5	33943485	33943605	120	82.175	90
chr5	33943485	33943605	120	66.3083	68
chr5	33943485	33943605	120	101.483	107.5
chr5	33943485	33943605	120	92.0333	90
chr5	33943485	33943605	120	93.0417	100
chr5	33943485	33943605	120	91.7417	99
chr5	33943485	33943605	120	89.1667	92
chr5	33943485	33943605	120	80.7	84
chr5	33943485	33943605	120	75.625	80
chr5	33943485	33943605	120	103	116
chr5	33943485	33943605	120	112.908	121
chr5	33943485	33943605	120	101.892	110
chr5	33943485	33943605	120	99.2833	105
chr5	33943485	33943605	120	121.35	133
chr5	33943485	33943605	120	94.5333	102.5
chr5	33943485	33943605	120	146.317	156
chr5	33943485	33943605	120	87.65	93.5
chr5	33943485	33943605	120	91.3667	98
chr5	33943485	33943605	120	68.9333	75
chr5	33943485	33943605	120	89.7833	95
chr5	33943485	33943605	120	48.9417	53
chr5	33943485	33943605	120	71.1583	75
chr5	33943485	33943605	120	104.725	112
chr5	33943485	33943605	120	76.0917	78
chr5	33943485	33943605	120	85.775	88
chr5	33943485	33943605	120	120.9	130
chr5	33943485	33943605	120	69.525	76.5
chr5	33943485	33943605	120	96.9167	106
chr5	33943606	33944326	720	94.1708	92.5
chr5	33943606	33944326	720	130.676	135
chr5	33943606	33944326	720	115.882	105
chr5	33943606	33944326	720	143.726	152
chr5	33943606	33944326	720	127.672	134
chr5	33943606	33944326	720	109.829	110
chr5	33943606	33944326	720	154.836	158
chr5	33943606	33944326	720	195.844	205
chr5	33943606	33944326	720	197.99	192
chr5	33943606	33944326	720	100.588	106
chr5	33943606	33944326	720	76.5958	78
chr5	33943606	33944326	720	106.461	108
chr5	33943606	33944326	720	122.385	121
chr5	33943606	33944326	720	103.201	103
chr5	33943606	33944326	720	133.674	139
chr5	33943606	33944326	720	154.639	160
chr5	33943606	33944326	720	114.41	112
chr5	33943606	33944326	720	115.514	118
chr5	33943606	33944326	720	133.611	136
chr5	33943606	33944326	720	95.6819	97
chr5	33943606	33944326	720	82.0347	77
chr5	33943606	33944326	720	134.497	137.5
chr5	33943606	33944326	720	144.914	153
chr5	33943606	33944326	720	134.417	140
chr5	33943606	33944326	720	115.974	121
chr5	33943606	33944326	720	163.329	166
chr5	33943606	33944326	720	132.733	144
chr5	33943606	33944326	720	176.181	186
chr5	33943606	33944326	720	125.489	133
chr5	33943606	33944326	720	123.974	128
chr5	33943606	33944326	720	79.5264	80
chr5	33943606	33944326	720	109.75	108.5
chr5	33943606	33944326	720	72.0764	62
chr5	33943606	33944326	720	96.1847	94.5
chr5	33943606	33944326	720	158.536	167
chr5	33943606	33944326	720	108.358	112
chr5	33943606	33944326	720	131.206	123
chr5	33943606	33944326	720	174.703	182
chr5	33943606	33944326	720	87.0583	91
chr5	33943606	33944326	720	128.631	132
chr5	33944596	33945076	480	86.3958	90
chr5	33944596	33945076	480	115.129	119
chr5	33944596	33945076	480	104.658	106
chr5	33944596	33945076	480	115.269	115
chr5	33944596	33945076	480	88.5083	91
chr5	33944596	33945076	480	95.3021	95
chr5	33944596	33945076	480	115.677	127
chr5	33944596	33945076	480	160.333	160
chr5	33944596	33945076	480	168.812	174
chr5	33944596	33945076	480	96.4708	107
chr5	33944596	33945076	480	62.1125	66
chr5	33944596	33945076	480	98.2458	100
chr5	33944596	33945076	480	98.3542	102
chr5	33944596	33945076	480	99.375	107
chr5	33944596	33945076	480	103.156	105
chr5	33944596	33945076	480	113.812	106
chr5	33944596	33945076	480	102.325	107
chr5	33944596	33945076	480	112.304	122
chr5	33944596	33945076	480	110.129	112
chr5	33944596	33945076	480	96.2	102
chr5	33944596	33945076	480	79.9958	86
chr5	33944596	33945076	480	107.3	118
chr5	33944596	33945076	480	124.96	132.5
chr5	33944596	33945076	480	108.671	112
chr5	33944596	33945076	480	110.658	120
chr5	33944596	33945076	480	136.481	152.5
chr5	33944596	33945076	480	100.223	106
chr5	33944596	33945076	480	172.575	182
chr5	33944596	33945076	480	104.625	112
chr5	33944596	33945076	480	89.5583	96
chr5	33944596	33945076	480	75.3312	80
chr5	33944596	33945076	480	101.531	112
chr5	33944596	33945076	480	62.7208	65
chr5	33944596	33945076	480	80.1854	84
chr5	33944596	33945076	480	138.629	152
chr5	33944596	33945076	480	85.1708	94
chr5	33944596	33945076	480	121.581	132
chr5	33944596	33945076	480	126.037	132
chr5	33944596	33945076	480	80.7458	88
chr5	33944596	33945076	480	106.862	110
chr5	33945327	33945807	480	90.1562	98
chr5	33945327	33945807	480	125.61	133
chr5	33945327	33945807	480	113.242	116.5
chr5	33945327	33945807	480	131.802	141
chr5	33945327	33945807	480	119.079	128
chr5	33945327	33945807	480	108.304	102.5
chr5	33945327	33945807	480	164.44	166
chr5	33945327	33945807	480	189.948	204.5
chr5	33945327	33945807	480	189.708	198
chr5	33945327	33945807	480	107.917	98.5
chr5	33945327	33945807	480	75.9375	83
chr5	33945327	33945807	480	96.4667	102
chr5	33945327	33945807	480	124.646	140
chr5	33945327	33945807	480	110.727	119
chr5	33945327	33945807	480	128.685	132.5
chr5	33945327	33945807	480	120.377	132
chr5	33945327	33945807	480	120.658	129
chr5	33945327	33945807	480	102.015	97
chr5	33945327	33945807	480	121.967	120
chr5	33945327	33945807	480	86.7167	88
chr5	33945327	33945807	480	87.6521	91.5
chr5	33945327	33945807	480	121.579	120.5
chr5	33945327	33945807	480	134.267	148.5
chr5	33945327	33945807	480	138.267	151
chr5	33945327	33945807	480	111.958	108
chr5	33945327	33945807	480	157.54	160.5
chr5	33945327	33945807	480	122.55	128
chr5	33945327	33945807	480	163.275	162
chr5	33945327	33945807	480	117.769	127
chr5	33945327	33945807	480	120.037	116
chr5	33945327	33945807	480	92.7021	92
chr5	33945327	33945807	480	97.5583	100
chr5	33945327	33945807	480	83.8583	77
chr5	33945327	33945807	480	91.8625	92
chr5	33945327	33945807	480	148.681	154
chr5	33945327	33945807	480	110.404	118
chr5	33945327	33945807	480	114.296	116
chr5	33945327	33945807	480	168.704	171
chr5	33945327	33945807	480	74.6688	74
chr5	33945327	33945807	480	134.608	136
chr5	33946001	33946201	200	66.23	64.5
chr5	33946001	33946201	200	106.92	108
chr5	33946001	33946201	200	79.22	77
chr5	33946001	33946201	200	119.745	122
chr5	33946001	33946201	200	106.415	112
chr5	33946001	33946201	200	80.46	81
chr5	33946001	33946201	200	127.51	129
chr5	33946001	33946201	200	164.33	172.5
chr5	33946001	33946201	200	159.27	158
chr5	33946001	33946201	200	67.28	62
chr5	33946001	33946201	200	64.065	65
chr5	33946001	33946201	200	93.95	96
chr5	33946001	33946201	200	102.9	104
chr5	33946001	33946201	200	85.69	88
chr5	33946001	33946201	200	111.55	116
chr5	33946001	33946201	200	89.87	84
chr5	33946001	33946201	200	103.065	108
chr5	33946001	33946201	200	82.66	85
chr5	33946001	33946201	200	101.37	102
chr5	33946001	33946201	200	89.83	90
chr5	33946001	33946201	200	65.765	62
chr5	33946001	33946201	200	97.56	97
chr5	33946001	33946201	200	113.44	120.5
chr5	33946001	33946201	200	103.63	97.5
chr5	33946001	33946201	200	91.875	89
chr5	33946001	33946201	200	119.735	124.5
chr5	33946001	33946201	200	112.195	116
chr5	33946001	33946201	200	129.45	130
chr5	33946001	33946201	200	110.635	117
chr5	33946001	33946201	200	70.33	68
chr5	33946001	33946201	200	62.645	64
chr5	33946001	33946201	200	84.135	84
chr5	33946001	33946201	200	55.005	54
chr5	33946001	33946201	200	77.355	81.5
chr5	33946001	33946201	200	115.36	114.5
chr5	33946001	33946201	200	90.185	90
chr5	33946001	33946201	200	90.755	93.5
chr5	33946001	33946201	200	135.11	136
chr5	33946001	33946201	200	57.81	60
chr5	33946001	33946201	200	119.16	118
chr5	33946224	33946944	720	114.082	117
chr5	33946224	33946944	720	144.363	140
chr5	33946224	33946944	720	127.394	130
chr5	33946224	33946944	720	166.844	170
chr5	33946224	33946944	720	134.021	139.5
chr5	33946224	33946944	720	129.185	131.5
chr5	33946224	33946944	720	160.89	172
chr5	33946224	33946944	720	229.826	237
chr5	33946224	33946944	720	217.058	224
chr5	33946224	33946944	720	127.053	134
chr5	33946224	33946944	720	84.9569	86
chr5	33946224	33946944	720	121.15	124
chr5	33946224	33946944	720	143.312	143
chr5	33946224	33946944	720	123.831	124
chr5	33946224	33946944	720	141.328	145
chr5	33946224	33946944	720	153.575	158
chr5	33946224	33946944	720	140.732	144.5
chr5	33946224	33946944	720	135.914	134
chr5	33946224	33946944	720	141.353	146
chr5	33946224	33946944	720	124.017	130
chr5	33946224	33946944	720	103.165	109
chr5	33946224	33946944	720	155.893	156
chr5	33946224	33946944	720	158.328	169
chr5	33946224	33946944	720	158.308	168
chr5	33946224	33946944	720	138.511	142
chr5	33946224	33946944	720	162.463	168
chr5	33946224	33946944	720	142.303	141
chr5	33946224	33946944	720	188.614	186
chr5	33946224	33946944	720	146.799	152
chr5	33946224	33946944	720	138.267	137
chr5	33946224	33946944	720	109.09	114
chr5	33946224	33946944	720	118.811	126
chr5	33946224	33946944	720	88.1333	90
chr5	33946224	33946944	720	117.237	116
chr5	33946224	33946944	720	176.75	176
chr5	33946224	33946944	720	120.278	129
chr5	33946224	33946944	720	163.807	174
chr5	33946224	33946944	720	178.95	168
chr5	33946224	33946944	720	93.2917	95
chr5	33946224	33946944	720	159.583	154
chr5	33947084	33948164	1080	111.677	110
chr5	33947084	33948164	1080	134.938	134
chr5	33947084	33948164	1080	126.107	121.5
chr5	33947084	33948164	1080	149.607	153
chr5	33947084	33948164	1080	122.224	124
chr5	33947084	33948164	1080	110.497	105
chr5	33947084	33948164	1080	155.219	157
chr5	33947084	33948164	1080	218.154	221
chr5	33947084	33948164	1080	225.237	224
chr5	33947084	33948164	1080	104.421	104
chr5	33947084	33948164	1080	89.4556	90
chr5	33947084	33948164	1080	105.82	108
chr5	33947084	33948164	1080	125.143	127
chr5	33947084	33948164	1080	106.351	97
chr5	33947084	33948164	1080	138.556	141
chr5	33947084	33948164	1080	163.002	164
chr5	33947084	33948164	1080	137.567	135
chr5	33947084	33948164	1080	120.807	120
chr5	33947084	33948164	1080	144.256	148
chr5	33947084	33948164	1080	110.561	106
chr5	33947084	33948164	1080	88.8676	82
chr5	33947084	33948164	1080	136.188	132
chr5	33947084	33948164	1080	139.27	138
chr5	33947084	33948164	1080	160.687	166
chr5	33947084	33948164	1080	129.94	124
chr5	33947084	33948164	1080	171.004	175
chr5	33947084	33948164	1080	139.526	140
chr5	33947084	33948164	1080	187.636	186
chr5	33947084	33948164	1080	133.619	134
chr5	33947084	33948164	1080	127.068	130
chr5	33947084	33948164	1080	84.9824	82
chr5	33947084	33948164	1080	111.814	110
chr5	33947084	33948164	1080	74.6148	69
chr5	33947084	33948164	1080	105.093	102
chr5	33947084	33948164	1080	169.549	167
chr5	33947084	33948164	1080	108.35	109
chr5	33947084	33948164	1080	142.554	138
chr5	33947084	33948164	1080	171.594	166
chr5	33947084	33948164	1080	94.7981	98
chr5	33947084	33948164	1080	142.148	145
chr5	33948171	33949491	1320	108.086	103
chr5	33948171	33949491	1320	158.756	151
chr5	33948171	33949491	1320	129.002	125
chr5	33948171	33949491	1320	180.292	177
chr5	33948171	33949491	1320	137.894	137
chr5	33948171	33949491	1320	131.244	131
chr5	33948171	33949491	1320	181.718	168
chr5	33948171	33949491	1320	238.488	233
chr5	33948171	33949491	1320	238.092	236
chr5	33948171	33949491	1320	120.133	122
chr5	33948171	33949491	1320	98.7712	96
chr5	33948171	33949491	1320	130.308	132
chr5	33948171	33949491	1320	158.934	159
chr5	33948171	33949491	1320	126.727	126
chr5	33948171	33949491	1320	150.933	145
chr5	33948171	33949491	1320	151.456	152
chr5	33948171	33949491	1320	138.716	138
chr5	33948171	33949491	1320	128.056	125
chr5	33948171	33949491	1320	144.805	140
chr5	33948171	33949491	1320	121.864	124
chr5	33948171	33949491	1320	109.152	109
chr5	33948171	33949491	1320	160.473	160
chr5	33948171	33949491	1320	184.36	184
chr5	33948171	33949491	1320	172.373	167.5
chr5	33948171	33949491	1320	139.357	137
chr5	33948171	33949491	1320	190.107	191
chr5	33948171	33949491	1320	166.169	165
chr5	33948171	33949491	1320	199.333	210
chr5	33948171	33949491	1320	155.767	154
chr5	33948171	33949491	1320	138.495	142
chr5	33948171	33949491	1320	104.12	103
chr5	33948171	33949491	1320	124.689	126
chr5	33948171	33949491	1320	80.6394	79
chr5	33948171	33949491	1320	107.41	104
chr5	33948171	33949491	1320	203.761	207
chr5	33948171	33949491	1320	134.877	134
chr5	33948171	33949491	1320	142.676	146
chr5	33948171	33949491	1320	175.679	178
chr5	33948171	33949491	1320	99.6553	101
chr5	33948171	33949491	1320	155.506	156
chr5	33949504	33950024	520	77.3769	70
chr5	33949504	33950024	520	131.637	136
chr5	33949504	33950024	520	103.777	98
chr5	33949504	33950024	520	134.533	137
chr5	33949504	33950024	520	119.362	124
chr5	33949504	33950024	520	96.2827	87
chr5	33949504	33950024	520	136.879	142
chr5	33949504	33950024	520	203.76	208.5
chr5	33949504	33950024	520	179.8	178
chr5	33949504	33950024	520	90.0308	90
chr5	33949504	33950024	520	84.6231	90
chr5	33949504	33950024	520	112.858	116
chr5	33949504	33950024	520	122.529	122
chr5	33949504	33950024	520	103.031	106
chr5	33949504	33950024	520	127.267	123
chr5	33949504	33950024	520	119.754	124
chr5	33949504	33950024	520	122.925	124.5
chr5	33949504	33950024	520	92.8096	93
chr5	33949504	33950024	520	133.962	136
chr5	33949504	33950024	520	89.9577	86
chr5	33949504	33950024	520	71.9692	73
chr5	33949504	33950024	520	115.865	117
chr5	33949504	33950024	520	142.994	143
chr5	33949504	33950024	520	142.335	142.5
chr5	33949504	33950024	520	115.273	118
chr5	33949504	33950024	520	155.702	159
chr5	33949504	33950024	520	134.723	138
chr5	33949504	33950024	520	171.708	168
chr5	33949504	33950024	520	125.66	128
chr5	33949504	33950024	520	128.896	132
chr5	33949504	33950024	520	68.9712	62
chr5	33949504	33950024	520	94.9481	97
chr5	33949504	33950024	520	58.2712	58
chr5	33949504	33950024	520	81.8962	75.5
chr5	33949504	33950024	520	159.273	165
chr5	33949504	33950024	520	123.537	123
chr5	33949504	33950024	520	117.015	111
chr5	33949504	33950024	520	137.869	140
chr5	33949504	33950024	520	86.8404	91
chr5	33949504	33950024	520	134.735	134.5
chr5	33950317	33952237	1920	105.736	103
chr5	33950317	33952237	1920	146.995	147
chr5	33950317	33952237	1920	129.339	122
chr5	33950317	33952237	1920	168.008	168
chr5	33950317	33952237	1920	127.553	131
chr5	33950317	33952237	1920	121.505	118
chr5	33950317	33952237	1920	159.649	161
chr5	33950317	33952237	1920	223.828	224
chr5	33950317	33952237	1920	232.757	232
chr5	33950317	33952237	1920	116.807	118
chr5	33950317	33952237	1920	93.1937	94
chr5	33950317	33952237	1920	114.158	113
chr5	33950317	33952237	1920	146.137	150
chr5	33950317	33952237	1920	116.221	111
chr5	33950317	33952237	1920	150.996	154
chr5	33950317	33952237	1920	141.258	146
chr5	33950317	33952237	1920	137.472	139
chr5	33950317	33952237	1920	123.616	124
chr5	33950317	33952237	1920	146.052	148
chr5	33950317	33952237	1920	120.683	124
chr5	33950317	33952237	1920	99.4141	99
chr5	33950317	33952237	1920	152.992	152
chr5	33950317	33952237	1920	165.823	167
chr5	33950317	33952237	1920	154.904	156
chr5	33950317	33952237	1920	125.917	125
chr5	33950317	33952237	1920	182.528	183
chr5	33950317	33952237	1920	138.426	138
chr5	33950317	33952237	1920	202.188	202
chr5	33950317	33952237	1920	134.612	136
chr5	33950317	33952237	1920	124.448	128
chr5	33950317	33952237	1920	94.2073	95
chr5	33950317	33952237	1920	109.672	109
chr5	33950317	33952237	1920	82.8323	82
chr5	33950317	33952237	1920	105.408	107
chr5	33950317	33952237	1920	177.009	178
chr5	33950317	33952237	1920	124.789	127
chr5	33950317	33952237	1920	141.994	141
chr5	33950317	33952237	1920	178.256	178
chr5	33950317	33952237	1920	94.9875	97
chr5	33950317	33952237	1920	147.589	152
chr5	33952375	33952815	440	86.6886	86
chr5	33952375	33952815	440	125.111	128
chr5	33952375	33952815	440	114.923	111.5
chr5	33952375	33952815	440	116.248	119
chr5	33952375	33952815	440	109.423	112
chr5	33952375	33952815	440	103.725	103
chr5	33952375	33952815	440	118.439	120
chr5	33952375	33952815	440	169.541	171
chr5	33952375	33952815	440	170.209	170
chr5	33952375	33952815	440	85.0955	87
chr5	33952375	33952815	440	79.9659	79
chr5	33952375	33952815	440	82.3136	82
chr5	33952375	33952815	440	108.161	109.5
chr5	33952375	33952815	440	110.923	106
chr5	33952375	33952815	440	112.214	118
chr5	33952375	33952815	440	115.177	122
chr5	33952375	33952815	440	90.1909	94
chr5	33952375	33952815	440	98.4864	102
chr5	33952375	33952815	440	99.8455	102
chr5	33952375	33952815	440	85.8273	92
chr5	33952375	33952815	440	74.4818	78
chr5	33952375	33952815	440	111.239	110
chr5	33952375	33952815	440	123.257	125
chr5	33952375	33952815	440	121.127	123
chr5	33952375	33952815	440	109.911	111.5
chr5	33952375	33952815	440	141.952	141.5
chr5	33952375	33952815	440	112.9	112
chr5	33952375	33952815	440	147.877	146
chr5	33952375	33952815	440	104.968	104
chr5	33952375	33952815	440	79.3909	77
chr5	33952375	33952815	440	78.3477	79
chr5	33952375	33952815	440	89.0818	90
chr5	33952375	33952815	440	57.15	56
chr5	33952375	33952815	440	89.5364	87
chr5	33952375	33952815	440	124.589	126
chr5	33952375	33952815	440	107.377	103
chr5	33952375	33952815	440	112.93	110
chr5	33952375	33952815	440	123.582	130
chr5	33952375	33952815	440	68.9886	67
chr5	33952375	33952815	440	115.05	116
chr5	33954232	33955072	840	118.31	122
chr5	33954232	33955072	840	156.604	157
chr5	33954232	33955072	840	144.533	142
chr5	33954232	33955072	840	169.968	164
chr5	33954232	33955072	840	136.539	137
chr5	33954232	33955072	840	137.412	138
chr5	33954232	33955072	840	178.486	185
chr5	33954232	33955072	840	236.179	241
chr5	33954232	33955072	840	246.252	250
chr5	33954232	33955072	840	142.939	145
chr5	33954232	33955072	840	95.6952	94
chr5	33954232	33955072	840	127.105	130
chr5	33954232	33955072	840	145.529	150
chr5	33954232	33955072	840	147.361	151
chr5	33954232	33955072	840	143.351	149
chr5	33954232	33955072	840	169.65	176
chr5	33954232	33955072	840	141.785	144
chr5	33954232	33955072	840	146.393	155
chr5	33954232	33955072	840	150.645	152
chr5	33954232	33955072	840	131.371	132
chr5	33954232	33955072	840	114.187	120
chr5	33954232	33955072	840	168.129	173
chr5	33954232	33955072	840	176.87	179
chr5	33954232	33955072	840	156.346	158.5
chr5	33954232	33955072	840	152.896	159.5
chr5	33954232	33955072	840	188.124	190
chr5	33954232	33955072	840	151.02	151
chr5	33954232	33955072	840	204.594	206
chr5	33954232	33955072	840	144.677	145
chr5	33954232	33955072	840	126.569	126
chr5	33954232	33955072	840	131.458	133
chr5	33954232	33955072	840	142.688	147
chr5	33954232	33955072	840	95.6345	98
chr5	33954232	33955072	840	130.024	134
chr5	33954232	33955072	840	194.025	196
chr5	33954232	33955072	840	125.67	125
chr5	33954232	33955072	840	156.793	164
chr5	33954232	33955072	840	200.61	208
chr5	33954232	33955072	840	118.496	122
chr5	33954232	33955072	840	176.214	178
chr5	33955121	33955241	120	66.9583	67
chr5	33955121	33955241	120	92.7167	92
chr5	33955121	33955241	120	71.8167	73
chr5	33955121	33955241	120	102.792	103
chr5	33955121	33955241	120	80.0833	80.5
chr5	33955121	33955241	120	66.5583	70
chr5	33955121	33955241	120	102.575	102
chr5	33955121	33955241	120	134.058	135
chr5	33955121	33955241	120	135.4	135
chr5	33955121	33955241	120	62.3917	62
chr5	33955121	33955241	120	53.9333	54
chr5	33955121	33955241	120	90.3667	88
chr5	33955121	33955241	120	93.175	92
chr5	33955121	33955241	120	62.7167	62
chr5	33955121	33955241	120	88.3917	90
chr5	33955121	33955241	120	95.5333	94
chr5	33955121	33955241	120	92.2667	93
chr5	33955121	33955241	120	77.4917	79
chr5	33955121	33955241	120	72.9833	72
chr5	33955121	33955241	120	102.483	102
chr5	33955121	33955241	120	45.8417	46
chr5	33955121	33955241	120	80.225	80
chr5	33955121	33955241	120	111.817	112
chr5	33955121	33955241	120	88.5417	88
chr5	33955121	33955241	120	66.6667	67
chr5	33955121	33955241	120	107.867	107
chr5	33955121	33955241	120	82.2083	80
chr5	33955121	33955241	120	117.55	118
chr5	33955121	33955241	120	77.075	76
chr5	33955121	33955241	120	87.65	86
chr5	33955121	33955241	120	58.8083	59
chr5	33955121	33955241	120	62.2333	58.5
chr5	33955121	33955241	120	47.275	48.5
chr5	33955121	33955241	120	48.7	48
chr5	33955121	33955241	120	103.167	100
chr5	33955121	33955241	120	85.6167	85
chr5	33955121	33955241	120	88.2833	88
chr5	33955121	33955241	120	100.367	96
chr5	33955121	33955241	120	47.35	47
chr5	33955121	33955241	120	102.733	102
chr5	33955255	33955535	280	94.9607	95
chr5	33955255	33955535	280	119.743	121
chr5	33955255	33955535	280	112.618	118
chr5	33955255	33955535	280	131.882	139
chr5	33955255	33955535	280	108.293	111
chr5	33955255	33955535	280	98.9	104
chr5	33955255	33955535	280	138.668	145
chr5	33955255	33955535	280	186.457	195
chr5	33955255	33955535	280	200.814	212
chr5	33955255	33955535	280	99.0571	103
chr5	33955255	33955535	280	76.4393	83
chr5	33955255	33955535	280	114.193	112
chr5	33955255	33955535	280	120.796	124
chr5	33955255	33955535	280	83.5893	88
chr5	33955255	33955535	280	122.207	124
chr5	33955255	33955535	280	126.614	130
chr5	33955255	33955535	280	138.479	141
chr5	33955255	33955535	280	111.789	123
chr5	33955255	33955535	280	131.836	135
chr5	33955255	33955535	280	104.529	104
chr5	33955255	33955535	280	84.3179	85
chr5	33955255	33955535	280	127.882	134.5
chr5	33955255	33955535	280	138.711	143
chr5	33955255	33955535	280	128.971	135
chr5	33955255	33955535	280	112.589	123
chr5	33955255	33955535	280	153.186	158.5
chr5	33955255	33955535	280	123.204	128
chr5	33955255	33955535	280	171.329	176
chr5	33955255	33955535	280	103.361	105
chr5	33955255	33955535	280	108.736	114
chr5	33955255	33955535	280	85.2107	85
chr5	33955255	33955535	280	97	100
chr5	33955255	33955535	280	56.2679	57
chr5	33955255	33955535	280	74.4286	78
chr5	33955255	33955535	280	148.439	150.5
chr5	33955255	33955535	280	106.3	101
chr5	33955255	33955535	280	110.018	114.5
chr5	33955255	33955535	280	146.686	154
chr5	33955255	33955535	280	87.8607	94.5
chr5	33955255	33955535	280	124.55	128
chr5	33955610	33955730	120	69.4417	75.5
chr5	33955610	33955730	120	77.5917	82
chr5	33955610	33955730	120	64.4667	68
chr5	33955610	33955730	120	96.7583	102.5
chr5	33955610	33955730	120	85.3	87
chr5	33955610	33955730	120	73.9	77
chr5	33955610	33955730	120	90.1333	95
chr5	33955610	33955730	120	134.483	141
chr5	33955610	33955730	120	140.883	150
chr5	33955610	33955730	120	71.9917	74
chr5	33955610	33955730	120	46.1583	49
chr5	33955610	33955730	120	86.6	90
chr5	33955610	33955730	120	83.475	90
chr5	33955610	33955730	120	56.3917	61
chr5	33955610	33955730	120	64.5667	71
chr5	33955610	33955730	120	84.1	88
chr5	33955610	33955730	120	81.7	84
chr5	33955610	33955730	120	68.7917	74
chr5	33955610	33955730	120	71.9167	75
chr5	33955610	33955730	120	81	82
chr5	33955610	33955730	120	40.3333	42
chr5	33955610	33955730	120	87.1833	88
chr5	33955610	33955730	120	100.717	108
chr5	33955610	33955730	120	86.975	95
chr5	33955610	33955730	120	70.4083	74
chr5	33955610	33955730	120	93.2583	98.5
chr5	33955610	33955730	120	79.7917	88.5
chr5	33955610	33955730	120	106.333	114
chr5	33955610	33955730	120	65.6583	69
chr5	33955610	33955730	120	80.0167	84
chr5	33955610	33955730	120	57.8333	62
chr5	33955610	33955730	120	61.05	62
chr5	33955610	33955730	120	45.4667	47
chr5	33955610	33955730	120	56.825	60
chr5	33955610	33955730	120	106.658	115
chr5	33955610	33955730	120	84.6583	88.5
chr5	33955610	33955730	120	72.0083	77
chr5	33955610	33955730	120	89.1667	94
chr5	33955610	33955730	120	58.25	60
chr5	33955610	33955730	120	78.8	84
chr5	33956865	33956985	120	14.225	14
chr5	33956865	33956985	120	37.625	37.5
chr5	33956865	33956985	120	20.5583	22
chr5	33956865	33956985	120	32.0583	33
chr5	33956865	33956985	120	27.6083	28.5
chr5	33956865	33956985	120	15.025	17
chr5	33956865	33956985	120	26.2917	26
chr5	33956865	33956985	120	53.3333	56
chr5	33956865	33956985	120	39.3833	40
chr5	33956865	33956985	120	17.8833	19
chr5	33956865	33956985	120	21.6417	22
chr5	33956865	33956985	120	27	26
chr5	33956865	33956985	120	39.95	41
chr5	33956865	33956985	120	18.45	20
chr5	33956865	33956985	120	33.0667	34
chr5	33956865	33956985	120	49.0167	52
chr5	33956865	33956985	120	24.2083	25
chr5	33956865	33956985	120	17.6083	18
chr5	33956865	33956985	120	28.75	28
chr5	33956865	33956985	120	23.0833	24
chr5	33956865	33956985	120	12.3417	12
chr5	33956865	33956985	120	25.7583	26
chr5	33956865	33956985	120	35.8833	38
chr5	33956865	33956985	120	40.9333	42.5
chr5	33956865	33956985	120	22.8083	25
chr5	33956865	33956985	120	41.6417	44
chr5	33956865	33956985	120	26.85	29
chr5	33956865	33956985	120	38.4167	44
chr5	33956865	33956985	120	42.6417	43
chr5	33956865	33956985	120	30	30
chr5	33956865	33956985	120	11.3833	11.5
chr5	33956865	33956985	120	24.7417	26
chr5	33956865	33956985	120	7.8	8
chr5	33956865	33956985	120	11.8333	12
chr5	33956865	33956985	120	38.35	39
chr5	33956865	33956985	120	22.9167	23
chr5	33956865	33956985	120	24.2417	25
chr5	33956865	33956985	120	31.2	32
chr5	33956865	33956985	120	11.0417	12
chr5	33956865	33956985	120	30.55	30
chr5	33957055	33958615	1560	99.8885	107
chr5	33957055	33958615	1560	159.061	158
chr5	33957055	33958615	1560	127.415	137
chr5	33957055	33958615	1560	170.976	171
chr5	33957055	33958615	1560	136.236	140
chr5	33957055	33958615	1560	112.724	115
chr5	33957055	33958615	1560	165.001	168
chr5	33957055	33958615	1560	239.836	245
chr5	33957055	33958615	1560	227.801	240
chr5	33957055	33958615	1560	111.054	117
chr5	33957055	33958615	1560	99.7596	102
chr5	33957055	33958615	1560	124.318	122
chr5	33957055	33958615	1560	161.317	161
chr5	33957055	33958615	1560	105.17	103
chr5	33957055	33958615	1560	161.019	167
chr5	33957055	33958615	1560	149.451	150
chr5	33957055	33958615	1560	132.64	136
chr5	33957055	33958615	1560	112.501	117
chr5	33957055	33958615	1560	132.036	140
chr5	33957055	33958615	1560	126.212	124
chr5	33957055	33958615	1560	88.7455	89
chr5	33957055	33958615	1560	141.667	146
chr5	33957055	33958615	1560	172.57	174
chr5	33957055	33958615	1560	173.976	176
chr5	33957055	33958615	1560	125.616	131
chr5	33957055	33958615	1560	185.063	189
chr5	33957055	33958615	1560	154.362	159
chr5	33957055	33958615	1560	197.626	208
chr5	33957055	33958615	1560	157.383	161
chr5	33957055	33958615	1560	135.61	137
chr5	33957055	33958615	1560	78.0276	77
chr5	33957055	33958615	1560	98.5782	98
chr5	33957055	33958615	1560	70.4776	75
chr5	33957055	33958615	1560	93.6878	98
chr5	33957055	33958615	1560	182.038	189
chr5	33957055	33958615	1560	139.51	142
chr5	33957055	33958615	1560	129.89	134
chr5	33957055	33958615	1560	181.838	184
chr5	33957055	33958615	1560	88.3763	90
chr5	33957055	33958615	1560	149.123	146
chr5	33958762	33959395	633	90.0995	91
chr5	33958762	33959395	633	133.945	144
chr5	33958762	33959395	633	108.722	109
chr5	33958762	33959395	633	137.363	140
chr5	33958762	33959395	633	111.61	112
chr5	33958762	33959395	633	102.036	104
chr5	33958762	33959395	633	149.709	151
chr5	33958762	33959395	633	193.545	192
chr5	33958762	33959395	633	213.88	222
chr5	33958762	33959395	633	98.3318	98
chr5	33958762	33959395	633	77.4471	75
chr5	33958762	33959395	633	97.4566	96
chr5	33958762	33959395	633	122.859	118
chr5	33958762	33959395	633	109.051	103
chr5	33958762	33959395	633	135.679	126
chr5	33958762	33959395	633	134.016	136
chr5	33958762	33959395	633	121.373	123
chr5	33958762	33959395	633	100.76	102
chr5	33958762	33959395	633	110.022	112
chr5	33958762	33959395	633	110.269	106
chr5	33958762	33959395	633	82.1659	85
chr5	33958762	33959395	633	130.234	130
chr5	33958762	33959395	633	144.306	139
chr5	33958762	33959395	633	147.141	149
chr5	33958762	33959395	633	116.338	117
chr5	33958762	33959395	633	139.404	137
chr5	33958762	33959395	633	123.564	125
chr5	33958762	33959395	633	164.967	172
chr5	33958762	33959395	633	128.081	126
chr5	33958762	33959395	633	102.3	104
chr5	33958762	33959395	633	86.5545	83
chr5	33958762	33959395	633	94.387	94
chr5	33958762	33959395	633	61.2417	62
chr5	33958762	33959395	633	82.0806	85
chr5	33958762	33959395	633	154.39	166
chr5	33958762	33959395	633	109.216	111
chr5	33958762	33959395	633	119.766	120
chr5	33958762	33959395	633	169.942	178
chr5	33958762	33959395	633	77.2891	78
chr5	33958762	33959395	633	123.014	116
chr5	33959398	33959918	520	109.356	111
chr5	33959398	33959918	520	160.219	157
chr5	33959398	33959918	520	135.363	131
chr5	33959398	33959918	520	161.827	159
chr5	33959398	33959918	520	122.488	123
chr5	33959398	33959918	520	120.233	122
chr5	33959398	33959918	520	170.719	165
chr5	33959398	33959918	520	246.673	239
chr5	33959398	33959918	520	254.073	258
chr5	33959398	33959918	520	110.415	110
chr5	33959398	33959918	520	93.8808	92
chr5	33959398	33959918	520	131.865	134
chr5	33959398	33959918	520	158.823	156
chr5	33959398	33959918	520	135.227	135
chr5	33959398	33959918	520	162.696	164
chr5	33959398	33959918	520	163.438	159
chr5	33959398	33959918	520	141.965	140
chr5	33959398	33959918	520	132.821	130
chr5	33959398	33959918	520	165.269	174
chr5	33959398	33959918	520	124.923	124
chr5	33959398	33959918	520	101.877	99
chr5	33959398	33959918	520	149.027	150
chr5	33959398	33959918	520	179.723	182
chr5	33959398	33959918	520	163.006	163.5
chr5	33959398	33959918	520	134.213	132
chr5	33959398	33959918	520	176.917	179
chr5	33959398	33959918	520	154.727	157.5
chr5	33959398	33959918	520	213.565	214
chr5	33959398	33959918	520	152.312	152
chr5	33959398	33959918	520	132.558	136
chr5	33959398	33959918	520	99.5558	100
chr5	33959398	33959918	520	102.723	105
chr5	33959398	33959918	520	83.7942	88
chr5	33959398	33959918	520	100.006	100
chr5	33959398	33959918	520	212.442	212
chr5	33959398	33959918	520	140.183	139
chr5	33959398	33959918	520	142.625	138
chr5	33959398	33959918	520	191.719	190
chr5	33959398	33959918	520	100.138	100
chr5	33959398	33959918	520	171.008	174
chr5	33959929	33960169	240	47.7292	46
chr5	33959929	33960169	240	97.175	106
chr5	33959929	33960169	240	55.7583	51
chr5	33959929	33960169	240	90.4458	90
chr5	33959929	33960169	240	80.2167	90
chr5	33959929	33960169	240	59.2292	60
chr5	33959929	33960169	240	89.0375	92.5
chr5	33959929	33960169	240	127.471	130
chr5	33959929	33960169	240	117.4	118
chr5	33959929	33960169	240	47.1542	44
chr5	33959929	33960169	240	49.7792	48
chr5	33959929	33960169	240	68.2583	74
chr5	33959929	33960169	240	94.1917	103
chr5	33959929	33960169	240	65.1458	66
chr5	33959929	33960169	240	91.6417	95.5
chr5	33959929	33960169	240	94.7	96
chr5	33959929	33960169	240	78.7542	88
chr5	33959929	33960169	240	64.0083	67
chr5	33959929	33960169	240	59.9417	59
chr5	33959929	33960169	240	68.4	70
chr5	33959929	33960169	240	43.875	41
chr5	33959929	33960169	240	61.4958	58
chr5	33959929	33960169	240	91.6792	89
chr5	33959929	33960169	240	89.6792	98.5
chr5	33959929	33960169	240	58.475	59
chr5	33959929	33960169	240	103.417	113
chr5	33959929	33960169	240	90.1792	101.5
chr5	33959929	33960169	240	107.483	106
chr5	33959929	33960169	240	74.9875	75
chr5	33959929	33960169	240	72.6833	78
chr5	33959929	33960169	240	49.9708	46
chr5	33959929	33960169	240	51.825	52
chr5	33959929	33960169	240	36.9875	31
chr5	33959929	33960169	240	40.8417	46.5
chr5	33959929	33960169	240	121.817	136
chr5	33959929	33960169	240	83.5083	84
chr5	33959929	33960169	240	55.6	61
chr5	33959929	33960169	240	85.9833	92
chr5	33959929	33960169	240	42.4167	39.5
chr5	33959929	33960169	240	97.5583	110
chr5	33961012	33961212	200	79.47	83
chr5	33961012	33961212	200	108.66	117
chr5	33961012	33961212	200	109.06	116
chr5	33961012	33961212	200	143.865	153
chr5	33961012	33961212	200	109.915	115
chr5	33961012	33961212	200	96.615	102
chr5	33961012	33961212	200	124.735	133
chr5	33961012	33961212	200	199.91	207
chr5	33961012	33961212	200	179.6	190
chr5	33961012	33961212	200	104.11	111
chr5	33961012	33961212	200	88.425	95
chr5	33961012	33961212	200	92.77	92
chr5	33961012	33961212	200	109.875	116
chr5	33961012	33961212	200	101.885	107.5
chr5	33961012	33961212	200	132.24	138
chr5	33961012	33961212	200	138.74	144
chr5	33961012	33961212	200	109.01	113.5
chr5	33961012	33961212	200	101.425	106
chr5	33961012	33961212	200	141.15	146
chr5	33961012	33961212	200	129.54	132
chr5	33961012	33961212	200	72.195	75
chr5	33961012	33961212	200	136.51	146.5
chr5	33961012	33961212	200	150.515	163
chr5	33961012	33961212	200	124.655	131.5
chr5	33961012	33961212	200	109.945	113.5
chr5	33961012	33961212	200	150.3	156
chr5	33961012	33961212	200	114.79	127
chr5	33961012	33961212	200	157.54	168
chr5	33961012	33961212	200	124.5	131
chr5	33961012	33961212	200	90.74	94
chr5	33961012	33961212	200	78.185	89
chr5	33961012	33961212	200	84.775	90
chr5	33961012	33961212	200	66.43	71.5
chr5	33961012	33961212	200	81.93	98
chr5	33961012	33961212	200	150.3	154
chr5	33961012	33961212	200	98.14	98.5
chr5	33961012	33961212	200	95.29	103
chr5	33961012	33961212	200	165.74	170
chr5	33961012	33961212	200	79.655	84
chr5	33961012	33961212	200	118.07	130
chr5	33961216	33961696	480	109.094	106
chr5	33961216	33961696	480	160.231	173.5
chr5	33961216	33961696	480	126.069	120
chr5	33961216	33961696	480	157.925	163
chr5	33961216	33961696	480	118.704	123
chr5	33961216	33961696	480	120.269	120
chr5	33961216	33961696	480	159.621	161.5
chr5	33961216	33961696	480	224.408	232
chr5	33961216	33961696	480	226.217	240
chr5	33961216	33961696	480	110.352	121
chr5	33961216	33961696	480	87.9021	92
chr5	33961216	33961696	480	119.554	122
chr5	33961216	33961696	480	135.327	139
chr5	33961216	33961696	480	122.135	126
chr5	33961216	33961696	480	135.188	140
chr5	33961216	33961696	480	155.963	162
chr5	33961216	33961696	480	133.935	137
chr5	33961216	33961696	480	113.875	118
chr5	33961216	33961696	480	154.821	148
chr5	33961216	33961696	480	122.067	132
chr5	33961216	33961696	480	89.9396	92
chr5	33961216	33961696	480	159.875	168
chr5	33961216	33961696	480	145.031	139
chr5	33961216	33961696	480	169.667	178
chr5	33961216	33961696	480	121.156	118
chr5	33961216	33961696	480	182.633	188
chr5	33961216	33961696	480	141.335	143
chr5	33961216	33961696	480	182.071	194
chr5	33961216	33961696	480	133.333	133
chr5	33961216	33961696	480	125.129	130
chr5	33961216	33961696	480	86.0417	86
chr5	33961216	33961696	480	105.171	105.5
chr5	33961216	33961696	480	77.4354	88
chr5	33961216	33961696	480	108.412	109
chr5	33961216	33961696	480	177.777	181
chr5	33961216	33961696	480	125.698	132
chr5	33961216	33961696	480	139.838	146
chr5	33961216	33961696	480	159.171	158
chr5	33961216	33961696	480	95.7292	99
chr5	33961216	33961696	480	147.613	159
chr5	33961716	33962076	360	108.839	108
chr5	33961716	33962076	360	139.719	141
chr5	33961716	33962076	360	124.792	124
chr5	33961716	33962076	360	135.211	134
chr5	33961716	33962076	360	109.567	110
chr5	33961716	33962076	360	123.492	133
chr5	33961716	33962076	360	152.272	155
chr5	33961716	33962076	360	205.875	217
chr5	33961716	33962076	360	217.033	222
chr5	33961716	33962076	360	127.206	131
chr5	33961716	33962076	360	82.7306	80
chr5	33961716	33962076	360	101.672	100
chr5	33961716	33962076	360	129.403	125
chr5	33961716	33962076	360	135.053	138
chr5	33961716	33962076	360	143.936	154
chr5	33961716	33962076	360	145.317	146
chr5	33961716	33962076	360	138.356	139
chr5	33961716	33962076	360	126.775	130
chr5	33961716	33962076	360	145.1	142
chr5	33961716	33962076	360	121.939	132
chr5	33961716	33962076	360	110.233	116.5
chr5	33961716	33962076	360	147.575	151
chr5	33961716	33962076	360	148.128	151
chr5	33961716	33962076	360	125.139	123
chr5	33961716	33962076	360	132.75	133
chr5	33961716	33962076	360	166.525	169
chr5	33961716	33962076	360	121.692	125
chr5	33961716	33962076	360	172.567	174
chr5	33961716	33962076	360	114.139	115
chr5	33961716	33962076	360	117.544	126
chr5	33961716	33962076	360	96.7972	103.5
chr5	33961716	33962076	360	120.039	117
chr5	33961716	33962076	360	79.7361	85
chr5	33961716	33962076	360	105.033	104
chr5	33961716	33962076	360	157.636	164
chr5	33961716	33962076	360	107.8	107
chr5	33961716	33962076	360	150.153	149
chr5	33961716	33962076	360	188.117	188
chr5	33961716	33962076	360	111.083	113
chr5	33961716	33962076	360	143.744	150
chr5	33962103	33963143	1040	111.661	115
chr5	33962103	33963143	1040	163.416	164
chr5	33962103	33963143	1040	132.887	129
chr5	33962103	33963143	1040	180.861	181.5
chr5	33962103	33963143	1040	144.838	142
chr5	33962103	33963143	1040	135.973	127
chr5	33962103	33963143	1040	180.67	176
chr5	33962103	33963143	1040	241.785	237.5
chr5	33962103	33963143	1040	228.582	224
chr5	33962103	33963143	1040	129.989	128
chr5	33962103	33963143	1040	104.972	104
chr5	33962103	33963143	1040	136.198	132
chr5	33962103	33963143	1040	158.859	154
chr5	33962103	33963143	1040	143.615	129
chr5	33962103	33963143	1040	166.983	164
chr5	33962103	33963143	1040	167.892	166
chr5	33962103	33963143	1040	141.711	142.5
chr5	33962103	33963143	1040	137.914	139
chr5	33962103	33963143	1040	162.24	166
chr5	33962103	33963143	1040	133.985	132
chr5	33962103	33963143	1040	119.804	107
chr5	33962103	33963143	1040	167.256	169
chr5	33962103	33963143	1040	185.638	177
chr5	33962103	33963143	1040	174.123	168
chr5	33962103	33963143	1040	147.959	148.5
chr5	33962103	33963143	1040	198.536	198
chr5	33962103	33963143	1040	169.82	161
chr5	33962103	33963143	1040	205.071	201
chr5	33962103	33963143	1040	158.018	156
chr5	33962103	33963143	1040	152.681	152
chr5	33962103	33963143	1040	116.15	106
chr5	33962103	33963143	1040	131.506	129
chr5	33962103	33963143	1040	93.3856	87
chr5	33962103	33963143	1040	120.259	123
chr5	33962103	33963143	1040	221.681	215
chr5	33962103	33963143	1040	133.694	132.5
chr5	33962103	33963143	1040	164.518	156
chr5	33962103	33963143	1040	185.952	180
chr5	33962103	33963143	1040	110.555	111
chr5	33962103	33963143	1040	165.519	166
chr5	33963214	33965934	2720	107.197	107
chr5	33963214	33965934	2720	152.778	152
chr5	33963214	33965934	2720	137.363	139
chr5	33963214	33965934	2720	166.295	164.5
chr5	33963214	33965934	2720	135.565	137
chr5	33963214	33965934	2720	124.337	123
chr5	33963214	33965934	2720	172.869	173
chr5	33963214	33965934	2720	238.583	233
chr5	33963214	33965934	2720	231.533	232
chr5	33963214	33965934	2720	125.007	124
chr5	33963214	33965934	2720	93.1401	93
chr5	33963214	33965934	2720	124.922	124
chr5	33963214	33965934	2720	149.857	148
chr5	33963214	33965934	2720	123.541	123
chr5	33963214	33965934	2720	149.386	150
chr5	33963214	33965934	2720	168.37	170
chr5	33963214	33965934	2720	140.868	139
chr5	33963214	33965934	2720	125.27	124
chr5	33963214	33965934	2720	148.999	148
chr5	33963214	33965934	2720	122.778	120
chr5	33963214	33965934	2720	107.587	107
chr5	33963214	33965934	2720	153.948	151
chr5	33963214	33965934	2720	164.999	162
chr5	33963214	33965934	2720	168.176	169
chr5	33963214	33965934	2720	135.118	133
chr5	33963214	33965934	2720	179.692	178
chr5	33963214	33965934	2720	157.919	157
chr5	33963214	33965934	2720	195.052	192
chr5	33963214	33965934	2720	148.022	148
chr5	33963214	33965934	2720	130.531	130
chr5	33963214	33965934	2720	102.329	102
chr5	33963214	33965934	2720	118.608	119
chr5	33963214	33965934	2720	85.8952	82
chr5	33963214	33965934	2720	108.381	110
chr5	33963214	33965934	2720	186.551	182
chr5	33963214	33965934	2720	131.039	131
chr5	33963214	33965934	2720	145.537	146
chr5	33963214	33965934	2720	185.796	182
chr5	33963214	33965934	2720	101.856	104
chr5	33963214	33965934	2720	159.745	161
chr5	33965969	33966409	440	90.525	92
chr5	33965969	33966409	440	143.718	147.5
chr5	33965969	33966409	440	103.245	107
chr5	33965969	33966409	440	155.111	161
chr5	33965969	33966409	440	125.85	127
chr5	33965969	33966409	440	98.8591	102
chr5	33965969	33966409	440	157.186	163
chr5	33965969	33966409	440	198.759	213
chr5	33965969	33966409	440	190.386	200
chr5	33965969	33966409	440	91.1364	91
chr5	33965969	33966409	440	80.8182	80
chr5	33965969	33966409	440	107.955	108
chr5	33965969	33966409	440	151.436	162
chr5	33965969	33966409	440	108.114	111
chr5	33965969	33966409	440	134.777	142
chr5	33965969	33966409	440	148.464	160
chr5	33965969	33966409	440	111.636	112
chr5	33965969	33966409	440	98.3045	100
chr5	33965969	33966409	440	123.268	122
chr5	33965969	33966409	440	108.341	112
chr5	33965969	33966409	440	79.2091	79
chr5	33965969	33966409	440	123.461	126
chr5	33965969	33966409	440	145.477	153
chr5	33965969	33966409	440	144.157	146
chr5	33965969	33966409	440	120.425	127
chr5	33965969	33966409	440	161.152	172
chr5	33965969	33966409	440	141.207	145
chr5	33965969	33966409	440	179.677	184
chr5	33965969	33966409	440	127.491	138
chr5	33965969	33966409	440	108.173	104
chr5	33965969	33966409	440	77.8523	80
chr5	33965969	33966409	440	93.7318	98
chr5	33965969	33966409	440	67.7364	68
chr5	33965969	33966409	440	74.75	74
chr5	33965969	33966409	440	172.214	180
chr5	33965969	33966409	440	118.982	124
chr5	33965969	33966409	440	109.282	109
chr5	33965969	33966409	440	159.223	156
chr5	33965969	33966409	440	74.0432	79
chr5	33965969	33966409	440	139.091	144
chr5	33966699	33967499	800	92.6225	95
chr5	33966699	33967499	800	153.708	161
chr5	33966699	33967499	800	108.559	106
chr5	33966699	33967499	800	161.211	168
chr5	33966699	33967499	800	118.896	119
chr5	33966699	33967499	800	117.114	120
chr5	33966699	33967499	800	169.771	171
chr5	33966699	33967499	800	223.898	236
chr5	33966699	33967499	800	203.78	200
chr5	33966699	33967499	800	104.65	104
chr5	33966699	33967499	800	98.3937	98
chr5	33966699	33967499	800	101.257	100
chr5	33966699	33967499	800	140.026	144
chr5	33966699	33967499	800	102.159	107
chr5	33966699	33967499	800	147.521	153
chr5	33966699	33967499	800	151.03	162
chr5	33966699	33967499	800	134.025	139
chr5	33966699	33967499	800	110.394	113
chr5	33966699	33967499	800	118.067	130
chr5	33966699	33967499	800	113.638	118
chr5	33966699	33967499	800	93.585	101
chr5	33966699	33967499	800	142.423	146
chr5	33966699	33967499	800	151.741	162
chr5	33966699	33967499	800	156.644	168
chr5	33966699	33967499	800	118.911	120
chr5	33966699	33967499	800	171.25	180.5
chr5	33966699	33967499	800	142.24	145
chr5	33966699	33967499	800	195.882	206
chr5	33966699	33967499	800	123.18	132
chr5	33966699	33967499	800	123.737	128
chr5	33966699	33967499	800	89.9613	89.5
chr5	33966699	33967499	800	101.654	107.5
chr5	33966699	33967499	800	69.8	71
chr5	33966699	33967499	800	99.0162	98.5
chr5	33966699	33967499	800	167.36	172
chr5	33966699	33967499	800	112.415	113
chr5	33966699	33967499	800	124.014	130
chr5	33966699	33967499	800	159.73	162
chr5	33966699	33967499	800	84.175	84
chr5	33966699	33967499	800	140.067	138
chr5	33967568	33967888	320	100.741	107.5
chr5	33967568	33967888	320	133.041	140
chr5	33967568	33967888	320	102.834	105
chr5	33967568	33967888	320	133.584	144
chr5	33967568	33967888	320	122.216	124
chr5	33967568	33967888	320	99.4125	103
chr5	33967568	33967888	320	123.934	128.5
chr5	33967568	33967888	320	199.484	212
chr5	33967568	33967888	320	186.338	185
chr5	33967568	33967888	320	99.4125	103
chr5	33967568	33967888	320	75.6844	76
chr5	33967568	33967888	320	82.6125	86
chr5	33967568	33967888	320	126.928	128
chr5	33967568	33967888	320	109.659	117
chr5	33967568	33967888	320	121.647	125.5
chr5	33967568	33967888	320	141.019	142
chr5	33967568	33967888	320	104.419	115
chr5	33967568	33967888	320	98.1031	100.5
chr5	33967568	33967888	320	112.6	114
chr5	33967568	33967888	320	120.5	126
chr5	33967568	33967888	320	89.0344	99
chr5	33967568	33967888	320	133.031	141.5
chr5	33967568	33967888	320	132.378	134
chr5	33967568	33967888	320	126.831	133.5
chr5	33967568	33967888	320	108.503	115
chr5	33967568	33967888	320	155.041	160
chr5	33967568	33967888	320	126.975	128
chr5	33967568	33967888	320	190.056	202
chr5	33967568	33967888	320	114.616	122
chr5	33967568	33967888	320	136.938	140
chr5	33967568	33967888	320	82.4594	84
chr5	33967568	33967888	320	100.253	102
chr5	33967568	33967888	320	73.1531	77
chr5	33967568	33967888	320	100.784	101
chr5	33967568	33967888	320	150.738	156.5
chr5	33967568	33967888	320	118.156	120.5
chr5	33967568	33967888	320	99.5062	107
chr5	33967568	33967888	320	143.494	150
chr5	33967568	33967888	320	84.4219	88
chr5	33967568	33967888	320	125.331	128
chr5	33967922	33969162	1240	90.9161	90
chr5	33967922	33969162	1240	132.09	140
chr5	33967922	33969162	1240	110.691	109
chr5	33967922	33969162	1240	147.309	155
chr5	33967922	33969162	1240	121.968	129
chr5	33967922	33969162	1240	106.911	105
chr5	33967922	33969162	1240	144.405	154.5
chr5	33967922	33969162	1240	207.444	214
chr5	33967922	33969162	1240	206.489	202
chr5	33967922	33969162	1240	109.46	114
chr5	33967922	33969162	1240	82.0887	82
chr5	33967922	33969162	1240	107.063	108
chr5	33967922	33969162	1240	133.422	139
chr5	33967922	33969162	1240	102.823	104.5
chr5	33967922	33969162	1240	129.996	133.5
chr5	33967922	33969162	1240	147.69	144
chr5	33967922	33969162	1240	126.903	135
chr5	33967922	33969162	1240	116.264	120
chr5	33967922	33969162	1240	127.235	136
chr5	33967922	33969162	1240	103.737	116
chr5	33967922	33969162	1240	85.5637	84
chr5	33967922	33969162	1240	123.323	127.5
chr5	33967922	33969162	1240	144.324	149
chr5	33967922	33969162	1240	141.3	147
chr5	33967922	33969162	1240	116.005	114
chr5	33967922	33969162	1240	150.864	155
chr5	33967922	33969162	1240	124.064	127
chr5	33967922	33969162	1240	165.219	168
chr5	33967922	33969162	1240	133.958	144
chr5	33967922	33969162	1240	118.763	120
chr5	33967922	33969162	1240	81.425	86
chr5	33967922	33969162	1240	98.7887	99
chr5	33967922	33969162	1240	70.1984	72
chr5	33967922	33969162	1240	89.3355	90
chr5	33967922	33969162	1240	157.433	167
chr5	33967922	33969162	1240	104.619	108
chr5	33967922	33969162	1240	115.936	117
chr5	33967922	33969162	1240	149.808	150
chr5	33967922	33969162	1240	85.6073	85
chr5	33967922	33969162	1240	132.989	144
chr5	33969193	33969393	200	72.865	77
chr5	33969193	33969393	200	70.38	71
chr5	33969193	33969393	200	73.045	75
chr5	33969193	33969393	200	82.14	84.5
chr5	33969193	33969393	200	69.735	74
chr5	33969193	33969393	200	74.64	74.5
chr5	33969193	33969393	200	73.23	76
chr5	33969193	33969393	200	116.725	119
chr5	33969193	33969393	200	104.94	107
chr5	33969193	33969393	200	62.94	64
chr5	33969193	33969393	200	52.84	57
chr5	33969193	33969393	200	90.09	98
chr5	33969193	33969393	200	74.965	78
chr5	33969193	33969393	200	77.805	82
chr5	33969193	33969393	200	88.395	94
chr5	33969193	33969393	200	85.3	90
chr5	33969193	33969393	200	65.715	67
chr5	33969193	33969393	200	71.9	75.5
chr5	33969193	33969393	200	57.39	58
chr5	33969193	33969393	200	79.9	80
chr5	33969193	33969393	200	52.545	53.5
chr5	33969193	33969393	200	79.57	83
chr5	33969193	33969393	200	87.475	89.5
chr5	33969193	33969393	200	83.84	85
chr5	33969193	33969393	200	72.015	83
chr5	33969193	33969393	200	90.85	93.5
chr5	33969193	33969393	200	75.585	76.5
chr5	33969193	33969393	200	103.98	104
chr5	33969193	33969393	200	81.37	87
chr5	33969193	33969393	200	63.45	64
chr5	33969193	33969393	200	49.49	55
chr5	33969193	33969393	200	62.68	65.5
chr5	33969193	33969393	200	44.385	46
chr5	33969193	33969393	200	54.31	56
chr5	33969193	33969393	200	83.455	88
chr5	33969193	33969393	200	60.14	58
chr5	33969193	33969393	200	78.445	84
chr5	33969193	33969393	200	94.32	96
chr5	33969193	33969393	200	48.005	48
chr5	33969193	33969393	200	85.99	88
chr5	33969409	33970649	1240	97.7863	86
chr5	33969409	33970649	1240	135.52	135
chr5	33969409	33970649	1240	122.644	126
chr5	33969409	33970649	1240	136.729	139
chr5	33969409	33970649	1240	117.728	120
chr5	33969409	33970649	1240	108.157	108
chr5	33969409	33970649	1240	144.476	149
chr5	33969409	33970649	1240	199.531	201.5
chr5	33969409	33970649	1240	209.642	210
chr5	33969409	33970649	1240	112.595	113
chr5	33969409	33970649	1240	81.8427	81
chr5	33969409	33970649	1240	115.519	118
chr5	33969409	33970649	1240	127.421	121
chr5	33969409	33970649	1240	111.902	115
chr5	33969409	33970649	1240	134.179	134
chr5	33969409	33970649	1240	143.86	146
chr5	33969409	33970649	1240	131.784	132
chr5	33969409	33970649	1240	117.326	120.5
chr5	33969409	33970649	1240	144.076	146
chr5	33969409	33970649	1240	113.724	111
chr5	33969409	33970649	1240	93.1806	92
chr5	33969409	33970649	1240	147.71	143
chr5	33969409	33970649	1240	147.143	142.5
chr5	33969409	33970649	1240	130.888	127
chr5	33969409	33970649	1240	123.686	125
chr5	33969409	33970649	1240	162.789	166
chr5	33969409	33970649	1240	134.516	141
chr5	33969409	33970649	1240	177.032	184
chr5	33969409	33970649	1240	130.009	127
chr5	33969409	33970649	1240	120.395	118
chr5	33969409	33970649	1240	92.4968	94
chr5	33969409	33970649	1240	107.036	107
chr5	33969409	33970649	1240	77.6065	72
chr5	33969409	33970649	1240	103.382	103
chr5	33969409	33970649	1240	159.35	165
chr5	33969409	33970649	1240	112.062	109.5
chr5	33969409	33970649	1240	130.015	128
chr5	33969409	33970649	1240	158.432	158
chr5	33969409	33970649	1240	94.5065	92
chr5	33969409	33970649	1240	146.729	144
chr5	33970945	33971545	600	105.785	104
chr5	33970945	33971545	600	147.497	148
chr5	33970945	33971545	600	121.815	124
chr5	33970945	33971545	600	157.585	165
chr5	33970945	33971545	600	122.183	127
chr5	33970945	33971545	600	103.803	108
chr5	33970945	33971545	600	161.725	167
chr5	33970945	33971545	600	222.383	223
chr5	33970945	33971545	600	223.083	245
chr5	33970945	33971545	600	118.757	119
chr5	33970945	33971545	600	85.8967	90
chr5	33970945	33971545	600	119.007	126
chr5	33970945	33971545	600	132.613	134
chr5	33970945	33971545	600	108.902	114
chr5	33970945	33971545	600	139.955	142.5
chr5	33970945	33971545	600	154.553	154
chr5	33970945	33971545	600	124.377	130
chr5	33970945	33971545	600	113.085	115
chr5	33970945	33971545	600	142.813	152
chr5	33970945	33971545	600	108.088	108
chr5	33970945	33971545	600	95.7883	101
chr5	33970945	33971545	600	129.783	138
chr5	33970945	33971545	600	142.742	149
chr5	33970945	33971545	600	146.977	156.5
chr5	33970945	33971545	600	126.023	128
chr5	33970945	33971545	600	179.972	188
chr5	33970945	33971545	600	142.627	151
chr5	33970945	33971545	600	178.903	178
chr5	33970945	33971545	600	130.573	130
chr5	33970945	33971545	600	124.453	122
chr5	33970945	33971545	600	89.915	94
chr5	33970945	33971545	600	102.09	106
chr5	33970945	33971545	600	77.3117	78
chr5	33970945	33971545	600	91.8017	96
chr5	33970945	33971545	600	181.94	184
chr5	33970945	33971545	600	118.03	123
chr5	33970945	33971545	600	135.66	142
chr5	33970945	33971545	600	162.285	168
chr5	33970945	33971545	600	86.2367	87
[truncated: 521 more rows]

## Sheet: IRF4
Chrom	Start	End	Bases	CovMean	CovMedian
chr6	380958	385318	4360	118.794	91
chr6	380958	385318	4360	154.062	121
chr6	380958	385318	4360	142.431	111
chr6	380958	385318	4360	190.288	131
chr6	380958	385318	4360	129.158	102
chr6	380958	385318	4360	112.523	104
chr6	380958	385318	4360	173.845	140
chr6	380958	385318	4360	241.821	182
chr6	380958	385318	4360	214.919	198
chr6	380958	385318	4360	130.912	106
chr6	380958	385318	4360	94.1333	75
chr6	380958	385318	4360	112.946	104
chr6	380958	385318	4360	158.036	116
chr6	380958	385318	4360	125.644	96
chr6	380958	385318	4360	151.44	125
chr6	380958	385318	4360	165.439	136
chr6	380958	385318	4360	129.316	120
chr6	380958	385318	4360	178.389	112.5
chr6	380958	385318	4360	158.295	138
chr6	380958	385318	4360	132.29	114
chr6	380958	385318	4360	74.9257	68
chr6	380958	385318	4360	162.812	131
chr6	380958	385318	4360	169.587	129
chr6	380958	385318	4360	141.051	120
chr6	380958	385318	4360	143.493	118
chr6	380958	385318	4360	194.314	154
chr6	380958	385318	4360	134.904	121
chr6	380958	385318	4360	195.826	184
chr6	380958	385318	4360	147.63	108
chr6	380958	385318	4360	122.215	106
chr6	380958	385318	4360	103.381	83
chr6	380958	385318	4360	130.274	108
chr6	380958	385318	4360	83.2833	64
chr6	380958	385318	4360	115.244	94
chr6	380958	385318	4360	192.875	145
chr6	380958	385318	4360	128.085	97
chr6	380958	385318	4360	114.914	114
chr6	380958	385318	4360	171.968	154
chr6	380958	385318	4360	106.21	83
chr6	380958	385318	4360	172.404	132
chr6	385444	386284	840	86.6845	93
chr6	385444	386284	840	107.793	108
chr6	385444	386284	840	111.325	114.5
chr6	385444	386284	840	123.867	114
chr6	385444	386284	840	93.875	103
chr6	385444	386284	840	95.625	97
chr6	385444	386284	840	137.67	134
chr6	385444	386284	840	161.896	167
chr6	385444	386284	840	186.276	190
chr6	385444	386284	840	108.242	103
chr6	385444	386284	840	68.6048	68
chr6	385444	386284	840	98.2357	96
chr6	385444	386284	840	108.988	99
chr6	385444	386284	840	103.081	101
chr6	385444	386284	840	122.86	123
chr6	385444	386284	840	129.283	138
chr6	385444	386284	840	109.074	117
chr6	385444	386284	840	106.918	110
chr6	385444	386284	840	114.488	106
chr6	385444	386284	840	89.2405	88
chr6	385444	386284	840	87.3	80
chr6	385444	386284	840	125.157	115
chr6	385444	386284	840	132.318	118
chr6	385444	386284	840	113.11	110
chr6	385444	386284	840	99.7845	106
chr6	385444	386284	840	143.045	143.5
chr6	385444	386284	840	120.032	120
chr6	385444	386284	840	168.329	172
chr6	385444	386284	840	100.193	100
chr6	385444	386284	840	97.7071	94
chr6	385444	386284	840	86.3917	87.5
chr6	385444	386284	840	97.5107	100
chr6	385444	386284	840	69.9012	71
chr6	385444	386284	840	97.8012	99
chr6	385444	386284	840	133.592	150
chr6	385444	386284	840	93.8512	86.5
chr6	385444	386284	840	130.877	134
chr6	385444	386284	840	135.988	142
chr6	385444	386284	840	79.8619	80
chr6	385444	386284	840	108.145	110
chr6	386368	386648	280	74.9071	77
chr6	386368	386648	280	90.9071	92
chr6	386368	386648	280	78.1607	79
chr6	386368	386648	280	109.607	112
chr6	386368	386648	280	69.1714	71
chr6	386368	386648	280	82.3036	85
chr6	386368	386648	280	104.221	108
chr6	386368	386648	280	143.043	148
chr6	386368	386648	280	153.357	160
chr6	386368	386648	280	73.2179	75.5
chr6	386368	386648	280	58.0393	62
chr6	386368	386648	280	71.8571	72
chr6	386368	386648	280	100.379	100.5
chr6	386368	386648	280	80.9964	82
chr6	386368	386648	280	108.8	114
chr6	386368	386648	280	100.1	104
chr6	386368	386648	280	108.182	112
chr6	386368	386648	280	81.0107	82
chr6	386368	386648	280	90.1214	90
chr6	386368	386648	280	63.4643	62
chr6	386368	386648	280	63.8786	64.5
chr6	386368	386648	280	98.2143	99
chr6	386368	386648	280	103.857	103
chr6	386368	386648	280	102.293	105.5
chr6	386368	386648	280	78.1286	81.5
chr6	386368	386648	280	114.157	115
chr6	386368	386648	280	94.1893	96
chr6	386368	386648	280	127	128
chr6	386368	386648	280	91.7036	94.5
chr6	386368	386648	280	86.2286	88
chr6	386368	386648	280	73.2321	76
chr6	386368	386648	280	77.4786	79.5
chr6	386368	386648	280	59.0214	61
chr6	386368	386648	280	80.8786	87.5
chr6	386368	386648	280	111.675	112
chr6	386368	386648	280	75.6107	79
chr6	386368	386648	280	86.4321	85
chr6	386368	386648	280	104.093	103
chr6	386368	386648	280	66.825	69
chr6	386368	386648	280	99.5214	104
chr6	386710	390630	3920	109.345	109
chr6	386710	390630	3920	143.077	141
chr6	386710	390630	3920	129.312	131
chr6	386710	390630	3920	153.772	158
chr6	386710	390630	3920	118.442	118
chr6	386710	390630	3920	122.471	119
chr6	386710	390630	3920	163.433	166
chr6	386710	390630	3920	224.815	227
chr6	386710	390630	3920	223.556	226
chr6	386710	390630	3920	120.155	123
chr6	386710	390630	3920	88.6982	92
chr6	386710	390630	3920	123.812	130
chr6	386710	390630	3920	138.755	139
chr6	386710	390630	3920	118.829	119
chr6	386710	390630	3920	145.896	149
chr6	386710	390630	3920	151.193	152
chr6	386710	390630	3920	136.119	138
chr6	386710	390630	3920	125.543	127
chr6	386710	390630	3920	146.647	142
chr6	386710	390630	3920	123.346	122
chr6	386710	390630	3920	98.9702	99
chr6	386710	390630	3920	152.177	150
chr6	386710	390630	3920	157.416	162
chr6	386710	390630	3920	156.133	155
chr6	386710	390630	3920	132.651	133
chr6	386710	390630	3920	176.544	174
chr6	386710	390630	3920	146.478	148
chr6	386710	390630	3920	193.501	186
chr6	386710	390630	3920	142.67	144
chr6	386710	390630	3920	128.087	128
chr6	386710	390630	3920	100.768	101
chr6	386710	390630	3920	114.244	114
chr6	386710	390630	3920	79.3543	78
chr6	386710	390630	3920	111.314	109
chr6	386710	390630	3920	176.919	182
chr6	386710	390630	3920	125.009	126
chr6	386710	390630	3920	141.868	142
chr6	386710	390630	3920	189.605	184
chr6	386710	390630	3920	99.8385	102
chr6	386710	390630	3920	157.171	156
chr6	390859	391619	760	85.8605	103
chr6	390859	391619	760	87.9355	96
chr6	390859	391619	760	93.5645	110
chr6	390859	391619	760	104.751	125
chr6	390859	391619	742	79.7453	97
chr6	390859	391619	751	90.3316	106
chr6	390859	391619	730	110.575	129
chr6	390859	391619	760	141.654	178
chr6	390859	391619	760	143.624	172
chr6	390859	391619	760	73.1382	88
chr6	390859	391619	760	61.0763	72
chr6	390859	391619	716	78.7905	82
chr6	390859	391619	760	80.9184	92
chr6	390859	391619	760	76.7921	89
chr6	390859	391619	760	102.022	121
chr6	390859	391619	759	113.602	142
chr6	390859	391619	760	93.2934	112
chr6	390859	391619	760	87.6408	104
chr6	390859	391619	749	100.585	120
chr6	390859	391619	760	76.1974	89
chr6	390859	391619	760	65.4382	77
chr6	390859	391619	760	92.3039	111
chr6	390859	391619	760	105.124	114
chr6	390859	391619	760	100.753	127.5
chr6	390859	391619	760	88.5171	99
chr6	390859	391619	760	120.436	151
chr6	390859	391619	760	92.1289	114
chr6	390859	391619	760	137.089	172
chr6	390859	391619	760	89.9276	105
chr6	390859	391619	760	88.1684	96
chr6	390859	391619	755	64.0013	69
chr6	390859	391619	743	89.821	107
chr6	390859	391619	751	48.8881	60
chr6	390859	391619	760	86.8079	93
chr6	390859	391619	750	120.969	141.5
chr6	390859	391619	760	83.1645	91
chr6	390859	391619	760	106.783	129
chr6	390859	391619	760	126.892	158
chr6	390859	391619	760	68.8763	84
chr6	390859	391619	747	108.155	126
chr6	391711	393791	2080	13.8736	13
chr6	391711	393791	2080	16.7548	16
chr6	391711	393791	2080	17.2692	16
chr6	391711	393791	2080	18.2308	17
chr6	391711	393791	2080	13.6553	12
chr6	391711	393791	2080	15.3101	15
chr6	391711	393791	2080	17.6322	17
chr6	391711	393791	2080	29.1543	27
chr6	391711	393791	2052	26.9513	26
chr6	391711	393791	2080	13.2005	13
chr6	391711	393791	2080	13.9322	13
chr6	391711	393791	2053	15.9075	16
chr6	391711	393791	2080	15.3529	13
chr6	391711	393791	2080	14.2394	13
chr6	391711	393791	2080	20.0183	18
chr6	391711	393791	2080	17.6942	16
chr6	391711	393791	2080	18.5827	17
chr6	391711	393791	2080	17.5317	17
chr6	391711	393791	2080	24.5644	20
chr6	391711	393791	2080	20.3279	20
chr6	391711	393791	2080	9.89279	9
chr6	391711	393791	2046	17.564	16
chr6	391711	393791	2080	21.9548	22
chr6	391711	393791	2080	21.0308	21
chr6	391711	393791	2040	14.2691	13
chr6	391711	393791	2080	26.7928	24
chr6	391711	393791	2080	18.7649	17
chr6	391711	393791	2080	27.7115	26
chr6	391711	393791	2080	16.5077	15
chr6	391711	393791	2080	16.0567	16
chr6	391711	393791	2077	9.51709	9
chr6	391711	393791	2080	15.5885	16
chr6	391711	393791	1912	7.85774	7
chr6	391711	393791	2080	13.2798	13
chr6	391711	393791	2080	19.2611	19
chr6	391711	393791	2080	13.1928	13
chr6	391711	393791	2080	18.7077	17
chr6	391711	393791	2080	23.8913	22
chr6	391711	393791	2080	12.0413	11
chr6	391711	393791	2077	19.1363	18
chr6	393942	394502	560	91.2643	96
chr6	393942	394502	560	97.4393	100
chr6	393942	394502	560	103.768	103
chr6	393942	394502	560	124.632	132
chr6	393942	394502	560	93.7321	95
chr6	393942	394502	560	101.207	109
chr6	393942	394502	560	114.97	121
chr6	393942	394502	560	153.434	156
chr6	393942	394502	560	171.021	178
chr6	393942	394502	560	105.498	108
chr6	393942	394502	560	71.9214	68
chr6	393942	394502	560	91.7607	94
chr6	393942	394502	560	99.8607	100
chr6	393942	394502	560	97.4589	101
chr6	393942	394502	560	102.927	103
chr6	393942	394502	560	117.811	126
chr6	393942	394502	560	108.027	113
chr6	393942	394502	560	103.121	106
chr6	393942	394502	560	114.629	118
chr6	393942	394502	560	88.675	92
chr6	393942	394502	560	80.0232	84
chr6	393942	394502	560	122.416	131
chr6	393942	394502	560	117.146	116
chr6	393942	394502	560	113.016	123
chr6	393942	394502	560	102.109	106
chr6	393942	394502	560	133.811	136
chr6	393942	394502	560	109.177	110
chr6	393942	394502	560	137.157	144
chr6	393942	394502	560	96.4804	104
chr6	393942	394502	560	92.1143	88
chr6	393942	394502	560	73.8	80
chr6	393942	394502	560	99.05	106
chr6	393942	394502	560	63.1554	66
chr6	393942	394502	560	91.5571	91
chr6	393942	394502	560	126.857	129
chr6	393942	394502	560	91.9036	89
chr6	393942	394502	560	113.102	118
chr6	393942	394502	560	145.311	148
chr6	393942	394502	560	83.3143	81
chr6	393942	394502	560	115.768	120
chr6	394738	398538	3800	113.271	110
chr6	394738	398538	3800	131.183	134
chr6	394738	398538	3800	132.277	128
chr6	394738	398538	3800	148.206	143
chr6	394738	398538	3800	115.347	119
chr6	394738	398538	3800	121.238	119
chr6	394738	398538	3800	145.074	148
chr6	394738	398538	3800	208.871	214
chr6	394738	398538	3800	212.442	220
chr6	394738	398538	3800	118.625	116
chr6	394738	398538	3800	85.6892	86
chr6	394738	398538	3800	118.231	122
chr6	394738	398538	3800	130.179	129
chr6	394738	398538	3800	123.706	121
chr6	394738	398538	3800	133.337	136
chr6	394738	398538	3800	153.705	152
chr6	394738	398538	3800	129.564	130
chr6	394738	398538	3800	129.229	128
chr6	394738	398538	3800	150.861	152
chr6	394738	398538	3800	113.866	120
chr6	394738	398538	3800	106.176	96
chr6	394738	398538	3800	155.233	156
chr6	394738	398538	3800	143.1	146
chr6	394738	398538	3800	142.605	145
chr6	394738	398538	3800	128.66	134
chr6	394738	398538	3800	171.714	170
chr6	394738	398538	3800	132.864	135
chr6	394738	398538	3800	195.943	196
chr6	394738	398538	3800	124.976	128
chr6	394738	398538	3800	122.951	117
chr6	394738	398538	3800	109.621	104
chr6	394738	398538	3800	120.401	120
chr6	394738	398538	3800	81.7855	77
chr6	394738	398538	3800	115.012	113
chr6	394738	398538	3800	166.986	166
chr6	394738	398538	3800	112.273	109
chr6	394738	398538	3800	148.406	144
chr6	394738	398538	3800	173.134	170
chr6	394738	398538	3800	95.6645	97
chr6	394738	398538	3800	146.174	146
chr6	398541	399501	960	92.5865	93
chr6	398541	399501	960	122.569	120
chr6	398541	399501	960	112.911	107
chr6	398541	399501	960	122.457	123
chr6	398541	399501	960	105.909	108
chr6	398541	399501	960	109.466	111
chr6	398541	399501	960	131.896	125.5
chr6	398541	399501	960	189.996	183
chr6	398541	399501	960	199.258	194
chr6	398541	399501	960	109.451	108
chr6	398541	399501	960	73.5042	73
chr6	398541	399501	960	99.1458	104
chr6	398541	399501	960	114.782	115
chr6	398541	399501	960	96.5823	97
chr6	398541	399501	960	122.902	121
chr6	398541	399501	960	133.235	132
chr6	398541	399501	960	121.734	113
chr6	398541	399501	960	127.286	127
chr6	398541	399501	960	122.983	120
chr6	398541	399501	960	114.219	112
chr6	398541	399501	960	82.3615	79
chr6	398541	399501	960	129.931	132
chr6	398541	399501	960	133.826	138
chr6	398541	399501	960	122.274	119
chr6	398541	399501	960	112.922	112.5
chr6	398541	399501	960	143.97	139
chr6	398541	399501	960	123.177	122
chr6	398541	399501	960	174.842	161
chr6	398541	399501	960	115.049	114
chr6	398541	399501	960	111.546	110
chr6	398541	399501	960	83.75	84
chr6	398541	399501	960	102.615	100
chr6	398541	399501	960	80.926	79.5
chr6	398541	399501	960	95.6406	96
chr6	398541	399501	960	150.527	142
chr6	398541	399501	960	101.155	101
chr6	398541	399501	960	119.055	120
chr6	398541	399501	960	158.312	152
chr6	398541	399501	960	85.8573	84
chr6	398541	399501	960	137.438	126
chr6	399512	400592	1080	99.7944	108
chr6	399512	400592	1080	134.984	141
chr6	399512	400592	1080	112.401	115
chr6	399512	400592	1080	142.023	147
chr6	399512	400592	1080	112.765	114
chr6	399512	400592	1080	110.646	117
chr6	399512	400592	1080	148.427	156
chr6	399512	400592	1080	211.429	219
chr6	399512	400592	1080	210.074	216
chr6	399512	400592	1080	108.029	116
chr6	399512	400592	1080	88.3259	91
chr6	399512	400592	1080	121.572	126
chr6	399512	400592	1080	124.342	129
chr6	399512	400592	1080	104.322	113
chr6	399512	400592	1080	146.375	151
chr6	399512	400592	1080	139.178	144
chr6	399512	400592	1080	121.541	127
chr6	399512	400592	1080	116.905	127
chr6	399512	400592	1080	140.793	140
chr6	399512	400592	1080	118.504	120
chr6	399512	400592	1080	87.8093	93.5
chr6	399512	400592	1080	135.937	143
chr6	399512	400592	1080	148.774	151
chr6	399512	400592	1080	147.593	155
chr6	399512	400592	1080	117.618	118
chr6	399512	400592	1080	151.697	158
chr6	399512	400592	1080	136.031	138
chr6	399512	400592	1080	181.587	192
chr6	399512	400592	1080	130.648	132
chr6	399512	400592	1080	115.748	112
chr6	399512	400592	1080	91.1991	96
chr6	399512	400592	1080	102.088	110
chr6	399512	400592	1080	66.162	72
chr6	399512	400592	1080	91.5037	98.5
chr6	399512	400592	1080	153.541	162
chr6	399512	400592	1080	113.369	113
chr6	399512	400592	1080	128.263	132
chr6	399512	400592	1080	159.535	166
chr6	399512	400592	1080	92.4009	100
chr6	399512	400592	1080	141.652	144
chr6	400806	402766	1960	100.061	99
chr6	400806	402766	1960	116.074	112
chr6	400806	402766	1960	121.029	114
chr6	400806	402766	1960	128.96	125
chr6	400806	402766	1960	98.6633	97
chr6	400806	402766	1960	102.309	101
chr6	400806	402766	1960	142.747	140.5
chr6	400806	402766	1960	179.211	182
chr6	400806	402766	1960	181.381	178
chr6	400806	402766	1960	108.107	113
chr6	400806	402766	1960	74.3153	71
chr6	400806	402766	1960	103.893	100
chr6	400806	402766	1960	110.382	108
chr6	400806	402766	1960	100.631	99
chr6	400806	402766	1960	117.825	118
chr6	400806	402766	1960	137.05	142
chr6	400806	402766	1960	112.417	114
chr6	400806	402766	1960	114.306	110
chr6	400806	402766	1960	123.348	120
chr6	400806	402766	1960	104.886	104
chr6	400806	402766	1960	86.0041	83
chr6	400806	402766	1960	127.705	132
chr6	400806	402766	1960	129.054	125
chr6	400806	402766	1960	126.801	121
chr6	400806	402766	1960	113.065	113
chr6	400806	402766	1960	152.087	154
chr6	400806	402766	1960	118.843	120
chr6	400806	402766	1960	168.53	168
chr6	400806	402766	1960	110.246	104
chr6	400806	402766	1960	103.841	106
chr6	400806	402766	1960	91.4464	91
chr6	400806	402766	1960	100.554	94
chr6	400806	402766	1960	67.5781	69
chr6	400806	402766	1960	95.9821	89
chr6	400806	402766	1960	146.525	144
chr6	400806	402766	1960	106.627	103
chr6	400806	402766	1960	129.103	125
chr6	400806	402766	1960	149.352	148
chr6	400806	402766	1960	84.2801	85
chr6	400806	402766	1960	128.857	130
chr6	403028	406264	3236	98.4249	104
chr6	403028	406264	3236	129.206	135
chr6	403028	406264	3236	119.103	119
chr6	403028	406264	3236	143.611	144
chr6	403028	406264	3236	110.911	112
chr6	403028	406264	3236	109.262	117
chr6	403028	406264	3236	147.262	159
chr6	403028	406264	3236	203.828	209.5
chr6	403028	406264	3236	206.291	212
chr6	403028	406264	3236	111.733	115
chr6	403028	406264	3236	81.97	84
chr6	403028	406264	3236	116.017	116
chr6	403028	406264	3236	127.663	134
chr6	403028	406264	3236	109.563	117
chr6	403028	406264	3236	131.3	137
chr6	403028	406264	3236	136.166	142
chr6	403028	406264	3236	120.371	130
chr6	403028	406264	3236	120.917	128
chr6	403028	406264	3236	125.86	136
chr6	403028	406264	3236	116.519	118
chr6	403028	406264	3236	94.9203	97
chr6	403028	406264	3236	137.304	144
chr6	403028	406264	3236	145.053	153
chr6	403028	406264	3236	142.667	150
chr6	403028	406264	3236	121.061	125
chr6	403028	406264	3236	158.091	166
chr6	403028	406264	3236	132.223	140
chr6	403028	406264	3236	177.441	186
chr6	403028	406264	3236	123.921	128
chr6	403028	406264	3236	110.692	118
chr6	403028	406264	3236	87.9623	87
chr6	403028	406264	3236	107.484	113
chr6	403028	406264	3236	73.483	74
chr6	403028	406264	3236	97.4713	101
chr6	403028	406264	3236	161.61	175
chr6	403028	406264	3236	108.892	112
chr6	403028	406264	3236	134.41	140
chr6	403028	406264	3236	168.897	176
chr6	403028	406264	3236	91.7305	96
chr6	403028	406264	3236	143.078	154
chr6	406548	407627	1079	113.365	121
chr6	406548	407627	1079	147.402	147
chr6	406548	407627	1079	136.581	138
chr6	406548	407627	1079	174.475	181
chr6	406548	407627	1079	139.978	147
chr6	406548	407627	1079	127.12	133
chr6	406548	407627	1079	168.596	173
chr6	406548	407627	1079	246.945	247
chr6	406548	407627	1079	225.197	232
chr6	406548	407627	1079	125.939	136
chr6	406548	407627	1079	95.1131	98
chr6	406548	407627	1079	147.842	158
chr6	406548	407627	1079	144.992	145
chr6	406548	407627	1079	122.823	130
chr6	406548	407627	1079	158.621	167
chr6	406548	407627	1079	155.148	158
chr6	406548	407627	1079	134.181	144
chr6	406548	407627	1079	128.911	135
chr6	406548	407627	1079	150.979	162
chr6	406548	407627	1079	125.665	126
chr6	406548	407627	1079	108.911	110
chr6	406548	407627	1079	157.631	175
chr6	406548	407627	1079	176.567	180
chr6	406548	407627	1079	169.065	179
chr6	406548	407627	1079	129.731	129
chr6	406548	407627	1079	180.751	183
chr6	406548	407627	1079	143.547	152
chr6	406548	407627	1079	199.154	210
chr6	406548	407627	1079	152.221	160
chr6	406548	407627	1079	130.331	136
chr6	406548	407627	1079	104.799	109
chr6	406548	407627	1079	119.887	122
chr6	406548	407627	1079	86.7776	95
chr6	406548	407627	1079	107.68	107
chr6	406548	407627	1079	192.573	201
chr6	406548	407627	1079	136.152	134
chr6	406548	407627	1079	148.877	158
chr6	406548	407627	1079	180.093	188
chr6	406548	407627	1079	93.6015	94
chr6	406548	407627	1079	159.529	170
chr6	407793	409273	1480	111.179	116
chr6	407793	409273	1480	145.555	149
chr6	407793	409273	1480	137.358	141
chr6	407793	409273	1480	162.793	161
chr6	407793	409273	1480	124.447	126
chr6	407793	409273	1480	127.336	131
chr6	407793	409273	1480	170.964	179
chr6	407793	409273	1480	227.845	230
chr6	407793	409273	1480	217.124	221
chr6	407793	409273	1480	121.477	123
chr6	407793	409273	1480	91.3601	94
chr6	407793	409273	1480	127.661	128
chr6	407793	409273	1480	141.825	144
chr6	407793	409273	1480	129.976	123.5
chr6	407793	409273	1480	160.125	160
chr6	407793	409273	1480	156.668	162
chr6	407793	409273	1480	139.46	138
chr6	407793	409273	1480	134.753	138
chr6	407793	409273	1480	151.754	156
chr6	407793	409273	1480	132.187	134
chr6	407793	409273	1480	106.283	107
chr6	407793	409273	1480	149.486	154.5
chr6	407793	409273	1480	158.032	159
chr6	407793	409273	1480	154.001	160
chr6	407793	409273	1480	135.07	137
chr6	407793	409273	1480	176.584	176
chr6	407793	409273	1480	145.563	149
chr6	407793	409273	1480	206.414	222
chr6	407793	409273	1480	147.224	152
chr6	407793	409273	1480	122.276	124
chr6	407793	409273	1480	101.455	105
chr6	407793	409273	1480	123.62	131
chr6	407793	409273	1480	86.3453	92
chr6	407793	409273	1480	111.651	116
chr6	407793	409273	1480	188.947	193
chr6	407793	409273	1480	128.419	131
chr6	407793	409273	1480	151.964	159
chr6	407793	409273	1480	195.686	200
chr6	407793	409273	1480	98.9264	95
chr6	407793	409273	1480	154.831	160
chr6	409287	412447	3160	106.144	108
chr6	409287	412447	3160	142.284	143
chr6	409287	412447	3160	122.506	124
chr6	409287	412447	3160	157.554	158
chr6	409287	412447	3160	126.592	127
chr6	409287	412447	3160	116.669	115.5
chr6	409287	412447	3160	159.509	162
chr6	409287	412447	3160	223.139	228
chr6	409287	412447	3160	224.788	226
chr6	409287	412447	3160	116.454	116
chr6	409287	412447	3160	88.1579	89
chr6	409287	412447	3160	123.011	124
chr6	409287	412447	3160	148.383	150
chr6	409287	412447	3160	117.297	111
chr6	409287	412447	3160	154.603	158
chr6	409287	412447	3160	154.39	156
chr6	409287	412447	3160	130.332	135
chr6	409287	412447	3160	125.409	123
chr6	409287	412447	3160	144.668	142
chr6	409287	412447	3160	129.884	131.5
chr6	409287	412447	3160	92.6044	92
chr6	409287	412447	3160	146.336	148
chr6	409287	412447	3160	160.342	160
chr6	409287	412447	3160	155.029	155
chr6	409287	412447	3160	132.17	131
chr6	409287	412447	3160	176.027	178
chr6	409287	412447	3160	146.778	147
chr6	409287	412447	3160	210.73	206
chr6	409287	412447	3160	132.447	133
chr6	409287	412447	3160	128.319	130
chr6	409287	412447	3160	96.6582	92
chr6	409287	412447	3160	115.822	114
chr6	409287	412447	3160	77.4241	72
chr6	409287	412447	3160	102.408	102
chr6	409287	412447	3160	167.356	167
chr6	409287	412447	3160	121.153	123
chr6	409287	412447	3160	143.741	143
chr6	409287	412447	3160	184.719	193
chr6	409287	412447	3160	93.612	94
chr6	409287	412447	3160	163.386	166
chr6	412457	412777	320	107.141	109
chr6	412457	412777	320	161.05	163.5
chr6	412457	412777	320	127.759	130
chr6	412457	412777	320	175.578	182
chr6	412457	412777	320	132.544	140
chr6	412457	412777	320	131.562	138
chr6	412457	412777	320	175.938	178
chr6	412457	412777	320	262.534	273
chr6	412457	412777	320	217.056	222
chr6	412457	412777	320	130.466	132
chr6	412457	412777	320	96.1063	97
chr6	412457	412777	320	108.756	108
chr6	412457	412777	320	155.759	161
chr6	412457	412777	320	143.797	149
chr6	412457	412777	320	159.272	162
chr6	412457	412777	320	154.075	162
chr6	412457	412777	320	128.341	133.5
chr6	412457	412777	320	133.922	131
chr6	412457	412777	320	138.838	142
chr6	412457	412777	320	129.456	136
chr6	412457	412777	320	113.625	120
chr6	412457	412777	320	165.856	173
chr6	412457	412777	320	160.819	159
chr6	412457	412777	320	163.572	165
chr6	412457	412777	320	144.919	149.5
chr6	412457	412777	320	191.588	198
chr6	412457	412777	320	151.078	150
chr6	412457	412777	320	223.931	234
chr6	412457	412777	320	164.459	169
chr6	412457	412777	320	140.294	142
chr6	412457	412777	320	119.275	120.5
chr6	412457	412777	320	118.981	123
chr6	412457	412777	320	96.6594	100
chr6	412457	412777	320	113.963	118
chr6	412457	412777	320	171.384	174
chr6	412457	412777	320	133.209	137
chr6	412457	412777	320	149.516	153
chr6	412457	412777	320	176.769	180
chr6	412457	412777	320	108.963	109
chr6	412457	412777	320	142.519	140
chr6	412918	413158	240	106.129	106
chr6	412918	413158	240	142.738	145.5
chr6	412918	413158	240	106.867	109.5
chr6	412918	413158	240	168.463	170
chr6	412918	413158	240	134.425	140
chr6	412918	413158	240	131.996	136
chr6	412918	413158	240	176.108	181
chr6	412918	413158	240	242.012	252.5
chr6	412918	413158	240	209.083	212
chr6	412918	413158	240	110.325	117
chr6	412918	413158	240	105.088	106
chr6	412918	413158	240	132.808	138
chr6	412918	413158	240	136.35	140
chr6	412918	413158	240	130.546	135.5
chr6	412918	413158	240	164.45	171.5
chr6	412918	413158	240	173.308	180
chr6	412918	413158	240	135.15	140
chr6	412918	413158	240	134.517	142
chr6	412918	413158	240	149.875	152
chr6	412918	413158	240	133.025	138
chr6	412918	413158	240	99.8333	106
chr6	412918	413158	240	166.225	169
chr6	412918	413158	240	138.804	144.5
chr6	412918	413158	240	171.325	177
chr6	412918	413158	240	132.729	134.5
chr6	412918	413158	240	191.854	199.5
chr6	412918	413158	240	144.996	151.5
chr6	412918	413158	240	183.7	194
chr6	412918	413158	240	123.908	127
chr6	412918	413158	240	115.883	120
chr6	412918	413158	240	113.158	113.5
chr6	412918	413158	240	102.746	103
chr6	412918	413158	240	89.2583	92.5
chr6	412918	413158	240	87.7083	90.5
chr6	412918	413158	240	194.604	206
chr6	412918	413158	240	130.275	131
chr6	412918	413158	240	137.9	148.5
chr6	412918	413158	240	186.608	192
chr6	412918	413158	240	98.5167	98.5
chr6	412918	413158	240	132.358	138
chr6	413218	413498	280	86.25	91
chr6	413218	413498	280	121.104	130
chr6	413218	413498	280	112.729	113.5
chr6	413218	413498	280	156.093	159
chr6	413218	413498	280	116.986	128
chr6	413218	413498	280	92.1107	95
chr6	413218	413498	280	133.575	136
chr6	413218	413498	280	201.971	215.5
chr6	413218	413498	280	162.343	168
chr6	413218	413498	280	93.3786	96
chr6	413218	413498	280	88.8643	89
chr6	413218	413498	280	90.6143	90
chr6	413218	413498	280	121.661	130
chr6	413218	413498	280	103.229	105
chr6	413218	413498	280	149.432	152
chr6	413218	413498	280	115.2	120
chr6	413218	413498	280	109.518	107
chr6	413218	413498	280	93.2357	96
chr6	413218	413498	280	125.743	136
chr6	413218	413498	280	109.639	124
chr6	413218	413498	280	68.2393	68.5
chr6	413218	413498	280	121.254	123
chr6	413218	413498	280	147.621	150.5
chr6	413218	413498	280	146.593	144.5
chr6	413218	413498	280	104.907	112
chr6	413218	413498	280	147.525	152
chr6	413218	413498	280	159.514	166
chr6	413218	413498	280	178.357	181
chr6	413218	413498	280	133.382	138.5
chr6	413218	413498	280	116.636	126
chr6	413218	413498	280	67.5429	71
chr6	413218	413498	280	80.8714	81.5
chr6	413218	413498	280	70.8964	71.5
chr6	413218	413498	280	63.4607	64.5
chr6	413218	413498	280	144.125	145.5
chr6	413218	413498	280	107.725	115.5
chr6	413218	413498	280	100.893	108
chr6	413218	413498	280	140.807	150
chr6	413218	413498	280	73.0929	76.5
chr6	413218	413498	280	144.543	142
chr6	413549	413789	240	92.5708	95
chr6	413549	413789	240	121.383	126
chr6	413549	413789	240	112.146	114
chr6	413549	413789	240	143.021	143
chr6	413549	413789	240	121.296	128
chr6	413549	413789	240	100.671	102
chr6	413549	413789	240	175.338	177.5
chr6	413549	413789	240	207.183	213
chr6	413549	413789	240	192.833	196
chr6	413549	413789	240	92.8625	97
chr6	413549	413789	240	84.1292	84
chr6	413549	413789	240	96.6417	100
chr6	413549	413789	240	117.829	119
chr6	413549	413789	240	95.8	94
chr6	413549	413789	240	149.033	155
chr6	413549	413789	240	111.983	114
chr6	413549	413789	240	115.375	120
chr6	413549	413789	240	94.3875	94
chr6	413549	413789	240	113.383	120
chr6	413549	413789	240	103.7	106
chr6	413549	413789	240	69.2208	71
chr6	413549	413789	240	116.963	120
chr6	413549	413789	240	137.963	139
chr6	413549	413789	240	157.496	165
chr6	413549	413789	240	98.5958	100
chr6	413549	413789	240	155.325	161.5
chr6	413549	413789	240	129.617	133
chr6	413549	413789	240	163.1	168
chr6	413549	413789	240	114.2	113
chr6	413549	413789	240	117.3	116
chr6	413549	413789	240	93.625	100
chr6	413549	413789	240	94.3042	95.5
chr6	413549	413789	240	63.6542	67
chr6	413549	413789	240	92.5708	97
chr6	413549	413789	240	153.442	160
chr6	413549	413789	240	99.5333	101
chr6	413549	413789	240	113.8	119
chr6	413549	413789	240	167.883	171
chr6	413549	413789	240	80.8083	81
chr6	413549	413789	240	148.533	154
chr6	414111	414311	200	69.995	74
chr6	414111	414311	200	107.85	115
chr6	414111	414311	200	73.905	76.5
chr6	414111	414311	200	136.08	140.5
chr6	414111	414311	200	91.575	98
chr6	414111	414311	200	74.715	79.5
chr6	414111	414311	200	100.23	104.5
chr6	414111	414311	200	160.39	166
chr6	414111	414311	200	150.5	162
chr6	414111	414311	200	71.29	75
chr6	414111	414311	200	60.285	69
chr6	414111	414311	200	78.69	82
chr6	414111	414311	200	109.655	116
chr6	414111	414311	200	86.95	89
chr6	414111	414311	200	109.35	111
chr6	414111	414311	200	96.72	102
chr6	414111	414311	200	100.82	110
chr6	414111	414311	200	73.28	78
chr6	414111	414311	200	80.87	86
chr6	414111	414311	200	80.65	82
chr6	414111	414311	200	54.555	55
chr6	414111	414311	200	83.41	83
chr6	414111	414311	200	111.595	113
chr6	414111	414311	200	126.365	134
chr6	414111	414311	200	96.095	100
chr6	414111	414311	200	130.505	139
chr6	414111	414311	200	108.78	117
chr6	414111	414311	200	110.92	117
chr6	414111	414311	200	96.405	103
chr6	414111	414311	200	84.35	90
chr6	414111	414311	200	57.97	62
chr6	414111	414311	200	60.43	67
chr6	414111	414311	200	46.3	46
chr6	414111	414311	200	61.995	68
chr6	414111	414311	200	146.215	155
chr6	414111	414311	200	97.48	104
chr6	414111	414311	200	88.02	92.5
chr6	414111	414311	200	127.88	128
chr6	414111	414311	200	53.97	57
chr6	414111	414311	200	90	96
chr6	415549	415989	440	69.1227	66
chr6	415549	415989	440	139.614	148
chr6	415549	415989	440	93.1432	103.5
chr6	415549	415989	440	131.1	140
chr6	415549	415989	440	116.518	121.5
chr6	415549	415989	440	91.8636	86.5
chr6	415549	415989	440	142.418	154
chr6	415549	415989	440	186.393	201
chr6	415549	415989	440	172.786	186
chr6	415549	415989	440	86.9432	85.5
chr6	415549	415989	440	77.2023	80
chr6	415549	415989	440	116.182	106
chr6	415549	415989	440	129.355	142.5
chr6	415549	415989	440	86.3159	95
chr6	415549	415989	440	126.098	140
chr6	415549	415989	440	127.2	138
chr6	415549	415989	440	117.432	120
chr6	415549	415989	440	96.4886	108
chr6	415549	415989	440	108.564	116
chr6	415549	415989	440	102.164	116
chr6	415549	415989	440	64.3545	70
chr6	415549	415989	440	113.393	118
chr6	415549	415989	440	147.516	165.5
chr6	415549	415989	440	148.209	155
chr6	415549	415989	440	99.1545	103.5
chr6	415549	415989	440	146.657	153
chr6	415549	415989	440	129.9	141
chr6	415549	415989	440	160.023	170
chr6	415549	415989	440	124.852	129.5
chr6	415549	415989	440	126.359	131.5
chr6	415549	415989	440	68.5727	74
chr6	415549	415989	440	81.4159	88.5
chr6	415549	415989	440	59.6068	58
chr6	415549	415989	440	77.5523	78
chr6	415549	415989	440	146.952	155.5
chr6	415549	415989	440	116.159	125.5
chr6	415549	415989	440	94.9705	96
chr6	415549	415989	440	153.173	160
chr6	415549	415989	440	67.1818	74
chr6	415549	415989	440	121.355	122
chr6	416054	416174	120	46.9833	50.5
chr6	416054	416174	120	74.3333	73
chr6	416054	416174	120	54.4583	55
chr6	416054	416174	120	76.9583	78
chr6	416054	416174	120	72.225	75
chr6	416054	416174	120	51.7167	53
chr6	416054	416174	120	88.5083	92.5
chr6	416054	416174	120	113.092	116
chr6	416054	416174	120	90.8833	96
chr6	416054	416174	120	66.4083	73
chr6	416054	416174	120	48.8833	50
chr6	416054	416174	120	60.9667	60
chr6	416054	416174	120	77.2833	79
chr6	416054	416174	120	49.425	50
chr6	416054	416174	120	73.775	74.5
chr6	416054	416174	120	85.5833	88
chr6	416054	416174	120	57.2417	57
chr6	416054	416174	120	71.3083	73.5
chr6	416054	416174	120	74.7167	76
chr6	416054	416174	120	54.6333	54
chr6	416054	416174	120	49.4167	51.5
chr6	416054	416174	120	74.025	78
chr6	416054	416174	120	72.825	75
chr6	416054	416174	120	82.65	83
chr6	416054	416174	120	48.3333	52
chr6	416054	416174	120	90.9167	92
chr6	416054	416174	120	81.9	81
chr6	416054	416174	120	102.767	108
chr6	416054	416174	120	78.375	81
chr6	416054	416174	120	70.8	72
chr6	416054	416174	120	49.5	49
chr6	416054	416174	120	54.3167	56
chr6	416054	416174	120	39.0417	44
chr6	416054	416174	120	54.3417	56
chr6	416054	416174	120	91.1833	94
chr6	416054	416174	120	66.5	68
chr6	416054	416174	120	59.825	62
chr6	416054	416174	120	83.9333	90
chr6	416054	416174	120	48.4667	51
chr6	416054	416174	120	81.3833	82
chr6	416277	416397	120	61.8917	64
chr6	416277	416397	120	122.017	123
chr6	416277	416397	120	62.5083	65
chr6	416277	416397	120	118.392	119.5
chr6	416277	416397	120	92.225	92
chr6	416277	416397	120	69.175	70
chr6	416277	416397	120	102.442	105
chr6	416277	416397	120	168.833	172.5
chr6	416277	416397	120	153.15	156
chr6	416277	416397	120	70.2833	71
chr6	416277	416397	120	69.225	70
chr6	416277	416397	120	71.7833	70
chr6	416277	416397	120	126.708	129
chr6	416277	416397	120	63.4	63
chr6	416277	416397	120	101.417	103
chr6	416277	416397	120	95.75	100
chr6	416277	416397	120	109.808	111
chr6	416277	416397	120	79.325	82
chr6	416277	416397	120	102.517	104
chr6	416277	416397	120	72.3167	74
chr6	416277	416397	120	53.175	53
chr6	416277	416397	120	98.8917	99
chr6	416277	416397	120	100.725	100
chr6	416277	416397	120	93.7917	95.5
chr6	416277	416397	120	76.125	76
chr6	416277	416397	120	135.733	138
chr6	416277	416397	120	90.2083	92
chr6	416277	416397	120	120.617	122
chr6	416277	416397	120	127.725	129
chr6	416277	416397	120	94.4833	96
chr6	416277	416397	120	50.5	51
chr6	416277	416397	120	69.4833	71.5
chr6	416277	416397	120	44.65	45
chr6	416277	416397	120	77.325	79
chr6	416277	416397	120	116.858	118
chr6	416277	416397	120	96.725	98
chr6	416277	416397	120	79.1083	79
chr6	416277	416397	120	110.5	112
chr6	416277	416397	120	62.9333	64
chr6	416277	416397	120	86.9333	84
chr6	416405	417885	1480	111.598	111
chr6	416405	417885	1480	143.819	149
chr6	416405	417885	1480	127.767	130.5
chr6	416405	417885	1480	150.933	156.5
chr6	416405	417885	1480	118.405	124
chr6	416405	417885	1480	122.422	124
chr6	416405	417885	1480	160.185	166
chr6	416405	417885	1480	209.14	222
chr6	416405	417885	1480	207.145	218
chr6	416405	417885	1480	114.94	120
chr6	416405	417885	1480	87.7365	92
chr6	416405	417885	1480	114.361	120
chr6	416405	417885	1480	128.694	132
chr6	416405	417885	1480	116.256	119
chr6	416405	417885	1480	145.407	157
chr6	416405	417885	1480	139.051	148
chr6	416405	417885	1480	126.099	133
chr6	416405	417885	1480	129.673	132
chr6	416405	417885	1480	131.454	140
chr6	416405	417885	1480	119.131	128
chr6	416405	417885	1480	105.772	108
chr6	416405	417885	1480	156.342	159
chr6	416405	417885	1480	150.397	158
chr6	416405	417885	1480	147.359	156
chr6	416405	417885	1480	127.098	131
chr6	416405	417885	1480	179.166	193
chr6	416405	417885	1480	137.575	147
chr6	416405	417885	1480	184.733	196
chr6	416405	417885	1480	126.326	131
chr6	416405	417885	1480	126.839	136
chr6	416405	417885	1480	100.741	103
chr6	416405	417885	1480	113.694	116
chr6	416405	417885	1480	82.3088	84.5
chr6	416405	417885	1480	109.243	107
chr6	416405	417885	1480	165.176	175
chr6	416405	417885	1480	116.778	120
chr6	416405	417885	1480	141.544	139
chr6	416405	417885	1480	180.048	189.5
chr6	416405	417885	1480	94.8304	96
chr6	416405	417885	1480	150.816	160
chr6	417904	418384	480	85.9021	85
chr6	417904	418384	480	126.133	135
chr6	417904	418384	480	102.892	110
chr6	417904	418384	480	122.696	131
chr6	417904	418384	480	100.406	111.5
chr6	417904	418384	480	97.5125	113
chr6	417904	418384	480	149.402	155
chr6	417904	418384	480	188.433	207
chr6	417904	418384	480	166.696	183
chr6	417904	418384	480	98.0583	104
chr6	417904	418384	480	64.0646	71
chr6	417904	418384	480	89.1625	94
chr6	417904	418384	480	114.685	126
chr6	417904	418384	480	97.5667	108
chr6	417904	418384	480	113.204	121
chr6	417904	418384	480	106.987	110
chr6	417904	418384	480	101.388	109
chr6	417904	418384	480	97.6479	110
chr6	417904	418384	480	108.558	112
chr6	417904	418384	480	97.3417	104
chr6	417904	418384	480	77.4792	88
chr6	417904	418384	480	120.929	133.5
chr6	417904	418384	480	125.312	135
chr6	417904	418384	480	134.713	149
chr6	417904	418384	480	89.6833	92
chr6	417904	418384	480	131.885	143
chr6	417904	418384	480	106.785	115
chr6	417904	418384	480	138.25	154
chr6	417904	418384	480	110.517	119
chr6	417904	418384	480	91.4875	99
chr6	417904	418384	480	86.8042	96
chr6	417904	418384	480	100.798	111
chr6	417904	418384	480	69.2396	77
chr6	417904	418384	480	79.6542	84
chr6	417904	418384	480	142.131	153
chr6	417904	418384	480	107.035	112
chr6	417904	418384	480	104.071	121
chr6	417904	418384	480	128.917	140
chr6	417904	418384	480	67.3063	72.5
chr6	417904	418384	480	113.321	120
chr6	418528	419128	600	86.3483	85
chr6	418528	419128	600	71.0067	80
chr6	418528	419128	600	98.0867	93.5
chr6	418528	419128	600	78.24	87
chr6	418528	419128	600	69.6733	73
chr6	418528	419128	600	86.5	92
chr6	418528	419128	600	91.42	93.5
chr6	418528	419128	600	125.223	148.5
chr6	418528	419128	600	135.313	130
chr6	418528	419128	600	73.515	82
chr6	418528	419128	600	42.5267	47
chr6	418528	419128	600	75.5967	80
chr6	418528	419128	600	61.9667	72
chr6	418528	419128	600	79.195	81
chr6	418528	419128	600	77.7067	85
chr6	418528	419128	600	87.0133	96
chr6	418528	419128	600	74.66	88
chr6	418528	419128	600	82.9367	84.5
chr6	418528	419128	600	86.7267	84
chr6	418528	419128	600	72.6767	76
chr6	418528	419128	600	59.6217	52
chr6	418528	419128	600	100.342	101
chr6	418528	419128	600	87.7267	96
chr6	418528	419128	600	87.7633	95
chr6	418528	419128	600	74.4267	68
chr6	418528	419128	600	101.193	104
chr6	418528	419128	600	91.8683	104
chr6	418528	419128	600	121.812	114
chr6	418528	419128	600	80.23	92
chr6	418528	419128	600	74.5967	76
chr6	418528	419128	600	60.1017	59
chr6	418528	419128	600	79.6833	80
chr6	418528	419128	600	51.745	49.5
chr6	418528	419128	600	68.815	68
chr6	418528	419128	600	95.555	101
chr6	418528	419128	600	66.73	78
chr6	418528	419128	600	116.155	110
chr6	418528	419128	600	102.217	108
chr6	418528	419128	600	57.0533	55.5
chr6	418528	419128	600	93.23	106
chr6	419292	419692	400	70.7	76.5
chr6	419292	419692	400	58.98	64
chr6	419292	419692	400	97.67	109.5
chr6	419292	419692	400	57.1125	65
chr6	419292	419692	400	69.7425	78.5
chr6	419292	419692	400	81.73	82
chr6	419292	419692	400	84.73	90
chr6	419292	419692	400	109.802	120
chr6	419292	419692	400	127.535	130
chr6	419292	419692	400	69.2975	76
chr6	419292	419692	400	50.705	48
chr6	419292	419692	400	56.32	49
chr6	419292	419692	400	55.2125	55
chr6	419292	419692	400	74.6325	77.5
chr6	419292	419692	400	58.95	60
chr6	419292	419692	400	84.505	102
chr6	419292	419692	400	62.7975	67.5
chr6	419292	419692	400	82.935	88
chr6	419292	419692	400	76.085	84
chr6	419292	419692	350	58.1829	69
chr6	419292	419692	400	70.8125	78
chr6	419292	419692	400	98.3425	103
chr6	419292	419692	400	68.1875	74
chr6	419292	419692	400	71.545	75
chr6	419292	419692	400	87.61	93.5
chr6	419292	419692	400	86.4825	95.5
chr6	419292	419692	400	69.9025	83
chr6	419292	419692	400	95.02	100
chr6	419292	419692	400	66.605	61
chr6	419292	419692	400	72.99	78
chr6	419292	419692	400	67.86	69
chr6	419292	419692	400	67.885	77
chr6	419292	419692	400	54.9525	58
chr6	419292	419692	400	65.93	76
chr6	419292	419692	400	71.8625	64
chr6	419292	419692	400	58.72	62
chr6	419292	419692	400	98.115	100
chr6	419292	419692	400	92.725	98
chr6	419292	419692	400	69.36	71
chr6	419292	419692	400	79.19	86
chr6	420365	420565	200	74.935	76
chr6	420365	420565	200	114.865	119
chr6	420365	420565	200	103.31	106
chr6	420365	420565	200	116.71	117
chr6	420365	420565	200	104.305	106
chr6	420365	420565	200	84.395	86
chr6	420365	420565	200	124.075	130
chr6	420365	420565	200	181.845	193
chr6	420365	420565	200	162.16	170
chr6	420365	420565	200	102.6	109
chr6	420365	420565	200	86.97	88
chr6	420365	420565	200	119.05	130
chr6	420365	420565	200	123.64	130
chr6	420365	420565	200	83.175	88
chr6	420365	420565	200	115.775	118
chr6	420365	420565	200	118.04	128
chr6	420365	420565	200	114.33	120
chr6	420365	420565	200	118.535	126.5
chr6	420365	420565	200	123.9	132
chr6	420365	420565	200	132.71	143
chr6	420365	420565	200	81	87
chr6	420365	420565	200	109.045	117
chr6	420365	420565	200	118.855	128.5
chr6	420365	420565	200	113.895	123
chr6	420365	420565	200	116.125	129
chr6	420365	420565	200	142.4	147.5
chr6	420365	420565	200	121.16	130
chr6	420365	420565	200	170.43	182
chr6	420365	420565	200	110.145	122
chr6	420365	420565	200	110.81	114
chr6	420365	420565	200	84.475	90
chr6	420365	420565	200	81.045	87
chr6	420365	420565	200	54.62	58
chr6	420365	420565	200	95.15	105
chr6	420365	420565	200	131.235	140
chr6	420365	420565	200	95.77	103
chr6	420365	420565	200	122.765	125
chr6	420365	420565	200	143.18	154
chr6	420365	420565	200	76.455	78.5
chr6	420365	420565	200	117.11	128
chr6	420653	421291	638	95.4483	98
chr6	420653	421291	638	120.956	128
chr6	420653	421291	638	112.525	118
chr6	420653	421291	638	124.393	133.5
chr6	420653	421291	638	116.897	126
chr6	420653	421291	638	104.547	109.5
chr6	420653	421291	638	138.643	147
chr6	420653	421291	638	187.091	205
chr6	420653	421291	638	179.773	199
chr6	420653	421291	638	104.281	114
chr6	420653	421291	638	77.3166	78
chr6	420653	421291	638	108.188	118
chr6	420653	421291	638	120.998	125
chr6	420653	421291	638	107.66	111
chr6	420653	421291	638	122.135	129
chr6	420653	421291	638	136.643	146
chr6	420653	421291	638	124.582	126
chr6	420653	421291	638	114.285	123
chr6	420653	421291	638	137.135	144
chr6	420653	421291	638	110.119	118
chr6	420653	421291	638	84.3213	83
chr6	420653	421291	638	131.508	132
chr6	420653	421291	638	147.502	146
chr6	420653	421291	638	128.036	134
chr6	420653	421291	638	113.397	116
chr6	420653	421291	638	154.298	162
chr6	420653	421291	638	125.229	133
chr6	420653	421291	638	173.354	166
chr6	420653	421291	638	126.014	133
chr6	420653	421291	638	105.671	110
chr6	420653	421291	638	94.5376	99
chr6	420653	421291	638	104.773	113
chr6	420653	421291	638	72.0643	73
chr6	420653	421291	638	92.0643	98
chr6	420653	421291	638	151.981	168
chr6	420653	421291	638	106.991	110
chr6	420653	421291	638	133.55	137
chr6	420653	421291	638	155.693	166
chr6	420653	421291	638	94.5533	90
chr6	420653	421291	638	129.476	142
chr6	421653	421773	120	58.875	62
chr6	421653	421773	120	107.333	110
chr6	421653	421773	120	70.425	74
chr6	421653	421773	120	87.7417	89
chr6	421653	421773	120	73.5583	76
chr6	421653	421773	120	66.9083	66.5
chr6	421653	421773	120	83.45	86
chr6	421653	421773	120	143.808	147
chr6	421653	421773	120	153.617	158
chr6	421653	421773	120	61.5167	64.5
chr6	421653	421773	120	75.6917	77.5
chr6	421653	421773	120	62.5	65
chr6	421653	421773	120	106.658	110
chr6	421653	421773	120	79.625	84
chr6	421653	421773	120	106.892	108
chr6	421653	421773	120	98.75	100
chr6	421653	421773	120	81.2333	82
chr6	421653	421773	120	72.5417	74.5
chr6	421653	421773	120	85.9167	82
chr6	421653	421773	120	81.8333	83
chr6	421653	421773	120	56.2333	58
chr6	421653	421773	120	84.3917	84
chr6	421653	421773	120	108.708	111.5
chr6	421653	421773	120	129.792	132
chr6	421653	421773	120	81.95	90
chr6	421653	421773	120	117.65	120.5
chr6	421653	421773	120	93.05	96
chr6	421653	421773	120	107.617	110
chr6	421653	421773	120	112.25	113
chr6	421653	421773	120	88.3667	90
chr6	421653	421773	120	49.275	54
chr6	421653	421773	120	81.1167	85
chr6	421653	421773	120	42.425	46
chr6	421653	421773	120	53.075	55
chr6	421653	421773	120	94.7667	98
chr6	421653	421773	120	98.9083	101.5
chr6	421653	421773	120	93.5917	98
chr6	421653	421773	120	135.775	138
chr6	421653	421773	120	68.4583	69
chr6	421653	421773	120	140.1	144

## Sheet: TYRP1
Chrom	Start	End	Bases	CovMean	CovMedian
chr9	12668608	12668908	300	320.02	346
chr9	12668608	12668908	300	191.51	196
chr9	12668608	12668908	300	693.003	745
chr9	12668608	12668908	300	277.92	290.5
chr9	12668608	12668908	300	684.84	735.5
chr9	12668608	12668908	300	654.083	686
chr9	12668608	12668908	300	389.82	412
chr9	12668608	12668908	300	709.667	749.5
chr9	12668608	12668908	300	513.58	555.5
chr9	12668608	12668908	300	425.87	437.5
chr9	12668608	12668908	300	169.577	179.5
chr9	12668608	12668908	300	373.53	406.5
chr9	12668608	12668908	300	140.957	148
chr9	12668608	12668908	300	458.447	483
chr9	12668608	12668908	300	578.243	631.5
chr9	12668608	12668908	300	152.203	158
chr9	12668608	12668908	300	167.36	172.5
chr9	12668608	12668908	300	237.793	249.5
chr9	12668608	12668908	300	844.487	877.5
chr9	12668608	12668908	300	335.833	351.5
chr9	12668608	12668908	300	716.973	772.5
chr9	12668608	12668908	300	314.403	340
chr9	12668608	12668908	300	163.9	178
chr9	12668608	12668908	300	419.62	446.5
chr9	12668608	12668908	300	408.773	440.5
chr9	12668608	12668908	300	172.163	183.5
chr9	12668608	12668908	300	92.6367	101
chr9	12668608	12668908	300	164.56	173.5
chr9	12668608	12668908	300	193.603	206.5
chr9	12668608	12668908	300	349.35	372
chr9	12668608	12668908	300	474.877	494
chr9	12668608	12668908	300	866.003	919
chr9	12668608	12668908	300	155.623	164
chr9	12668608	12668908	300	165.517	170.5
chr9	12668608	12668908	300	157.113	159
chr9	12668608	12668908	300	166.397	180
chr9	12668608	12668908	300	157.307	170.5
chr9	12668608	12668908	300	522.44	565
chr9	12668608	12668908	300	165.053	169
chr9	12668608	12668908	300	404.47	434
chr9	12668967	12669285	318	193.425	214.5
chr9	12668967	12669285	318	157.66	170
chr9	12668967	12669285	318	479.396	542
chr9	12668967	12669285	318	233.069	260
chr9	12668967	12669285	318	484.17	550
chr9	12668967	12669285	318	447.531	506.5
chr9	12668967	12669285	318	278	307
chr9	12668967	12669285	318	476.604	533.5
chr9	12668967	12669285	318	363.267	415
chr9	12668967	12669285	318	279.582	309.5
chr9	12668967	12669285	318	157.726	158
chr9	12668967	12669285	318	252.11	275
chr9	12668967	12669285	318	144.909	152.5
chr9	12668967	12669285	318	312.972	342.5
chr9	12668967	12669285	318	466.509	508.5
chr9	12668967	12669285	318	166.248	172
chr9	12668967	12669285	318	149.082	153
chr9	12668967	12669285	318	170.934	196
chr9	12668967	12669285	318	598.682	668
chr9	12668967	12669285	318	220.491	246
chr9	12668967	12669285	318	464.072	509.5
chr9	12668967	12669285	318	219.336	251.5
chr9	12668967	12669285	318	148.16	153.5
chr9	12668967	12669285	318	295.22	330
chr9	12668967	12669285	318	307.5	342
chr9	12668967	12669285	318	141.186	154
chr9	12668967	12669285	318	85.2421	88
chr9	12668967	12669285	318	163.079	173.5
chr9	12668967	12669285	318	162.758	173.5
chr9	12668967	12669285	318	256.264	276.5
chr9	12668967	12669285	318	313.079	353
chr9	12668967	12669285	318	630.465	689.5
chr9	12668967	12669285	318	139.101	145
chr9	12668967	12669285	318	144.079	153
chr9	12668967	12669285	318	141.761	146
chr9	12668967	12669285	318	151.299	159
chr9	12668967	12669285	318	120.17	124.5
chr9	12668967	12669285	318	398.443	437.5
chr9	12668967	12669285	318	136.972	140.5
chr9	12668967	12669285	318	277.324	301.5
chr9	12669396	12670506	1110	408.962	320.5
chr9	12669396	12670506	1110	203.777	204
chr9	12669396	12670506	1110	781.078	666
chr9	12669396	12670506	1110	430.433	356.5
chr9	12669396	12670506	1110	794.892	696.5
chr9	12669396	12670506	1110	761.466	654
chr9	12669396	12670506	1110	519.994	450
chr9	12669396	12670506	1110	797.68	699.5
chr9	12669396	12670506	1110	541.153	476.5
chr9	12669396	12670506	1110	501.604	461
chr9	12669396	12670506	1110	206.202	217.5
chr9	12669396	12670506	1110	455.496	363.5
chr9	12669396	12670506	1110	185.718	196
chr9	12669396	12670506	1110	546.58	483.5
chr9	12669396	12670506	1110	657.659	608
chr9	12669396	12670506	1110	211.21	208
chr9	12669396	12670506	1110	195.359	201
chr9	12669396	12670506	1110	329.478	253
chr9	12669396	12670506	1110	943.254	904
chr9	12669396	12670506	1110	447.627	357.5
chr9	12669396	12670506	1110	779.099	666.5
chr9	12669396	12670506	1110	434.425	338.5
chr9	12669396	12670506	1110	192.112	196
chr9	12669396	12670506	1110	502.515	431.5
chr9	12669396	12670506	1110	550.378	467
chr9	12669396	12670506	1110	185.136	192.5
chr9	12669396	12670506	1110	108.233	107
chr9	12669396	12670506	1110	179.457	196
chr9	12669396	12670506	1110	200.957	212
chr9	12669396	12670506	1110	488.386	400.5
chr9	12669396	12670506	1110	572.438	480
chr9	12669396	12670506	1110	944.483	902
chr9	12669396	12670506	1110	170.845	169
chr9	12669396	12670506	1110	177.279	184
chr9	12669396	12670506	1110	175.786	181
chr9	12669396	12670506	1110	206.904	221
chr9	12669396	12670506	1110	181.615	181
chr9	12669396	12670506	1110	610.214	567
chr9	12669396	12670506	1110	178.542	180
chr9	12669396	12670506	1110	524.223	437.5
chr9	12670509	12671619	1110	312.055	330.5
chr9	12670509	12671619	1110	231.369	240
chr9	12670509	12671619	1110	734.745	768
chr9	12670509	12671619	1110	313.321	334.5
chr9	12670509	12671619	1110	746.886	784.5
chr9	12670509	12671619	1110	706.776	719.5
chr9	12670509	12671619	1110	422.962	449.5
chr9	12670509	12671619	1110	734.904	780.5
chr9	12670509	12671619	1110	495.47	538
chr9	12670509	12671619	1110	431.125	450.5
chr9	12670509	12671619	1110	224.944	235
chr9	12670509	12671619	1110	356.48	374
chr9	12670509	12671619	1110	199.847	213
chr9	12670509	12671619	1110	451.368	483.5
chr9	12670509	12671619	1110	584.131	661.5
chr9	12670509	12671619	1110	222.728	232
chr9	12670509	12671619	1110	216.963	221
chr9	12670509	12671619	1110	256.123	275
chr9	12670509	12671619	1110	920.188	968.5
chr9	12670509	12671619	1110	336.917	354
chr9	12670509	12671619	1110	776.287	794
chr9	12670509	12671619	1110	322.236	339.5
chr9	12670509	12671619	1110	192.594	191
chr9	12670509	12671619	1110	445.585	468
chr9	12670509	12671619	1110	437.697	454
chr9	12670509	12671619	1110	210.537	222
chr9	12670509	12671619	1110	117.271	121
chr9	12670509	12671619	1110	212.373	225
chr9	12670509	12671619	1110	227.295	232
chr9	12670509	12671619	1110	372.868	393
chr9	12670509	12671619	1110	444.155	461.5
chr9	12670509	12671619	1110	941.571	986
chr9	12670509	12671619	1110	181.425	186
chr9	12670509	12671619	1110	184.337	195
chr9	12670509	12671619	1110	202.241	208
chr9	12670509	12671619	1110	197.126	208
chr9	12670509	12671619	1110	175.786	183
chr9	12670509	12671619	1110	579.977	592.5
chr9	12670509	12671619	1110	200.705	213
chr9	12670509	12671619	1110	441.838	479
chr9	12671633	12671753	120	160.875	177
chr9	12671633	12671753	120	162.308	163.5
chr9	12671633	12671753	120	474.392	475
chr9	12671633	12671753	120	158.608	167.5
chr9	12671633	12671753	120	496.567	514
chr9	12671633	12671753	120	441.608	468.5
chr9	12671633	12671753	120	222.45	231
chr9	12671633	12671753	120	466.642	480.5
chr9	12671633	12671753	120	269.7	280.5
chr9	12671633	12671753	120	230.033	244.5
chr9	12671633	12671753	120	161.733	164
chr9	12671633	12671753	120	201.05	208
chr9	12671633	12671753	120	123.4	120
chr9	12671633	12671753	120	225.258	230.5
chr9	12671633	12671753	120	334.583	342
chr9	12671633	12671753	120	149.85	150
chr9	12671633	12671753	120	162.692	160
chr9	12671633	12671753	120	115.375	121
chr9	12671633	12671753	120	525.292	540.5
chr9	12671633	12671753	120	148.875	152.5
chr9	12671633	12671753	120	438.808	438
chr9	12671633	12671753	120	179.433	194
chr9	12671633	12671753	120	155.317	155
chr9	12671633	12671753	120	227.808	236
chr9	12671633	12671753	120	254.667	267
chr9	12671633	12671753	120	161.583	167.5
chr9	12671633	12671753	120	75.2417	77
chr9	12671633	12671753	120	144.292	147
chr9	12671633	12671753	120	152.458	155
chr9	12671633	12671753	120	208.267	217.5
chr9	12671633	12671753	120	221	234
chr9	12671633	12671753	120	690.8	719
chr9	12671633	12671753	120	128.683	129
chr9	12671633	12671753	120	137.1	137
chr9	12671633	12671753	120	149.633	150.5
chr9	12671633	12671753	120	146.867	148
chr9	12671633	12671753	120	109.342	110
chr9	12671633	12671753	120	376.167	392
chr9	12671633	12671753	120	128.275	128
chr9	12671633	12671753	120	224.058	235.5
chr9	12671769	12673359	1590	205.434	191
chr9	12671769	12673359	1590	189.665	198
chr9	12671769	12673359	1590	533.162	528
chr9	12671769	12673359	1589	202.071	188
chr9	12671769	12673359	1590	531.065	533
chr9	12671769	12673359	1590	519.288	533
chr9	12671769	12673359	1590	254.511	237
chr9	12671769	12673359	1590	531.573	505
chr9	12671769	12673359	1590	331.109	302.5
chr9	12671769	12673359	1590	276.974	259
chr9	12671769	12673359	1590	188.696	193
chr9	12671769	12673359	1590	221.513	207
chr9	12671769	12673359	1590	166.556	170
chr9	12671769	12673359	1590	290.322	261.5
chr9	12671769	12673359	1590	417.29	444
chr9	12671769	12673359	1590	198.4	217.5
chr9	12671769	12673359	1590	174.726	175
chr9	12671769	12673359	1590	158.903	141
chr9	12671769	12673359	1590	698.361	736.5
chr9	12671769	12673359	1590	197.454	181
chr9	12671769	12673359	1590	549.585	563.5
chr9	12671769	12673359	1590	207.505	192
chr9	12671769	12673359	1590	178.111	184
chr9	12671769	12673359	1590	298.61	280.5
chr9	12671769	12673359	1590	279.46	266.5
chr9	12671769	12673359	1590	159.747	159
chr9	12671769	12673359	1590	85.9887	87
chr9	12671769	12673359	1590	165.838	169
chr9	12671769	12673359	1590	196.056	206
chr9	12671769	12673359	1590	259.181	247
chr9	12671769	12673359	1590	286.846	259.5
chr9	12671769	12673359	1590	747.448	762.5
chr9	12671769	12673359	1590	158.393	165
chr9	12671769	12673359	1590	173.953	177
chr9	12671769	12673359	1590	155.389	156
chr9	12671769	12673359	1590	184.67	205
chr9	12671769	12673359	1590	146.236	152
chr9	12671769	12673359	1590	454.397	443.5
chr9	12671769	12673359	1590	174.928	192
chr9	12671769	12673359	1590	284.013	243
chr9	12673507	12673687	180	89.55	99
chr9	12673507	12673687	180	92.9778	96.5
chr9	12673507	12673687	180	226.794	237
chr9	12673507	12673687	180	86.0167	95.5
chr9	12673507	12673687	180	218.406	235.5
chr9	12673507	12673687	180	214.05	220.5
chr9	12673507	12673687	180	92.6	101
chr9	12673507	12673687	180	275.139	293.5
chr9	12673507	12673687	180	168.5	178
chr9	12673507	12673687	180	91.0333	99
chr9	12673507	12673687	180	103.578	105
chr9	12673507	12673687	180	118.5	126
chr9	12673507	12673687	180	93.1389	96
chr9	12673507	12673687	180	122.033	130.5
chr9	12673507	12673687	180	202.15	218
chr9	12673507	12673687	180	108.394	112
chr9	12673507	12673687	180	103.756	107
chr9	12673507	12673687	180	76.3333	82.5
chr9	12673507	12673687	180	316.422	332.5
chr9	12673507	12673687	180	78.0556	81
chr9	12673507	12673687	180	254.217	273
chr9	12673507	12673687	180	101.439	108
chr9	12673507	12673687	180	120.133	121
chr9	12673507	12673687	180	140.517	154
chr9	12673507	12673687	180	133.289	147.5
chr9	12673507	12673687	180	80.4444	84
chr9	12673507	12673687	180	35.8778	39
chr9	12673507	12673687	180	88.7556	92
chr9	12673507	12673687	180	84.6833	88
chr9	12673507	12673687	180	100.533	108.5
chr9	12673507	12673687	180	128.65	139.5
chr9	12673507	12673687	180	370.9	400
chr9	12673507	12673687	180	78.5667	83
chr9	12673507	12673687	180	90.1444	93
chr9	12673507	12673687	180	88.5778	92
chr9	12673507	12673687	180	102.061	104
chr9	12673507	12673687	180	78.3944	82
chr9	12673507	12673687	180	221.683	238
chr9	12673507	12673687	180	108.028	110
chr9	12673507	12673687	180	128.289	137
chr9	12673828	12674818	990	346.828	330
chr9	12673828	12674818	990	249.432	257.5
chr9	12673828	12674818	990	778.58	764.5
chr9	12673828	12674818	990	327.467	323.5
chr9	12673828	12674818	990	804.803	758
chr9	12673828	12674818	990	770.862	745
chr9	12673828	12674818	990	432.769	423.5
chr9	12673828	12674818	990	786.982	764.5
chr9	12673828	12674818	990	562.99	570.5
chr9	12673828	12674818	990	464.282	446
chr9	12673828	12674818	990	256.903	257
chr9	12673828	12674818	990	406.224	405
chr9	12673828	12674818	990	208.797	210
chr9	12673828	12674818	990	499.859	490
chr9	12673828	12674818	990	636.024	661
chr9	12673828	12674818	990	254.008	256
chr9	12673828	12674818	990	220.138	223
chr9	12673828	12674818	990	275.435	277
chr9	12673828	12674818	990	986.941	974.5
chr9	12673828	12674818	990	351.078	343.5
chr9	12673828	12674818	990	807.271	774.5
chr9	12673828	12674818	990	369.818	350
chr9	12673828	12674818	990	194.791	191
chr9	12673828	12674818	990	442.822	441
chr9	12673828	12674818	990	473.11	471
chr9	12673828	12674818	990	205.643	204
chr9	12673828	12674818	990	129.647	136
chr9	12673828	12674818	990	211.54	213
chr9	12673828	12674818	990	245.324	252
chr9	12673828	12674818	990	435.677	421
chr9	12673828	12674818	990	466.193	449
chr9	12673828	12674818	990	1001.49	990.5
chr9	12673828	12674818	990	197.32	197
chr9	12673828	12674818	990	214.01	221
chr9	12673828	12674818	990	218.319	216
chr9	12673828	12674818	990	227.918	225
chr9	12673828	12674818	990	203.782	215
chr9	12673828	12674818	990	619.957	603
chr9	12673828	12674818	990	212.778	212
chr9	12673828	12674818	990	464.648	465
chr9	12675041	12675491	450	383.193	300.5
chr9	12675041	12675491	450	214.702	220.5
chr9	12675041	12675491	450	823.802	762.5
chr9	12675041	12675491	450	398.056	311
chr9	12675041	12675491	450	755.598	685
chr9	12675041	12675491	450	733.702	696.5
chr9	12675041	12675491	450	482.284	410
chr9	12675041	12675491	450	809.698	753
chr9	12675041	12675491	450	567.498	533
chr9	12675041	12675491	450	513.087	446
chr9	12675041	12675491	450	231.684	245.5
chr9	12675041	12675491	450	445.627	376.5
chr9	12675041	12675491	450	198.813	206
chr9	12675041	12675491	450	545.144	467.5
chr9	12675041	12675491	450	671.649	647.5
chr9	12675041	12675491	450	215.633	225
chr9	12675041	12675491	450	204.249	205
chr9	12675041	12675491	450	314.307	249.5
chr9	12675041	12675491	450	965.344	933
chr9	12675041	12675491	450	411.909	331.5
chr9	12675041	12675491	450	827.093	831.5
chr9	12675041	12675491	450	385.929	286
chr9	12675041	12675491	450	187.24	198
chr9	12675041	12675491	450	518.907	470.5
chr9	12675041	12675491	450	510.053	421.5
chr9	12675041	12675491	450	184.078	189.5
chr9	12675041	12675491	450	123.6	130.5
chr9	12675041	12675491	450	220.611	232
chr9	12675041	12675491	450	193.189	207
chr9	12675041	12675491	450	481.422	409
chr9	12675041	12675491	450	518.74	429
chr9	12675041	12675491	450	1018.12	1007
chr9	12675041	12675491	450	185.167	187
chr9	12675041	12675491	450	184.416	187.5
chr9	12675041	12675491	450	181.291	189
chr9	12675041	12675491	450	205.984	216
chr9	12675041	12675491	450	202.596	203
chr9	12675041	12675491	450	637.909	630
chr9	12675041	12675491	450	191.562	199
chr9	12675041	12675491	450	477.193	388.5
chr9	12675525	12675645	120	139.367	148.5
chr9	12675525	12675645	120	118.075	122
chr9	12675525	12675645	120	315.608	325
chr9	12675525	12675645	120	154.217	171
chr9	12675525	12675645	120	287.992	300
chr9	12675525	12675645	120	279.2	286
chr9	12675525	12675645	120	166.317	177.5
chr9	12675525	12675645	120	259.592	277.5
chr9	12675525	12675645	120	208.525	228
chr9	12675525	12675645	120	185.333	198.5
chr9	12675525	12675645	120	99.3	102.5
chr9	12675525	12675645	120	165.567	174.5
chr9	12675525	12675645	120	86.8083	88
chr9	12675525	12675645	120	207.792	216.5
chr9	12675525	12675645	120	218.042	228
chr9	12675525	12675645	120	90.9167	89.5
chr9	12675525	12675645	120	90.775	90.5
chr9	12675525	12675645	120	111.442	115.5
chr9	12675525	12675645	120	360.008	377
chr9	12675525	12675645	120	141.008	152
chr9	12675525	12675645	120	313.942	318.5
chr9	12675525	12675645	120	141.575	150
chr9	12675525	12675645	120	98.7667	101
chr9	12675525	12675645	120	176.5	186.5
chr9	12675525	12675645	120	182.517	199.5
chr9	12675525	12675645	120	90.1167	93
chr9	12675525	12675645	120	50.0833	49
chr9	12675525	12675645	120	85.8333	85.5
chr9	12675525	12675645	120	98.85	104
chr9	12675525	12675645	120	166.342	178.5
chr9	12675525	12675645	120	186.817	206.5
chr9	12675525	12675645	120	354.325	360.5
chr9	12675525	12675645	120	73.95	76
chr9	12675525	12675645	120	91.9417	94
chr9	12675525	12675645	120	98.4167	104
chr9	12675525	12675645	120	89.7333	89
chr9	12675525	12675645	120	71.9	77
chr9	12675525	12675645	120	236.6	235.5
chr9	12675525	12675645	120	86.3917	87
chr9	12675525	12675645	120	170.975	180
chr9	12675829	12676789	960	297.738	256.5
chr9	12675829	12676789	960	231.042	233
chr9	12675829	12676789	960	695.594	689.5
chr9	12675829	12676789	960	315.423	284
chr9	12675829	12676789	960	732.289	729.5
chr9	12675829	12676789	960	704.402	688
chr9	12675829	12676789	960	395.023	377
chr9	12675829	12676789	960	719.329	696
chr9	12675829	12676789	960	489.958	476.5
chr9	12675829	12676789	960	417.479	404
chr9	12675829	12676789	960	234.61	230
chr9	12675829	12676789	960	359.733	329
chr9	12675829	12676789	960	202.324	203.5
chr9	12675829	12676789	960	435.891	401.5
chr9	12675829	12676789	960	590.139	588
chr9	12675829	12676789	960	231.226	231
chr9	12675829	12676789	960	204.106	202
chr9	12675829	12676789	960	233.787	216
chr9	12675829	12676789	960	890.666	875
chr9	12675829	12676789	960	317.316	279
chr9	12675829	12676789	960	722.746	684.5
chr9	12675829	12676789	960	320.256	274
chr9	12675829	12676789	960	208.204	210
chr9	12675829	12676789	960	425.29	408.5
chr9	12675829	12676789	960	427.229	397.5
chr9	12675829	12676789	960	195.976	200
chr9	12675829	12676789	960	117.979	117
chr9	12675829	12676789	960	202.127	207
chr9	12675829	12676789	960	214.105	219.5
chr9	12675829	12676789	960	364.241	343
chr9	12675829	12676789	960	429.982	395
chr9	12675829	12676789	960	959.722	921
chr9	12675829	12676789	960	178.956	184
chr9	12675829	12676789	960	204.105	207
chr9	12675829	12676789	960	201.253	198
chr9	12675829	12676789	960	195.957	195
chr9	12675829	12676789	960	197.679	197
chr9	12675829	12676789	960	553.265	551
chr9	12675829	12676789	960	207.271	210
chr9	12675829	12676789	960	427.398	418
chr9	12676809	12677199	390	250.187	226.5
chr9	12676809	12677199	390	169.008	175.5
chr9	12676809	12677199	390	536.205	518
chr9	12676809	12677199	390	255.167	231
chr9	12676809	12677199	390	565.362	573
chr9	12676809	12677199	390	572.982	557.5
chr9	12676809	12677199	390	360.972	345
chr9	12676809	12677199	390	530.49	507.5
chr9	12676809	12677199	390	398.131	357.5
chr9	12676809	12677199	390	332.387	309
chr9	12676809	12677199	390	205.254	217
chr9	12676809	12677199	390	282.274	277
chr9	12676809	12677199	390	150.479	157
chr9	12676809	12677199	390	365.39	325.5
chr9	12676809	12677199	390	480.09	452.5
chr9	12676809	12677199	390	186.856	190
chr9	12676809	12677199	390	158.287	160.5
chr9	12676809	12677199	390	201.81	179.5
chr9	12676809	12677199	390	667.123	575.5
chr9	12676809	12677199	390	259.941	234
chr9	12676809	12677199	390	553.221	506.5
chr9	12676809	12677199	390	247.249	235.5
chr9	12676809	12677199	390	190.013	191
chr9	12676809	12677199	390	340.31	332.5
chr9	12676809	12677199	390	328.077	302
chr9	12676809	12677199	390	179.959	186.5
chr9	12676809	12677199	390	86.1103	86
chr9	12676809	12677199	390	169.39	178
chr9	12676809	12677199	390	178.438	185
chr9	12676809	12677199	390	274.744	264.5
chr9	12676809	12677199	390	350.931	337.5
chr9	12676809	12677199	390	728.279	650
chr9	12676809	12677199	390	156.823	161
chr9	12676809	12677199	390	176.385	187
chr9	12676809	12677199	390	136.049	138
chr9	12676809	12677199	390	175.179	182
chr9	12676809	12677199	390	160.526	165
chr9	12676809	12677199	390	486.89	430
chr9	12676809	12677199	390	161.808	168
chr9	12676809	12677199	390	358.382	340
chr9	12677978	12679418	1440	255.803	253.5
chr9	12677978	12679418	1440	193.585	211
chr9	12677978	12679418	1440	555.125	587.5
chr9	12677978	12679418	1440	260.001	262
chr9	12677978	12679418	1440	574.876	617.5
chr9	12677978	12679418	1440	552.253	590.5
chr9	12677978	12679418	1440	348.16	353.5
chr9	12677978	12679418	1440	582.708	622
chr9	12677978	12679418	1440	438.406	459
chr9	12677978	12679418	1440	353.956	364
chr9	12677978	12679418	1440	189.754	215
chr9	12677978	12679418	1440	280.335	296.5
chr9	12677978	12679418	1440	177.163	196
chr9	12677978	12679418	1440	357.21	367.5
chr9	12677978	12679418	1440	527.483	540
chr9	12677978	12679418	1440	200.488	228
chr9	12677978	12679418	1440	181.986	201
chr9	12677978	12679418	1440	194.969	203
chr9	12677978	12679418	1440	757.679	813.5
chr9	12677978	12679418	1440	251.817	252.5
chr9	12677978	12679418	1440	569.542	614.5
chr9	12677978	12679418	1440	259.258	279
chr9	12677978	12679418	1440	174.606	195
chr9	12677978	12679418	1440	356.551	381
chr9	12677978	12679418	1440	353.745	369.5
chr9	12677978	12679418	1440	183.755	200
chr9	12677978	12679418	1440	102.648	108
chr9	12677978	12679418	1440	179.739	200
chr9	12677978	12679418	1440	201.363	222
chr9	12677978	12679418	1440	308.273	302
chr9	12677978	12679418	1440	346.587	342
chr9	12677978	12679418	1440	809.609	905.5
chr9	12677978	12679418	1440	175.082	194
chr9	12677978	12679418	1440	170.106	180
chr9	12677978	12679418	1440	158.409	176
chr9	12677978	12679418	1440	187.447	201
chr9	12677978	12679418	1440	170.685	184.5
chr9	12677978	12679418	1440	495.217	534
chr9	12677978	12679418	1440	172.548	196
chr9	12677978	12679418	1440	354.006	355
chr9	12679515	12679965	450	229.511	167.5
chr9	12679515	12679965	450	194.893	194
chr9	12679515	12679965	450	561.56	415.5
chr9	12679515	12679965	450	218.64	149
chr9	12679515	12679965	450	591.716	432
chr9	12679515	12679965	450	566.502	442.5
chr9	12679515	12679965	450	278.64	197
chr9	12679515	12679965	450	564.933	435
chr9	12679515	12679965	450	356.251	277.5
chr9	12679515	12679965	450	304.276	247.5
chr9	12679515	12679965	450	179.227	161
chr9	12679515	12679965	450	271.269	209
chr9	12679515	12679965	450	168.758	167
chr9	12679515	12679965	450	334.596	266
chr9	12679515	12679965	450	464.018	386
chr9	12679515	12679965	450	186.06	181.5
chr9	12679515	12679965	450	180.144	180
chr9	12679515	12679965	450	177.613	127.5
chr9	12679515	12679965	450	775.309	634.5
chr9	12679515	12679965	450	235.8	171
chr9	12679515	12679965	450	588.082	494.5
chr9	12679515	12679965	450	242.911	163
chr9	12679515	12679965	450	164.067	167
chr9	12679515	12679965	450	331.86	254.5
chr9	12679515	12679965	450	311.349	242.5
chr9	12679515	12679965	450	161.562	156
chr9	12679515	12679965	450	83.0844	68.5
chr9	12679515	12679965	450	159.353	152.5
chr9	12679515	12679965	450	184.451	184.5
chr9	12679515	12679965	450	294.771	223
chr9	12679515	12679965	450	310.42	228.5
chr9	12679515	12679965	450	785.349	690
chr9	12679515	12679965	450	165.804	154
chr9	12679515	12679965	450	170.004	161.5
chr9	12679515	12679965	450	151.582	143.5
chr9	12679515	12679965	450	178.456	177
chr9	12679515	12679965	450	137.902	138
chr9	12679515	12679965	450	451.767	375
chr9	12679515	12679965	450	151.987	150
chr9	12679515	12679965	450	307.996	237.5
chr9	12680012	12680132	120	287.775	305
chr9	12680012	12680132	120	183.758	181.5
chr9	12680012	12680132	120	489.367	487.5
chr9	12680012	12680132	120	260.925	275
chr9	12680012	12680132	120	502.733	518.5
chr9	12680012	12680132	120	504.758	511
chr9	12680012	12680132	120	308.467	316.5
chr9	12680012	12680132	120	504.8	525.5
chr9	12680012	12680132	120	384.425	406.5
chr9	12680012	12680132	120	346.058	363.5
chr9	12680012	12680132	120	175.283	177.5
chr9	12680012	12680132	120	339.683	352
chr9	12680012	12680132	120	170.183	165
chr9	12680012	12680132	120	378.075	395
chr9	12680012	12680132	120	412.825	422.5
chr9	12680012	12680132	120	183.242	183
chr9	12680012	12680132	120	167.8	174
chr9	12680012	12680132	120	208.867	211.5
chr9	12680012	12680132	120	674.158	705
chr9	12680012	12680132	120	273.233	290.5
chr9	12680012	12680132	120	563.383	567
chr9	12680012	12680132	120	269.833	291.5
chr9	12680012	12680132	120	167.475	169
chr9	12680012	12680132	120	342.358	358.5
chr9	12680012	12680132	120	359.75	369
chr9	12680012	12680132	120	150.542	150
chr9	12680012	12680132	120	88.9083	88
chr9	12680012	12680132	120	173.933	171
chr9	12680012	12680132	120	170.192	175
chr9	12680012	12680132	120	311.55	330
chr9	12680012	12680132	120	338.475	342
chr9	12680012	12680132	120	622.183	649
chr9	12680012	12680132	120	160.183	170
chr9	12680012	12680132	120	133.167	132
chr9	12680012	12680132	120	157.083	153
chr9	12680012	12680132	120	175.85	177
chr9	12680012	12680132	120	150.442	152
chr9	12680012	12680132	120	410.817	418.5
chr9	12680012	12680132	120	154.267	160
chr9	12680012	12680132	120	370.233	378
chr9	12680139	12681249	1110	314.364	287
chr9	12680139	12681249	1110	237.603	228
chr9	12680139	12681249	1110	721	696.5
chr9	12680139	12681249	1110	341.928	323
chr9	12680139	12681249	1110	698.223	678.5
chr9	12680139	12681249	1110	693.98	671
chr9	12680139	12681249	1110	428.523	408
chr9	12680139	12681249	1110	717.419	712.5
chr9	12680139	12681249	1110	523.638	515
chr9	12680139	12681249	1110	455.939	434
chr9	12680139	12681249	1110	233.133	229
chr9	12680139	12681249	1110	375.978	347.5
chr9	12680139	12681249	1110	206.694	204
chr9	12680139	12681249	1110	455.1	443
chr9	12680139	12681249	1110	600.883	610
chr9	12680139	12681249	1110	235.132	230
chr9	12680139	12681249	1110	213.811	214
chr9	12680139	12681249	1110	258.05	238
chr9	12680139	12681249	1110	896.144	891.5
chr9	12680139	12681249	1110	336.755	314
chr9	12680139	12681249	1110	719.751	700.5
chr9	12680139	12681249	1110	323.763	293.5
chr9	12680139	12681249	1110	196.723	193
chr9	12680139	12681249	1110	437.665	424
chr9	12680139	12681249	1110	449.815	400.5
chr9	12680139	12681249	1110	212.865	211
chr9	12680139	12681249	1110	115.822	112.5
chr9	12680139	12681249	1110	205.121	205.5
chr9	12680139	12681249	1110	225.713	216
chr9	12680139	12681249	1110	407.261	392.5
chr9	12680139	12681249	1110	452.472	432.5
chr9	12680139	12681249	1110	975.366	977
chr9	12680139	12681249	1110	203.859	209
chr9	12680139	12681249	1110	195.332	198
chr9	12680139	12681249	1110	187.248	186
chr9	12680139	12681249	1110	214.263	215
chr9	12680139	12681249	1110	197.152	194
chr9	12680139	12681249	1110	556.674	544.5
chr9	12680139	12681249	1110	213.736	210
chr9	12680139	12681249	1110	429.372	407
chr9	12681365	12681485	120	232.867	257
chr9	12681365	12681485	120	168.367	176
chr9	12681365	12681485	120	523.15	567
chr9	12681365	12681485	120	234.05	252
chr9	12681365	12681485	120	518.95	567
chr9	12681365	12681485	120	471.633	523.5
chr9	12681365	12681485	120	304.908	328
chr9	12681365	12681485	120	536.975	580.5
chr9	12681365	12681485	120	377.95	404.5
chr9	12681365	12681485	120	319.125	350
chr9	12681365	12681485	120	159.017	162
chr9	12681365	12681485	120	264.767	282.5
chr9	12681365	12681485	120	169.075	175
chr9	12681365	12681485	120	296.642	318.5
chr9	12681365	12681485	120	375.892	413
chr9	12681365	12681485	120	159.95	165
chr9	12681365	12681485	120	163.142	166
chr9	12681365	12681485	120	176.308	197
chr9	12681365	12681485	120	643.2	697
chr9	12681365	12681485	120	215.992	228
chr9	12681365	12681485	120	522.033	577.5
chr9	12681365	12681485	120	230.025	255
chr9	12681365	12681485	120	138.092	143
chr9	12681365	12681485	120	323.508	354
chr9	12681365	12681485	120	314.667	342
chr9	12681365	12681485	120	160.342	162
chr9	12681365	12681485	120	78.875	83
chr9	12681365	12681485	120	147.625	150
chr9	12681365	12681485	120	171.25	176
chr9	12681365	12681485	120	278.575	307.5
chr9	12681365	12681485	120	395.55	433.5
chr9	12681365	12681485	120	636.775	692.5
chr9	12681365	12681485	120	143.142	151
chr9	12681365	12681485	120	134.133	136
chr9	12681365	12681485	120	147.392	153
chr9	12681365	12681485	120	152.8	159
chr9	12681365	12681485	120	139.792	148
chr9	12681365	12681485	120	398.717	435.5
chr9	12681365	12681485	120	159.767	169
chr9	12681365	12681485	120	288.658	313
chr9	12684530	12684710	180	245	255
chr9	12684530	12684710	180	205.611	218
chr9	12684530	12684710	180	517.783	537.5
chr9	12684530	12684710	180	236.578	240.5
chr9	12684530	12684710	180	549.261	560.5
chr9	12684530	12684710	180	479.783	492
chr9	12684530	12684710	180	310.272	318
chr9	12684530	12684710	180	487.656	503
chr9	12684530	12684710	180	416.667	422
chr9	12684530	12684710	180	331.272	351
chr9	12684530	12684710	180	229.35	245
chr9	12684530	12684710	180	269.178	271.5
chr9	12684530	12684710	180	161.6	164.5
chr9	12684530	12684710	180	344.011	355
chr9	12684530	12684710	180	498.033	512
chr9	12684530	12684710	180	217.433	229.5
chr9	12684530	12684710	180	190.822	209
chr9	12684530	12684710	180	166.194	173
chr9	12684530	12684710	180	672.439	703.5
chr9	12684530	12684710	180	207.783	214
chr9	12684530	12684710	180	556.722	583
chr9	12684530	12684710	180	249.544	261
chr9	12684530	12684710	180	170.972	185
chr9	12684530	12684710	180	325.394	336
chr9	12684530	12684710	180	346.522	368
chr9	12684530	12684710	180	174.483	182.5
chr9	12684530	12684710	180	98.0611	96
chr9	12684530	12684710	180	186.872	193.5
chr9	12684530	12684710	180	210.25	219
chr9	12684530	12684710	180	287.994	297
chr9	12684530	12684710	180	346.917	362.5
chr9	12684530	12684710	180	700.783	737
chr9	12684530	12684710	180	197.183	198
chr9	12684530	12684710	180	164.467	179.5
chr9	12684530	12684710	180	174.306	179
chr9	12684530	12684710	180	204.794	210
chr9	12684530	12684710	180	183.867	185
chr9	12684530	12684710	180	406.122	420
chr9	12684530	12684710	180	171.661	184
chr9	12684530	12684710	180	311.472	321
chr9	12684725	12685775	1050	425.98	456
chr9	12684725	12685775	1050	263.816	278
chr9	12684725	12685775	1050	921.685	1012
chr9	12684725	12685775	1050	467.53	507
chr9	12684725	12685775	1050	921.229	1030
chr9	12684725	12685775	1050	889.89	1003.5
chr9	12684725	12685775	1050	539.785	609.5
chr9	12684725	12685775	1050	936.908	1009.5
chr9	12684725	12685775	1050	669.284	737.5
chr9	12684725	12685775	1050	571.358	635
chr9	12684725	12685775	1050	250.982	258
chr9	12684725	12685775	1050	486.373	533
chr9	12684725	12685775	1050	219.756	225
chr9	12684725	12685775	1050	603.812	640
chr9	12684725	12685775	1050	768.97	877.5
chr9	12684725	12685775	1050	244.341	249.5
chr9	12684725	12685775	1050	238.724	251
chr9	12684725	12685775	1050	353.247	387
chr9	12684725	12685775	1050	1116.2	1229.5
chr9	12684725	12685775	1050	473.453	532.5
chr9	12684725	12685775	1050	900.47	992
chr9	12684725	12685775	1050	440.003	485
chr9	12684725	12685775	1050	241.365	248
chr9	12684725	12685775	1050	585.544	633
chr9	12684725	12685775	1050	571.303	634
chr9	12684725	12685775	1050	219.31	228
chr9	12684725	12685775	1050	135.534	141
chr9	12684725	12685775	1050	233.95	245.5
chr9	12684725	12685775	1050	251.137	265
chr9	12684725	12685775	1050	528.925	589
chr9	12684725	12685775	1050	609.879	666
chr9	12684725	12685775	1050	1189.64	1321
chr9	12684725	12685775	1050	218.474	230
chr9	12684725	12685775	1050	216.23	231
chr9	12684725	12685775	1050	224.643	244
chr9	12684725	12685775	1050	247.645	264
chr9	12684725	12685775	1050	217.643	218
chr9	12684725	12685775	1050	692.671	775
chr9	12684725	12685775	1050	230.47	245
chr9	12684725	12685775	1050	582.608	645.5
chr9	12685800	12686670	870	162.66	173
chr9	12685800	12686670	870	194.159	200
chr9	12685800	12686670	870	418.201	425.5
chr9	12685800	12686670	870	163.255	164
chr9	12685800	12686670	870	407.422	419
chr9	12685800	12686670	870	419.291	424
chr9	12685800	12686670	870	208.947	208
chr9	12685800	12686670	870	419.055	432
chr9	12685800	12686670	870	295.682	314
chr9	12685800	12686670	870	231.001	243
chr9	12685800	12686670	870	186.298	186
chr9	12685800	12686670	870	202.105	209
chr9	12685800	12686670	870	174.195	174
chr9	12685800	12686670	870	256.625	252.5
chr9	12685800	12686670	870	388.616	410
chr9	12685800	12686670	870	195.238	203
chr9	12685800	12686670	870	184.808	191
chr9	12685800	12686670	870	130.323	139
chr9	12685800	12686670	870	607.283	616
chr9	12685800	12686670	870	164.393	169
chr9	12685800	12686670	870	479.14	504
chr9	12685800	12686670	870	153.101	163
chr9	12685800	12686670	870	184.955	190
chr9	12685800	12686670	870	239.397	245
chr9	12685800	12686670	870	237.511	248.5
chr9	12685800	12686670	870	190.62	188
chr9	12685800	12686670	870	88.2989	85
chr9	12685800	12686670	870	179.693	184
chr9	12685800	12686670	870	209.853	220
chr9	12685800	12686670	870	211.182	211
chr9	12685800	12686670	870	231.577	240
chr9	12685800	12686670	870	632.02	646.5
chr9	12685800	12686670	870	167.009	170
chr9	12685800	12686670	870	177.252	182
chr9	12685800	12686670	870	164.864	173
chr9	12685800	12686670	870	188.566	197.5
chr9	12685800	12686670	870	156.537	164
chr9	12685800	12686670	870	376.092	381.5
chr9	12685800	12686670	870	184.731	189
chr9	12685800	12686670	870	239.041	246
chr9	12686955	12687345	390	278.656	264
chr9	12686955	12687345	390	220.956	238
chr9	12686955	12687345	390	710.828	713
chr9	12686955	12687345	390	292.544	301.5
chr9	12686955	12687345	390	731.374	760.5
chr9	12686955	12687345	390	698.818	735.5
chr9	12686955	12687345	390	382.174	394.5
chr9	12686955	12687345	390	698.369	700
chr9	12686955	12687345	390	479.769	452.5
chr9	12686955	12687345	390	359.544	350
chr9	12686955	12687345	390	193.808	205
chr9	12686955	12687345	390	310.987	313
chr9	12686955	12687345	390	191.154	205
chr9	12686955	12687345	390	408.49	408
chr9	12686955	12687345	390	606.546	612
chr9	12686955	12687345	390	215.764	229.5
chr9	12686955	12687345	390	212.567	216
chr9	12686955	12687345	390	206.695	213.5
chr9	12686955	12687345	390	898.636	910.5
chr9	12686955	12687345	390	274.767	289.5
chr9	12686955	12687345	390	744.474	765
chr9	12686955	12687345	390	273.941	277.5
chr9	12686955	12687345	390	187.933	198
chr9	12686955	12687345	390	407.505	403
chr9	12686955	12687345	390	391.169	387
chr9	12686955	12687345	390	172.959	179
chr9	12686955	12687345	390	113.279	115
chr9	12686955	12687345	390	200.482	217
chr9	12686955	12687345	390	227.987	244
chr9	12686955	12687345	390	351.551	352
chr9	12686955	12687345	390	401.374	413.5
chr9	12686955	12687345	390	951.323	980.5
chr9	12686955	12687345	390	175.654	185
chr9	12686955	12687345	390	183.146	192
chr9	12686955	12687345	390	174.221	173
chr9	12686955	12687345	390	208.221	214.5
chr9	12686955	12687345	390	158.31	172.5
chr9	12686955	12687345	390	601.215	601
chr9	12686955	12687345	390	203.31	211.5
chr9	12686955	12687345	390	400.774	403.5
chr9	12687414	12687684	270	92.6778	65
chr9	12687414	12687684	270	113.896	118.5
chr9	12687414	12687684	270	225.07	168
chr9	12687414	12687684	270	109.404	68
chr9	12687414	12687684	270	218.489	172
chr9	12687414	12687684	270	249.815	204
chr9	12687414	12687684	270	119.711	87.5
chr9	12687414	12687684	270	211.011	152.5
chr9	12687414	12687684	270	166.189	127.5
chr9	12687414	12687684	270	124.763	94
chr9	12687414	12687684	270	112.593	119.5
chr9	12687414	12687684	270	105.811	64
chr9	12687414	12687684	270	92.6259	97
chr9	12687414	12687684	270	142.656	105
chr9	12687414	12687684	270	196.207	177.5
chr9	12687414	12687684	270	119.596	130
chr9	12687414	12687684	270	100.233	106
chr9	12687414	12687684	270	91.7148	60
chr9	12687414	12687684	270	317.859	289
chr9	12687414	12687684	270	95.3333	59
chr9	12687414	12687684	270	247.993	194.5
chr9	12687414	12687684	270	91.1185	64.5
chr9	12687414	12687684	270	94.5815	100.5
chr9	12687414	12687684	270	115.241	72
chr9	12687414	12687684	270	139.196	103
chr9	12687414	12687684	270	95.7667	96
chr9	12687414	12687684	270	46	43
chr9	12687414	12687684	270	91.4852	95.5
chr9	12687414	12687684	270	116.256	121
chr9	12687414	12687684	270	122.904	103.5
chr9	12687414	12687684	270	138.022	82.5
chr9	12687414	12687684	270	321.248	330.5
chr9	12687414	12687684	270	95.2296	99
chr9	12687414	12687684	270	99.6852	106
chr9	12687414	12687684	270	74.2481	71
chr9	12687414	12687684	270	115.589	122
chr9	12687414	12687684	270	72.7444	72
chr9	12687414	12687684	270	223.9	226
chr9	12687414	12687684	270	108.422	116
chr9	12687414	12687684	270	119.044	88
chr9	12687705	12688755	1050	403.195	393.5
chr9	12687705	12688755	1050	227.996	229
chr9	12687705	12688755	1050	831.23	850
chr9	12687705	12688755	1050	415.689	408
chr9	12687705	12688755	1050	801.42	797
chr9	12687705	12688755	1050	776.707	789
chr9	12687705	12688755	1050	500.137	474
chr9	12687705	12688755	1050	807.424	801.5
chr9	12687705	12688755	1050	589.614	590.5
chr9	12687705	12688755	1050	498.583	490.5
chr9	12687705	12688755	1050	235.36	240
chr9	12687705	12688755	1050	449.717	469
chr9	12687705	12688755	1050	204.662	205
chr9	12687705	12688755	1050	549.441	560
chr9	12687705	12688755	1050	663.433	675
chr9	12687705	12688755	1050	230.052	220
chr9	12687705	12688755	1050	202.45	209
chr9	12687705	12688755	1050	324.154	309
chr9	12687705	12688755	1050	978.165	950
chr9	12687705	12688755	1050	412.214	414.5
chr9	12687705	12688755	1050	836.085	821
chr9	12687705	12688755	1050	398.73	391
chr9	12687705	12688755	1050	193.771	191
chr9	12687705	12688755	1050	496.049	497
chr9	12687705	12688755	1050	500.63	489.5
chr9	12687705	12688755	1050	205.474	192
chr9	12687705	12688755	1050	129.199	120
chr9	12687705	12688755	1050	207.119	200
chr9	12687705	12688755	1050	232.485	229
chr9	12687705	12688755	1050	477.059	480.5
chr9	12687705	12688755	1050	549.174	543
chr9	12687705	12688755	1050	949.309	922
chr9	12687705	12688755	1050	192.051	192
chr9	12687705	12688755	1050	192.611	196
chr9	12687705	12688755	1050	195.874	198
chr9	12687705	12688755	1050	209.47	202
chr9	12687705	12688755	1050	194.823	194
chr9	12687705	12688755	1050	641.187	606
chr9	12687705	12688755	1050	214.839	216
chr9	12687705	12688755	1050	525.195	507.5
chr9	12688805	12689555	750	321.908	348
chr9	12688805	12689555	750	194.431	203
chr9	12688805	12689555	750	703.6	768
chr9	12688805	12689555	750	277.211	315
chr9	12688805	12689555	750	719.995	796
chr9	12688805	12689555	750	684.676	780.5
chr9	12688805	12689555	750	387.809	433.5
chr9	12688805	12689555	750	692.633	779
chr9	12688805	12689555	750	508.109	575
chr9	12688805	12689555	750	429.48	456.5
chr9	12688805	12689555	750	199.675	208
chr9	12688805	12689555	750	362.644	419
chr9	12688805	12689555	750	185.644	195
chr9	12688805	12689555	750	459.231	510
chr9	12688805	12689555	750	589.712	649
chr9	12688805	12689555	750	234.84	246
chr9	12688805	12689555	750	196.911	204
chr9	12688805	12689555	750	261.691	288
chr9	12688805	12689555	750	896.607	966
chr9	12688805	12689555	750	325.136	348
chr9	12688805	12689555	750	744.232	824.5
chr9	12688805	12689555	750	339.179	367.5
chr9	12688805	12689555	750	184.463	193
chr9	12688805	12689555	750	401.116	459
chr9	12688805	12689555	750	428.251	493.5
chr9	12688805	12689555	750	187.352	197
chr9	12688805	12689555	750	96.644	108
chr9	12688805	12689555	750	188.728	185
chr9	12688805	12689555	750	198.197	221
chr9	12688805	12689555	750	395.123	421
chr9	12688805	12689555	750	468.263	522
chr9	12688805	12689555	750	872.909	933.5
chr9	12688805	12689555	750	157.528	169
chr9	12688805	12689555	750	182.233	196
chr9	12688805	12689555	750	191.185	192.5
chr9	12688805	12689555	750	204.577	203
chr9	12688805	12689555	750	182.645	195
chr9	12688805	12689555	750	552.829	633
chr9	12688805	12689555	750	187.879	204
chr9	12688805	12689555	750	440.912	469
chr9	12689567	12690617	1050	411.51	425.5
chr9	12689567	12690617	1050	256.61	268
chr9	12689567	12690617	1050	832.799	852.5
chr9	12689567	12690617	1050	419.697	424.5
chr9	12689567	12690617	1050	822.217	847.5
chr9	12689567	12690617	1050	797.672	826.5
chr9	12689567	12690617	1050	530.323	548.5
chr9	12689567	12690617	1050	821.257	838.5
chr9	12689567	12690617	1050	653.895	699.5
chr9	12689567	12690617	1050	546.73	577.5
chr9	12689567	12690617	1050	252.552	259
chr9	12689567	12690617	1050	471.049	490
chr9	12689567	12690617	1050	217.981	220
chr9	12689567	12690617	1050	569.972	606
chr9	12689567	12690617	1050	718.369	769
chr9	12689567	12690617	1050	257.333	261
chr9	12689567	12690617	1050	231.92	239
chr9	12689567	12690617	1050	336.586	337
chr9	12689567	12690617	1050	1030.34	1124
chr9	12689567	12690617	1050	412.078	434
chr9	12689567	12690617	1050	867.613	889
chr9	12689567	12690617	1050	408.819	439
chr9	12689567	12690617	1050	230.79	237
chr9	12689567	12690617	1050	518.876	550
chr9	12689567	12690617	1050	547.791	563
chr9	12689567	12690617	1050	232.256	235
chr9	12689567	12690617	1050	138.396	145
chr9	12689567	12690617	1050	227.325	234
chr9	12689567	12690617	1050	243.602	249
chr9	12689567	12690617	1050	503.219	532
chr9	12689567	12690617	1050	549.948	570.5
chr9	12689567	12690617	1050	1058.39	1129
chr9	12689567	12690617	1050	207.955	214
chr9	12689567	12690617	1050	226.825	235
chr9	12689567	12690617	1050	222.345	226
chr9	12689567	12690617	1050	229.805	237
chr9	12689567	12690617	1050	202.074	211
chr9	12689567	12690617	1050	661.151	696
chr9	12689567	12690617	1050	227.178	228
chr9	12689567	12690617	1050	558.896	582.5
chr9	12690738	12690978	240	221.25	237
chr9	12690738	12690978	240	151.258	161
chr9	12690738	12690978	240	494.85	555.5
chr9	12690738	12690978	240	216.933	245
chr9	12690738	12690978	240	504.846	551
chr9	12690738	12690978	240	468.488	519.5
chr9	12690738	12690978	240	266.337	289.5
chr9	12690738	12690978	240	521.592	583.5
chr9	12690738	12690978	240	326.517	368
chr9	12690738	12690978	240	260.337	284
chr9	12690738	12690978	240	147.679	158
chr9	12690738	12690978	240	241.162	265.5
chr9	12690738	12690978	240	124.454	135
chr9	12690738	12690978	240	287.35	318.5
chr9	12690738	12690978	240	397.004	448
chr9	12690738	12690978	240	142.787	155
chr9	12690738	12690978	240	151.067	163
chr9	12690738	12690978	240	175.396	202
chr9	12690738	12690978	240	623.617	704.5
chr9	12690738	12690978	240	192.275	215.5
chr9	12690738	12690978	240	486.312	540
chr9	12690738	12690978	240	210.258	222
chr9	12690738	12690978	240	116.708	125
chr9	12690738	12690978	240	258.038	286.5
chr9	12690738	12690978	240	272.983	307.5
chr9	12690738	12690978	240	129.667	146.5
chr9	12690738	12690978	240	68.7917	77
chr9	12690738	12690978	240	131.296	140
chr9	12690738	12690978	240	148.767	160
chr9	12690738	12690978	240	242.658	270
chr9	12690738	12690978	240	257.196	285.5
chr9	12690738	12690978	240	671.513	770.5
chr9	12690738	12690978	240	123.812	136
chr9	12690738	12690978	240	105.183	114
chr9	12690738	12690978	240	141.229	152
chr9	12690738	12690978	240	142.146	156
chr9	12690738	12690978	240	117.629	126
chr9	12690738	12690978	240	381.908	436.5
chr9	12690738	12690978	240	122.767	135
chr9	12690738	12690978	240	283.512	314.5
chr9	12693102	12694512	1410	338.316	334
chr9	12693102	12694512	1410	230.03	237
chr9	12693102	12694512	1410	718.065	690
chr9	12693102	12694512	1410	341.332	328.5
chr9	12693102	12694512	1410	705.206	689
chr9	12693102	12694512	1410	669.247	646
chr9	12693102	12694512	1410	443.081	446
chr9	12693102	12694512	1410	735.628	723
chr9	12693102	12694512	1410	561.169	561
chr9	12693102	12694512	1410	456.579	468
chr9	12693102	12694512	1410	222.467	223
chr9	12693102	12694512	1410	399.803	387
chr9	12693102	12694512	1410	192.068	190
chr9	12693102	12694512	1410	503.084	510
chr9	12693102	12694512	1410	634.139	630
chr9	12693102	12694512	1410	224.777	222
chr9	12693102	12694512	1410	217.155	217
chr9	12693102	12694512	1410	269.128	272
chr9	12693102	12694512	1410	928.388	892.5
chr9	12693102	12694512	1410	353.155	352
chr9	12693102	12694512	1410	740.641	687
chr9	12693102	12694512	1410	351.148	344
chr9	12693102	12694512	1410	204.824	202
chr9	12693102	12694512	1410	443.266	440.5
chr9	12693102	12694512	1410	480.913	467
chr9	12693102	12694512	1410	191.417	181
chr9	12693102	12694512	1410	116.15	119
chr9	12693102	12694512	1410	202.379	200
chr9	12693102	12694512	1410	227.958	221
chr9	12693102	12694512	1410	435.062	438
chr9	12693102	12694512	1410	459.038	450
chr9	12693102	12694512	1410	906.54	862
chr9	12693102	12694512	1410	198.456	199
chr9	12693102	12694512	1410	202.101	198
chr9	12693102	12694512	1410	192.45	194
chr9	12693102	12694512	1410	208.377	210
chr9	12693102	12694512	1410	197.671	199
chr9	12693102	12694512	1410	578.671	571
chr9	12693102	12694512	1410	204.933	203
chr9	12693102	12694512	1410	461.745	455
chr9	12694567	12695077	510	564.263	628.5
chr9	12694567	12695077	510	295.32	310
chr9	12694567	12695077	510	1115.01	1238
chr9	12694567	12695077	510	597.331	649.5
chr9	12694567	12695077	510	1136.81	1220
chr9	12694567	12695077	510	1089.71	1202.5
chr9	12694567	12695077	510	690.506	747
chr9	12694567	12695077	510	1092.45	1213.5
chr9	12694567	12695077	510	815.131	879.5
chr9	12694567	12695077	510	702.239	767.5
chr9	12694567	12695077	510	291.602	307
chr9	12694567	12695077	510	651.996	701
chr9	12694567	12695077	510	235.916	252
chr9	12694567	12695077	510	777.002	854
chr9	12694567	12695077	510	899.504	998.5
chr9	12694567	12695077	510	290.759	302
chr9	12694567	12695077	510	273.78	288
chr9	12694567	12695077	510	422.316	453
chr9	12694567	12695077	510	1338.85	1499
chr9	12694567	12695077	510	597.731	651
chr9	12694567	12695077	510	1118.25	1258
chr9	12694567	12695077	510	577.157	610.5
chr9	12694567	12695077	510	239.178	241.5
chr9	12694567	12695077	510	725.343	803
chr9	12694567	12695077	510	739.976	805
chr9	12694567	12695077	510	246.049	255
chr9	12694567	12695077	510	157.749	165
chr9	12694567	12695077	510	274.798	291.5
chr9	12694567	12695077	510	282.802	299
chr9	12694567	12695077	510	635.233	715.5
chr9	12694567	12695077	510	765.627	836
chr9	12694567	12695077	510	1342.58	1427
chr9	12694567	12695077	510	220.776	230
chr9	12694567	12695077	510	235.575	244.5
chr9	12694567	12695077	510	248.276	253
chr9	12694567	12695077	510	277.108	288
chr9	12694567	12695077	510	243.914	257
chr9	12694567	12695077	510	830.631	905
chr9	12694567	12695077	510	241.424	233.5
chr9	12694567	12695077	510	720.775	800
chr9	12695090	12696440	1350	377.653	394
chr9	12695090	12696440	1350	255.336	265
chr9	12695090	12696440	1350	817.284	878
chr9	12695090	12696440	1350	386.563	407
chr9	12695090	12696440	1350	823.284	891
chr9	12695090	12696440	1350	786.253	815
chr9	12695090	12696440	1350	499.48	516
chr9	12695090	12696440	1350	846.278	920.5
chr9	12695090	12696440	1350	589.01	630
chr9	12695090	12696440	1350	495.707	525
chr9	12695090	12696440	1350	256.721	259
chr9	12695090	12696440	1350	427.916	457.5
chr9	12695090	12696440	1350	228.767	235
chr9	12695090	12696440	1350	522.069	569
chr9	12695090	12696440	1350	719.15	769
chr9	12695090	12696440	1350	256.163	266
chr9	12695090	12696440	1350	240.337	250
chr9	12695090	12696440	1350	285.23	312.5
chr9	12695090	12696440	1350	1058.09	1105.5
chr9	12695090	12696440	1350	383.501	420
chr9	12695090	12696440	1350	850.478	894.5
chr9	12695090	12696440	1350	367.007	405
chr9	12695090	12696440	1350	235.498	244
chr9	12695090	12696440	1350	490.88	535.5
chr9	12695090	12696440	1350	512.16	531
chr9	12695090	12696440	1350	226.46	232
chr9	12695090	12696440	1350	133.069	138
chr9	12695090	12696440	1350	244.086	261
chr9	12695090	12696440	1350	256.99	258
chr9	12695090	12696440	1350	451	481
chr9	12695090	12696440	1350	512.395	546
chr9	12695090	12696440	1350	1121.27	1195
chr9	12695090	12696440	1350	210.988	219
chr9	12695090	12696440	1350	226.824	234
chr9	12695090	12696440	1350	220.285	227
chr9	12695090	12696440	1350	253.794	262
chr9	12695090	12696440	1350	226.186	237
chr9	12695090	12696440	1350	679.036	725
chr9	12695090	12696440	1350	237.164	245
chr9	12695090	12696440	1350	511.376	534
chr9	12696512	12703892	7380	301.192	299
chr9	12696512	12703892	7380	236.995	236
chr9	12696512	12703892	7380	683.616	700
chr9	12696512	12703892	7380	311.619	312.5
chr9	12696512	12703892	7380	685.427	694
chr9	12696512	12703892	7380	666.165	687
chr9	12696512	12703892	7380	405.043	404
chr9	12696512	12703892	7380	697.751	705.5
chr9	12696512	12703892	7380	504.672	527
chr9	12696512	12703892	7380	407.767	415
chr9	12696512	12703892	7380	233.524	241
chr9	12696512	12703892	7380	352.111	356
chr9	12696512	12703892	7380	201.896	203
chr9	12696512	12703892	7380	446.285	459
chr9	12696512	12703892	7380	593.633	604
chr9	12696512	12703892	7380	233.379	238
chr9	12696512	12703892	7380	213.266	220
chr9	12696512	12703892	7380	245.211	252
chr9	12696512	12703892	7380	892.536	910
chr9	12696512	12703892	7380	310.486	314
chr9	12696512	12703892	7380	710.726	715
chr9	12696512	12703892	7380	307.978	311
chr9	12696512	12703892	7380	207.072	212
chr9	12696512	12703892	7380	413.842	411
chr9	12696512	12703892	7380	419.827	411
chr9	12696512	12703892	7380	204.229	206
chr9	12696512	12703892	7380	109.603	113
chr9	12696512	12703892	7380	208.365	207
chr9	12696512	12703892	7380	239.394	245
chr9	12696512	12703892	7380	375.421	386
chr9	12696512	12703892	7380	420.767	421
chr9	12696512	12703892	7380	923.624	953
chr9	12696512	12703892	7380	194.621	201
chr9	12696512	12703892	7380	196.43	201
chr9	12696512	12703892	7380	198.259	206
chr9	12696512	12703892	7380	220.515	226
chr9	12696512	12703892	7380	189.759	189
chr9	12696512	12703892	7380	561.397	574
chr9	12696512	12703892	7380	205.261	213
chr9	12696512	12703892	7380	422.56	422
chr9	12703917	12705597	1680	427.067	414
chr9	12703917	12705597	1680	255.164	255
chr9	12703917	12705597	1680	888.974	880.5
chr9	12703917	12705597	1680	463.979	448.5
chr9	12703917	12705597	1680	857.946	905.5
chr9	12703917	12705597	1680	850.26	858.5
chr9	12703917	12705597	1680	555.912	562
chr9	12703917	12705597	1680	903.276	900
chr9	12703917	12705597	1680	657.62	679
chr9	12703917	12705597	1680	554.551	573.5
chr9	12703917	12705597	1680	241.499	246.5
chr9	12703917	12705597	1680	491.501	483
chr9	12703917	12705597	1680	216.136	220
chr9	12703917	12705597	1680	582.032	570
chr9	12703917	12705597	1680	742.898	805.5
chr9	12703917	12705597	1680	241.967	250
chr9	12703917	12705597	1680	233.785	233
chr9	12703917	12705597	1680	342.99	332.5
chr9	12703917	12705597	1680	1081.7	1128.5
chr9	12703917	12705597	1680	448.922	452
chr9	12703917	12705597	1680	929.035	958
chr9	12703917	12705597	1680	434.882	434
chr9	12703917	12705597	1680	216.745	225
chr9	12703917	12705597	1680	576.721	600
chr9	12703917	12705597	1680	567.676	554
chr9	12703917	12705597	1680	222.687	238
chr9	12703917	12705597	1680	131.936	138
chr9	12703917	12705597	1680	221.429	235
chr9	12703917	12705597	1680	241.395	248
chr9	12703917	12705597	1680	516.732	513
chr9	12703917	12705597	1680	606.618	600.5
chr9	12703917	12705597	1680	1119.41	1144.5
chr9	12703917	12705597	1680	199.605	208
chr9	12703917	12705597	1680	206.106	214
chr9	12703917	12705597	1680	208.08	222
chr9	12703917	12705597	1680	221.351	232.5
chr9	12703917	12705597	1680	205.326	218
chr9	12703917	12705597	1680	687.735	709
chr9	12703917	12705597	1680	213.094	235
chr9	12703917	12705597	1680	556.169	534.5
chr9	12705832	12707431	1599	245.124	232
chr9	12705832	12707431	1599	220.542	240
chr9	12705832	12707431	1599	586.849	579
chr9	12705832	12707431	1599	253.325	247
chr9	12705832	12707431	1599	612.904	598
chr9	12705832	12707431	1599	586.712	591
chr9	12705832	12707431	1599	355.335	360
chr9	12705832	12707431	1599	609.3	604
chr9	12705832	12707431	1599	445.879	461
chr9	12705832	12707431	1599	363.339	365
chr9	12705832	12707431	1599	198.927	203
chr9	12705832	12707431	1599	296.17	292
chr9	12705832	12707431	1599	183.353	188
chr9	12705832	12707431	1599	363.432	358
chr9	12705832	12707431	1599	530.136	531
chr9	12705832	12707431	1599	219.69	234
chr9	12705832	12707431	1599	204.522	200
chr9	12705832	12707431	1599	203.502	213
chr9	12705832	12707431	1599	814.383	803
chr9	12705832	12707431	1599	262.568	264
chr9	12705832	12707431	1599	644.674	626
chr9	12705832	12707431	1599	260.942	258
chr9	12705832	12707431	1599	184.826	183
chr9	12705832	12707431	1599	356.517	341
chr9	12705832	12707431	1599	358.551	349
chr9	12705832	12707431	1599	188.18	194
chr9	12705832	12707431	1599	107.934	110
chr9	12705832	12707431	1599	186.35	192
chr9	12705832	12707431	1599	225.452	233
chr9	12705832	12707431	1599	313.061	340
chr9	12705832	12707431	1599	351.59	333
chr9	12705832	12707431	1599	860.644	874
chr9	12705832	12707431	1599	183.324	174
chr9	12705832	12707431	1599	187.946	185
chr9	12705832	12707431	1599	177.713	179
chr9	12705832	12707431	1599	202.582	208
chr9	12705832	12707431	1599	162.148	170
chr9	12705832	12707431	1599	507.403	528
chr9	12705832	12707431	1599	185.731	182
chr9	12705832	12707431	1599	358.55	343
chr9	12707622	12707952	330	87.1212	76
chr9	12707622	12707952	330	156.485	158
chr9	12707622	12707952	330	263.282	241.5
chr9	12707622	12707952	330	82.9758	69
chr9	12707622	12707952	330	271.152	270.5
chr9	12707622	12707952	330	255.682	240
chr9	12707622	12707952	330	107.53	100.5
chr9	12707622	12707952	330	252.5	248
chr9	12707622	12707952	330	173.552	152.5
chr9	12707622	12707952	330	126.979	122.5
chr9	12707622	12707952	330	143.464	147
chr9	12707622	12707952	330	107.203	97.5
chr9	12707622	12707952	330	115.933	118.5
chr9	12707622	12707952	330	154.43	160
chr9	12707622	12707952	330	205.588	209
chr9	12707622	12707952	330	140.821	148
chr9	12707622	12707952	330	132.23	132
chr9	12707622	12707952	330	69.4515	61
chr9	12707622	12707952	330	403.373	401.5
chr9	12707622	12707952	330	98.5667	86.5
chr9	12707622	12707952	330	265.182	258
chr9	12707622	12707952	330	108.261	100.5
chr9	12707622	12707952	330	113.479	113
chr9	12707622	12707952	330	122.103	113
chr9	12707622	12707952	330	140.755	132
chr9	12707622	12707952	330	128.039	132.5
chr9	12707622	12707952	330	59.1667	62.5
chr9	12707622	12707952	330	118.755	122
chr9	12707622	12707952	330	154.527	159
chr9	12707622	12707952	330	114.967	103
chr9	12707622	12707952	330	133.77	118
chr9	12707622	12707952	330	428.382	446.5
chr9	12707622	12707952	330	119.333	124.5
chr9	12707622	12707952	330	133.997	138.5
chr9	12707622	12707952	330	116.991	120.5
chr9	12707622	12707952	330	137.3	146
chr9	12707622	12707952	330	92.0212	94
chr9	12707622	12707952	330	270.373	273
chr9	12707622	12707952	330	133.655	137.5
chr9	12707622	12707952	330	126.024	115
chr9	12707966	12708356	390	560.326	630.5
chr9	12707966	12708356	390	288.005	305.5
chr9	12707966	12708356	390	1058.7	1141.5
chr9	12707966	12708356	390	565.815	614.5
chr9	12707966	12708356	390	1122.14	1275.5
chr9	12707966	12708356	390	1054.03	1146.5
chr9	12707966	12708356	390	760.356	814
chr9	12707966	12708356	390	1055.17	1129
chr9	12707966	12708356	390	821.395	930.5
chr9	12707966	12708356	390	674.497	745
chr9	12707966	12708356	390	256.803	274
chr9	12707966	12708356	390	626.538	682
chr9	12707966	12708356	390	240.313	249.5
chr9	12707966	12708356	390	767.374	841
chr9	12707966	12708356	390	858.164	944.5
chr9	12707966	12708356	390	257.121	279.5
chr9	12707966	12708356	390	241.338	255
chr9	12707966	12708356	390	482.349	508.5
chr9	12707966	12708356	390	1262.34	1404
chr9	12707966	12708356	390	578.756	630
chr9	12707966	12708356	390	1050.83	1146
chr9	12707966	12708356	390	555.492	623.5
chr9	12707966	12708356	390	216.282	221
chr9	12707966	12708356	390	694.715	772
chr9	12707966	12708356	390	690.277	777.5
chr9	12707966	12708356	390	233.459	248
chr9	12707966	12708356	390	133.303	148.5
chr9	12707966	12708356	390	240.723	255
chr9	12707966	12708356	390	265.5	297.5
chr9	12707966	12708356	390	679.079	751.5
chr9	12707966	12708356	390	770.059	829.5
chr9	12707966	12708356	390	1335.71	1480
chr9	12707966	12708356	390	215.274	234
chr9	12707966	12708356	390	215.741	225
chr9	12707966	12708356	390	236.695	255
chr9	12707966	12708356	390	242.828	259
chr9	12707966	12708356	390	238.738	261
chr9	12707966	12708356	390	805.336	865
chr9	12707966	12708356	390	231.456	253
chr9	12707966	12708356	390	744.89	812
chr9	12708418	12708778	360	294.264	222.5
chr9	12708418	12708778	360	229.417	224
chr9	12708418	12708778	360	582.511	463.5
chr9	12708418	12708778	360	275.058	205
chr9	12708418	12708778	360	597.039	487
chr9	12708418	12708778	360	577.156	455.5
chr9	12708418	12708778	360	357.097	286
chr9	12708418	12708778	360	578.7	443
chr9	12708418	12708778	360	478.561	399
chr9	12708418	12708778	360	387.808	316
chr9	12708418	12708778	360	219.839	207
chr9	12708418	12708778	360	334.267	256
chr9	12708418	12708778	360	190.325	198.5
chr9	12708418	12708778	360	426.947	334
chr9	12708418	12708778	360	556.606	513
chr9	12708418	12708778	360	231.614	235
chr9	12708418	12708778	360	205.389	199
chr9	12708418	12708778	360	208.869	184
chr9	12708418	12708778	360	776.581	672.5
chr9	12708418	12708778	360	277.472	195.5
chr9	12708418	12708778	360	623.656	506
chr9	12708418	12708778	360	286.686	218.5
chr9	12708418	12708778	360	197.406	201
chr9	12708418	12708778	360	372.669	282.5
chr9	12708418	12708778	360	396.378	312.5
chr9	12708418	12708778	360	194.625	192
chr9	12708418	12708778	360	113.419	116
chr9	12708418	12708778	360	215.567	215
chr9	12708418	12708778	360	220.564	224
chr9	12708418	12708778	360	330.381	267
chr9	12708418	12708778	360	398.361	316
chr9	12708418	12708778	360	874.694	791.5
chr9	12708418	12708778	360	188.275	185
chr9	12708418	12708778	360	194.547	190
chr9	12708418	12708778	360	176.689	178
chr9	12708418	12708778	360	213.103	211
chr9	12708418	12708778	360	175.436	162.5
chr9	12708418	12708778	360	506.497	457
chr9	12708418	12708778	360	200.583	207
chr9	12708418	12708778	360	383.314	298
chr9	12708790	12710230	1440	389.69	361.5
chr9	12708790	12710230	1440	248.08	255
chr9	12708790	12710230	1440	842.835	851
chr9	12708790	12710230	1440	385.192	364
chr9	12708790	12710230	1440	872.44	910
chr9	12708790	12710230	1440	822.058	826
chr9	12708790	12710230	1440	482.254	488
chr9	12708790	12710230	1440	830.21	851
chr9	12708790	12710230	1440	589.253	593.5
chr9	12708790	12710230	1440	503.272	506.5
chr9	12708790	12710230	1440	252.793	269
chr9	12708790	12710230	1440	438.587	428.5
chr9	12708790	12710230	1440	228.731	242.5
chr9	12708790	12710230	1440	535.383	545.5
chr9	12708790	12710230	1440	671.003	748
chr9	12708790	12710230	1440	262.053	270
chr9	12708790	12710230	1440	235.39	240
chr9	12708790	12710230	1440	305.889	290
chr9	12708790	12710230	1440	1048	1086
chr9	12708790	12710230	1440	400.07	384.5
chr9	12708790	12710230	1440	857.606	870
chr9	12708790	12710230	1440	400.572	389.5
chr9	12708790	12710230	1440	221.676	241
chr9	12708790	12710230	1440	523.217	524
chr9	12708790	12710230	1440	514.537	500.5
chr9	12708790	12710230	1440	228.684	235
chr9	12708790	12710230	1440	122.96	124
chr9	12708790	12710230	1440	230.162	243
chr9	12708790	12710230	1440	253.117	266
chr9	12708790	12710230	1440	478.389	469
chr9	12708790	12710230	1440	550.469	510.5
chr9	12708790	12710230	1440	1089.4	1134
chr9	12708790	12710230	1440	203.756	206
chr9	12708790	12710230	1440	218.454	224.5
chr9	12708790	12710230	1440	221.583	239.5
chr9	12708790	12710230	1440	234.865	231
chr9	12708790	12710230	1440	192.872	211
chr9	12708790	12710230	1440	651.439	667
chr9	12708790	12710230	1440	220.682	238
chr9	12708790	12710230	1440	528.683	517.5
chr9	12710245	12710455	210	106.162	115
chr9	12710245	12710455	210	124.738	133
chr9	12710245	12710455	210	354.219	363
chr9	12710245	12710455	210	98.5429	100
chr9	12710245	12710455	210	319.838	334
chr9	12710245	12710455	210	307.305	320
chr9	12710245	12710455	210	124.938	137
chr9	12710245	12710455	210	338.567	344
chr9	12710245	12710455	210	203.043	214.5
chr9	12710245	12710455	210	166.624	174
chr9	12710245	12710455	210	104.871	108
chr9	12710245	12710455	210	105.657	108.5
chr9	12710245	12710455	210	107.91	106.5
chr9	12710245	12710455	210	174.224	183
chr9	12710245	12710455	210	332.724	349.5
chr9	12710245	12710455	210	117.671	118
chr9	12710245	12710455	210	97.0095	96
chr9	12710245	12710455	210	102.314	111
chr9	12710245	12710455	210	454.071	473.5
chr9	12710245	12710455	210	124.3	130
chr9	12710245	12710455	210	304.314	323
chr9	12710245	12710455	210	103.067	104.5
chr9	12710245	12710455	210	117.062	114
chr9	12710245	12710455	210	163.005	168.5
chr9	12710245	12710455	210	151.943	162
chr9	12710245	12710455	210	96.7667	100
chr9	12710245	12710455	210	50.2619	54
chr9	12710245	12710455	210	113.995	117
chr9	12710245	12710455	210	124.295	122
chr9	12710245	12710455	210	135.419	143
chr9	12710245	12710455	210	129.214	137
chr9	12710245	12710455	210	470.529	494
chr9	12710245	12710455	210	94.0286	97.5
chr9	12710245	12710455	210	119.338	123
chr9	12710245	12710455	210	102.29	105
chr9	12710245	12710455	210	113.252	114
chr9	12710245	12710455	210	85.6571	87
chr9	12710245	12710455	210	271.076	289
chr9	12710245	12710455	210	111.976	115
chr9	12710245	12710455	210	148.948	154

## Sheet: TYR
Chrom	Start	End	Bases	CovMean	CovMedian
chr11	88547978	88548098	120	62.5167	64
chr11	88547978	88548098	120	111.883	115
chr11	88547978	88548098	120	68.9583	71
chr11	88547978	88548098	120	116.75	121
chr11	88547978	88548098	120	103.4	104
chr11	88547978	88548098	120	75.35	78
chr11	88547978	88548098	120	127.217	132
chr11	88547978	88548098	120	159.342	163
chr11	88547978	88548098	120	138.617	140
chr11	88547978	88548098	120	79.7833	82
chr11	88547978	88548098	120	60.5917	61
chr11	88547978	88548098	120	92.5333	96
chr11	88547978	88548098	120	118.8	121.5
chr11	88547978	88548098	120	75.4333	79
chr11	88547978	88548098	120	110.658	113
chr11	88547978	88548098	120	79.4667	84
chr11	88547978	88548098	120	91.3083	92
chr11	88547978	88548098	120	77.0333	81
chr11	88547978	88548098	120	87.9667	90
chr11	88547978	88548098	120	75.15	78
chr11	88547978	88548098	120	55.1583	57
chr11	88547978	88548098	120	94.8417	96
chr11	88547978	88548098	120	126.492	128.5
chr11	88547978	88548098	120	148.383	152
chr11	88547978	88548098	120	64.4417	65
chr11	88547978	88548098	120	116.167	119
chr11	88547978	88548098	120	100.008	102
chr11	88547978	88548098	120	132.033	138
chr11	88547978	88548098	120	122.808	127.5
chr11	88547978	88548098	120	99.45	104
chr11	88547978	88548098	120	53.9083	56
chr11	88547978	88548098	120	56.575	58
chr11	88547978	88548098	120	46.5083	46
chr11	88547978	88548098	120	56.9083	59
chr11	88547978	88548098	120	119.758	121.5
chr11	88547978	88548098	120	116.933	121
chr11	88547978	88548098	120	63.2	65.5
chr11	88547978	88548098	120	133.167	138
chr11	88547978	88548098	120	57	58
chr11	88547978	88548098	120	119.783	122
chr11	88548698	88548818	120	93.0583	96.5
chr11	88548698	88548818	120	146.658	151
chr11	88548698	88548818	120	86.9333	90
chr11	88548698	88548818	120	128.725	130.5
chr11	88548698	88548818	120	107.917	109.5
chr11	88548698	88548818	120	99.6333	104
chr11	88548698	88548818	120	163.183	166
chr11	88548698	88548818	120	213.058	219
chr11	88548698	88548818	120	239.483	246
chr11	88548698	88548818	120	95.3583	99
chr11	88548698	88548818	120	94.35	97
chr11	88548698	88548818	120	110.217	113
chr11	88548698	88548818	120	135.05	138
chr11	88548698	88548818	120	96.725	98
chr11	88548698	88548818	120	108.992	112
chr11	88548698	88548818	120	105.083	108
chr11	88548698	88548818	120	116.392	119
chr11	88548698	88548818	120	104.983	109
chr11	88548698	88548818	120	133.6	138
chr11	88548698	88548818	120	96.7667	102
chr11	88548698	88548818	120	73.6583	75.5
chr11	88548698	88548818	120	126.625	131
chr11	88548698	88548818	120	145.392	149
chr11	88548698	88548818	120	134.65	136.5
chr11	88548698	88548818	120	122.65	128.5
chr11	88548698	88548818	120	129.008	129
chr11	88548698	88548818	120	133.925	137
chr11	88548698	88548818	120	178.883	188
chr11	88548698	88548818	120	149.333	153
chr11	88548698	88548818	120	99.2667	104
chr11	88548698	88548818	120	79.1583	80
chr11	88548698	88548818	120	85.825	90
chr11	88548698	88548818	120	68.2417	69.5
chr11	88548698	88548818	120	97.1917	98.5
chr11	88548698	88548818	120	166.083	170
chr11	88548698	88548818	120	110.392	112.5
chr11	88548698	88548818	120	115.642	120
chr11	88548698	88548818	120	188.567	196
chr11	88548698	88548818	120	97.1	100
chr11	88548698	88548818	120	142.017	142
chr11	88550146	88550906	760	81.0803	86
chr11	88550146	88550906	760	140.064	150
chr11	88550146	88550906	760	92.5276	94
chr11	88550146	88550906	760	130.383	136
chr11	88550146	88550906	760	114.221	125
chr11	88550146	88550906	760	89.3368	96
chr11	88550146	88550906	760	140.491	149
chr11	88550146	88550906	760	181.295	187
chr11	88550146	88550906	760	177.132	192
chr11	88550146	88550906	760	81.8553	85
chr11	88550146	88550906	760	76.5039	80
chr11	88550146	88550906	760	94.7789	104
chr11	88550146	88550906	760	127.579	135
chr11	88550146	88550906	760	84.8408	88
chr11	88550146	88550906	760	120.464	129
chr11	88550146	88550906	760	128.599	128
chr11	88550146	88550906	760	114.725	118
chr11	88550146	88550906	760	89.375	92
chr11	88550146	88550906	760	87.7895	94
chr11	88550146	88550906	760	78.9342	77.5
chr11	88550146	88550906	760	70.5118	78
chr11	88550146	88550906	760	112.305	122
chr11	88550146	88550906	760	136.097	144
chr11	88550146	88550906	760	125.978	135
chr11	88550146	88550906	760	84.5592	83
chr11	88550146	88550906	760	143.189	154
chr11	88550146	88550906	760	126.421	140
chr11	88550146	88550906	760	134.608	132
chr11	88550146	88550906	760	120.7	128
chr11	88550146	88550906	760	103.403	110
chr11	88550146	88550906	760	66.7711	66
chr11	88550146	88550906	760	67.5513	69
chr11	88550146	88550906	760	47.9382	50
chr11	88550146	88550906	760	72.7947	72.5
chr11	88550146	88550906	760	143.175	155
chr11	88550146	88550906	760	107.422	114
chr11	88550146	88550906	760	87.5947	95
chr11	88550146	88550906	760	125.243	138
chr11	88550146	88550906	760	64.8895	70
chr11	88550146	88550906	760	112.155	114
chr11	88550993	88552153	1160	78.5853	81
chr11	88550993	88552153	1160	155.007	160
chr11	88550993	88552153	1160	99.169	100
chr11	88550993	88552153	1160	155.134	162
chr11	88550993	88552153	1160	120.793	123
chr11	88550993	88552153	1160	101.379	105
chr11	88550993	88552153	1160	140.46	146
chr11	88550993	88552153	1160	208.221	214
chr11	88550993	88552153	1160	195.374	198
chr11	88550993	88552153	1160	89.1345	90
chr11	88550993	88552153	1160	88.4078	92
chr11	88550993	88552153	1160	114.325	120
chr11	88550993	88552153	1160	143.703	149
chr11	88550993	88552153	1160	89.2078	88
chr11	88550993	88552153	1160	143.083	140
chr11	88550993	88552153	1160	138.138	138
chr11	88550993	88552153	1160	120.772	119
chr11	88550993	88552153	1160	88.4543	88
chr11	88550993	88552153	1160	112.031	118
chr11	88550993	88552153	1160	113.528	116
chr11	88550993	88552153	1160	75.8095	79
chr11	88550993	88552153	1160	115.888	109
chr11	88550993	88552153	1160	155.517	156
chr11	88550993	88552153	1160	163.447	159
chr11	88550993	88552153	1160	95.2491	100
chr11	88550993	88552153	1160	163.525	170
chr11	88550993	88552153	1160	143.849	141
chr11	88550993	88552153	1160	167.731	172
chr11	88550993	88552153	1160	143.015	144
chr11	88550993	88552153	1160	123.705	122
chr11	88550993	88552153	1160	69.0603	70
chr11	88550993	88552153	1160	80.9095	83
chr11	88550993	88552153	1160	61.7414	64
chr11	88550993	88552153	1160	72.0578	73
chr11	88550993	88552153	1160	172.084	179
chr11	88550993	88552153	1160	123.736	123
chr11	88550993	88552153	1160	107.384	109.5
chr11	88550993	88552153	1160	171.993	170
chr11	88550993	88552153	1160	73.5948	74
chr11	88550993	88552153	1160	142.979	142
chr11	88552161	88552881	720	76.8069	79
chr11	88552161	88552881	720	153.456	158
chr11	88552161	88552881	720	96.3806	98
chr11	88552161	88552881	720	168.847	175
chr11	88552161	88552881	720	130.115	138
chr11	88552161	88552881	720	104.599	105
chr11	88552161	88552881	720	156.424	162
chr11	88552161	88552881	720	217.213	227
chr11	88552161	88552881	720	203.803	212
chr11	88552161	88552881	720	96.7736	104
chr11	88552161	88552881	720	87.5417	89
chr11	88552161	88552881	720	105.403	108
chr11	88552161	88552881	720	159.062	165
chr11	88552161	88552881	720	96.0111	96
chr11	88552161	88552881	720	130.092	135
chr11	88552161	88552881	720	138.928	142
chr11	88552161	88552881	720	117.725	120
chr11	88552161	88552881	720	92.9625	95
chr11	88552161	88552881	720	116.533	116
chr11	88552161	88552881	720	91.4333	88
chr11	88552161	88552881	720	82.7292	90
chr11	88552161	88552881	720	126.849	133
chr11	88552161	88552881	720	149.771	156
chr11	88552161	88552881	720	157.328	170
chr11	88552161	88552881	720	106.065	105
chr11	88552161	88552881	720	169.371	177
chr11	88552161	88552881	720	146.554	148
chr11	88552161	88552881	720	155.697	162
chr11	88552161	88552881	720	139.188	140
chr11	88552161	88552881	720	116.839	116
chr11	88552161	88552881	720	74.0111	76
chr11	88552161	88552881	720	84.8944	84
chr11	88552161	88552881	720	65.7986	68
chr11	88552161	88552881	720	81.9042	86
chr11	88552161	88552881	720	172.665	171
chr11	88552161	88552881	720	127.097	130.5
chr11	88552161	88552881	720	113.067	102
chr11	88552161	88552881	720	161.797	166
chr11	88552161	88552881	720	73.1083	76
chr11	88552161	88552881	720	146.978	156
chr11	88553565	88553685	120	59.9583	62
chr11	88553565	88553685	120	123.283	130
chr11	88553565	88553685	120	73.225	76
chr11	88553565	88553685	120	121.067	125
chr11	88553565	88553685	120	72.6167	76
chr11	88553565	88553685	120	87.6417	91
chr11	88553565	88553685	120	85.8583	92
chr11	88553565	88553685	120	163.775	173
chr11	88553565	88553685	120	144.983	152
chr11	88553565	88553685	120	63.8	69
chr11	88553565	88553685	120	48.5333	53
chr11	88553565	88553685	120	96.3833	102
chr11	88553565	88553685	120	121.7	126
chr11	88553565	88553685	120	67.4417	73
chr11	88553565	88553685	120	92.45	97
chr11	88553565	88553685	120	108.167	114
chr11	88553565	88553685	120	74.3083	79
chr11	88553565	88553685	120	76.2083	82
chr11	88553565	88553685	120	105.3	113
chr11	88553565	88553685	120	73.15	72
chr11	88553565	88553685	120	84.275	91
chr11	88553565	88553685	120	98.0083	101
chr11	88553565	88553685	120	113.375	118.5
chr11	88553565	88553685	120	122.492	130
chr11	88553565	88553685	120	79.8167	84
chr11	88553565	88553685	120	122.025	126.5
chr11	88553565	88553685	120	99.3917	105
chr11	88553565	88553685	120	109.667	118
chr11	88553565	88553685	120	78.275	83
chr11	88553565	88553685	120	92.35	95
chr11	88553565	88553685	120	67.475	71
chr11	88553565	88553685	120	65.6417	69
chr11	88553565	88553685	120	36.9583	41.5
chr11	88553565	88553685	120	51.4833	53.5
chr11	88553565	88553685	120	110.308	116.5
chr11	88553565	88553685	120	86.05	90
chr11	88553565	88553685	120	79.65	85.5
chr11	88553565	88553685	120	112.367	118
chr11	88553565	88553685	120	60.975	66
chr11	88553565	88553685	120	103.7	108
chr11	88553847	88554527	680	75.95	79
chr11	88553847	88554527	680	125.122	133
chr11	88553847	88554527	680	97.6147	103
chr11	88553847	88554527	680	149.796	158
chr11	88553847	88554527	680	109.482	115
chr11	88553847	88554527	680	90.7809	94
chr11	88553847	88554527	680	153.324	160
chr11	88553847	88554527	680	190.857	202
chr11	88553847	88554527	680	175.2	184
chr11	88553847	88554527	680	91.5603	95
chr11	88553847	88554527	680	80.1176	83
chr11	88553847	88554527	680	108.094	112
chr11	88553847	88554527	680	136.215	144
chr11	88553847	88554527	680	92.7074	93
chr11	88553847	88554527	680	127.699	137
chr11	88553847	88554527	680	141.424	150
chr11	88553847	88554527	680	108.535	112
chr11	88553847	88554527	680	92.8456	100
chr11	88553847	88554527	680	102.165	110
chr11	88553847	88554527	680	101.906	112
chr11	88553847	88554527	680	69.7676	70
chr11	88553847	88554527	680	108.782	117
chr11	88553847	88554527	680	153.76	162
chr11	88553847	88554527	680	141.159	147
chr11	88553847	88554527	680	88.5029	92
chr11	88553847	88554527	680	159.049	168
chr11	88553847	88554527	680	131.641	136.5
chr11	88553847	88554527	680	152.556	164
chr11	88553847	88554527	680	124.701	133
chr11	88553847	88554527	680	107.391	114
chr11	88553847	88554527	680	62.1853	63
chr11	88553847	88554527	680	78.9868	82
chr11	88553847	88554527	680	56.4456	60
chr11	88553847	88554527	680	79.725	83
chr11	88553847	88554527	680	165.409	182
chr11	88553847	88554527	680	120.676	130
chr11	88553847	88554527	680	102.097	106
chr11	88553847	88554527	680	132.885	142.5
chr11	88553847	88554527	680	77.4485	81
chr11	88553847	88554527	680	133.674	144
chr11	88554539	88555379	840	103.843	105
chr11	88554539	88555379	840	172.689	182
chr11	88554539	88555379	840	137.695	138
chr11	88554539	88555379	840	166.502	174
chr11	88554539	88555379	840	141.801	151
chr11	88554539	88555379	840	125.083	128
chr11	88554539	88555379	840	172.608	184
chr11	88554539	88555379	840	252.052	267
chr11	88554539	88555379	840	239.217	252
chr11	88554539	88555379	840	110.13	116.5
chr11	88554539	88555379	840	106.887	108
chr11	88554539	88555379	840	131.867	136
chr11	88554539	88555379	840	155.932	162
chr11	88554539	88555379	840	118.219	121
chr11	88554539	88555379	840	147.713	157
chr11	88554539	88555379	840	164.483	166
chr11	88554539	88555379	840	136.304	142
chr11	88554539	88555379	840	115.721	118
chr11	88554539	88555379	840	141.402	141
chr11	88554539	88555379	840	121.143	126
chr11	88554539	88555379	840	103.718	104
chr11	88554539	88555379	840	134.673	136.5
chr11	88554539	88555379	840	177.737	189
chr11	88554539	88555379	840	187.227	197
chr11	88554539	88555379	840	137.598	140
chr11	88554539	88555379	840	175.355	181
chr11	88554539	88555379	840	156.171	168
chr11	88554539	88555379	840	208.483	212
chr11	88554539	88555379	840	145.602	149
chr11	88554539	88555379	840	135.079	134
chr11	88554539	88555379	840	99.4131	101
chr11	88554539	88555379	840	115.085	114
chr11	88554539	88555379	840	79.5964	82
chr11	88554539	88555379	840	102.457	101
chr11	88554539	88555379	840	195.342	210
chr11	88554539	88555379	840	138.746	140
chr11	88554539	88555379	840	138.725	147
chr11	88554539	88555379	840	171.352	178
chr11	88554539	88555379	840	93.4226	106
chr11	88554539	88555379	840	170.46	174
chr11	88555387	88555747	360	75.4472	75
chr11	88555387	88555747	360	154.339	155.5
chr11	88555387	88555747	360	115.047	114.5
chr11	88555387	88555747	360	177.244	175.5
chr11	88555387	88555747	360	144.147	140.5
chr11	88555387	88555747	360	108.186	108
chr11	88555387	88555747	360	157.75	158
chr11	88555387	88555747	360	213.258	216.5
chr11	88555387	88555747	360	208.033	208
chr11	88555387	88555747	360	94.1056	95
chr11	88555387	88555747	360	86.9083	85
chr11	88555387	88555747	360	113.678	118
chr11	88555387	88555747	360	158.394	156
chr11	88555387	88555747	360	122.892	120.5
chr11	88555387	88555747	360	151.569	154
chr11	88555387	88555747	360	132.872	136
chr11	88555387	88555747	360	121.85	123
chr11	88555387	88555747	360	113.269	112
chr11	88555387	88555747	360	127.5	126
chr11	88555387	88555747	360	109.367	110
chr11	88555387	88555747	360	100.206	92
chr11	88555387	88555747	360	130.975	133.5
chr11	88555387	88555747	360	155.594	162
chr11	88555387	88555747	360	156.731	157
chr11	88555387	88555747	360	124.422	125
chr11	88555387	88555747	360	183.267	187
chr11	88555387	88555747	360	145.742	153
chr11	88555387	88555747	360	175.278	176
chr11	88555387	88555747	360	149.239	148.5
chr11	88555387	88555747	360	149.589	148
chr11	88555387	88555747	360	88.4611	90
chr11	88555387	88555747	360	90.5556	90
chr11	88555387	88555747	360	75.0139	72
chr11	88555387	88555747	360	86.8611	89
chr11	88555387	88555747	360	170.936	172
chr11	88555387	88555747	360	132.622	127.5
chr11	88555387	88555747	360	120.872	120
chr11	88555387	88555747	360	158.853	155.5
chr11	88555387	88555747	360	83.9306	86
chr11	88555387	88555747	360	126.906	132
chr11	88555748	88555948	200	112.645	115
chr11	88555748	88555948	200	145.515	144
chr11	88555748	88555948	200	126.68	127
chr11	88555748	88555948	200	146.22	153
chr11	88555748	88555948	200	129.685	126
chr11	88555748	88555948	200	133.39	137
chr11	88555748	88555948	200	144.08	146
chr11	88555748	88555948	200	214.21	214.5
chr11	88555748	88555948	200	189.72	190
chr11	88555748	88555948	200	114.735	113
chr11	88555748	88555948	200	60.535	59
chr11	88555748	88555948	200	83.9	82
chr11	88555748	88555948	200	130.545	132
chr11	88555748	88555948	200	124.215	120
chr11	88555748	88555948	200	116.55	119.5
chr11	88555748	88555948	200	129.05	128
chr11	88555748	88555948	200	122.535	124
chr11	88555748	88555948	200	116.295	117.5
chr11	88555748	88555948	200	99.77	104
chr11	88555748	88555948	200	88.84	92
chr11	88555748	88555948	200	106.705	108.5
chr11	88555748	88555948	200	120.195	119
chr11	88555748	88555948	200	138.705	139
chr11	88555748	88555948	200	149.12	152.5
chr11	88555748	88555948	200	142	145
chr11	88555748	88555948	200	147.675	149
chr11	88555748	88555948	200	132.68	140
chr11	88555748	88555948	200	151.17	158
chr11	88555748	88555948	200	130.34	136
chr11	88555748	88555948	200	127.035	126
chr11	88555748	88555948	200	100.37	103
chr11	88555748	88555948	200	115.24	114
chr11	88555748	88555948	200	74.075	77
chr11	88555748	88555948	200	112.765	112
chr11	88555748	88555948	200	170.8	172
chr11	88555748	88555948	200	88.44	96
chr11	88555748	88555948	200	139.355	142.5
chr11	88555748	88555948	200	148.805	156
chr11	88555748	88555948	200	86.1	85
chr11	88555748	88555948	200	136.54	136
chr11	88556548	88556668	120	51.1417	52
chr11	88556548	88556668	120	120.2	125
chr11	88556548	88556668	120	96.6083	101
chr11	88556548	88556668	120	123.425	132
chr11	88556548	88556668	120	94.2	102.5
chr11	88556548	88556668	120	94.025	99
chr11	88556548	88556668	120	101.283	103.5
chr11	88556548	88556668	120	178.292	186.5
chr11	88556548	88556668	120	138.433	144
chr11	88556548	88556668	120	94.1917	100
chr11	88556548	88556668	120	69.8583	70.5
chr11	88556548	88556668	120	78.25	82
chr11	88556548	88556668	120	119.892	130
chr11	88556548	88556668	120	89.1167	96
chr11	88556548	88556668	120	95.4167	100
chr11	88556548	88556668	120	107.817	113
chr11	88556548	88556668	120	86.625	92
chr11	88556548	88556668	120	82.45	89
chr11	88556548	88556668	120	65.2	66
chr11	88556548	88556668	120	76.5667	84
chr11	88556548	88556668	120	71.675	76
chr11	88556548	88556668	120	104.058	112
chr11	88556548	88556668	120	98.125	99
chr11	88556548	88556668	120	105.908	106
chr11	88556548	88556668	120	94	100
chr11	88556548	88556668	120	116.275	124
chr11	88556548	88556668	120	116.5	123
chr11	88556548	88556668	120	117.133	124
chr11	88556548	88556668	120	119.292	123
chr11	88556548	88556668	120	92.45	94
chr11	88556548	88556668	120	76.4917	81
chr11	88556548	88556668	120	81.3	85
chr11	88556548	88556668	120	66.0083	71
chr11	88556548	88556668	120	76.9917	78.5
chr11	88556548	88556668	120	121.767	124
chr11	88556548	88556668	120	85.3333	90
chr11	88556548	88556668	120	87.5	94
chr11	88556548	88556668	120	123.092	126
chr11	88556548	88556668	120	85.0917	90
chr11	88556548	88556668	120	119.067	124
chr11	88556698	88557098	400	89.3475	86
chr11	88556698	88557098	400	154.96	151
chr11	88556698	88557098	400	152.185	156
chr11	88556698	88557098	400	170.597	170
chr11	88556698	88557098	400	132.97	132
chr11	88556698	88557098	400	152.835	153
chr11	88556698	88557098	400	164.942	162
chr11	88556698	88557098	400	257.293	262
chr11	88556698	88557098	400	234.56	252
chr11	88556698	88557098	400	140.21	146
chr11	88556698	88557098	400	104.157	105
chr11	88556698	88557098	400	136.02	130
chr11	88556698	88557098	400	152.667	155
chr11	88556698	88557098	400	133.835	137
chr11	88556698	88557098	400	155.605	158
chr11	88556698	88557098	400	153.015	156
chr11	88556698	88557098	400	139.817	142
chr11	88556698	88557098	400	138.39	142
chr11	88556698	88557098	400	158.81	164
chr11	88556698	88557098	400	116.765	114
chr11	88556698	88557098	400	108.44	112
chr11	88556698	88557098	400	173.385	173
chr11	88556698	88557098	400	179.04	179.5
chr11	88556698	88557098	400	165.64	163
chr11	88556698	88557098	400	142.618	148
chr11	88556698	88557098	400	187.465	188.5
chr11	88556698	88557098	400	148.732	146
chr11	88556698	88557098	400	198.325	202
chr11	88556698	88557098	400	138.952	134
chr11	88556698	88557098	400	131.475	131
chr11	88556698	88557098	400	112.703	111.5
chr11	88556698	88557098	400	120.045	120
chr11	88556698	88557098	400	90.545	89
chr11	88556698	88557098	400	120.052	116
chr11	88556698	88557098	400	197.692	199
chr11	88556698	88557098	400	140.488	142
chr11	88556698	88557098	400	156.067	154.5
chr11	88556698	88557098	400	163.39	158
chr11	88556698	88557098	400	98.05	95
chr11	88556698	88557098	400	178.125	178
chr11	88557114	88557234	120	96.325	95
chr11	88557114	88557234	120	129.175	130
chr11	88557114	88557234	120	129.583	131
chr11	88557114	88557234	120	157.083	156
chr11	88557114	88557234	120	124.983	125
chr11	88557114	88557234	120	148.375	149
chr11	88557114	88557234	120	145.65	147
chr11	88557114	88557234	120	233.083	230.5
chr11	88557114	88557234	120	195.983	204
chr11	88557114	88557234	120	123.808	124
chr11	88557114	88557234	120	76.4583	77
chr11	88557114	88557234	120	90.9167	94
chr11	88557114	88557234	120	157.575	159
chr11	88557114	88557234	120	134.833	138
chr11	88557114	88557234	120	155.625	161
chr11	88557114	88557234	120	118.717	118
chr11	88557114	88557234	120	128.583	127.5
chr11	88557114	88557234	120	118.933	123.5
chr11	88557114	88557234	120	102.317	100
chr11	88557114	88557234	120	94.1333	94
chr11	88557114	88557234	120	122.6	125
chr11	88557114	88557234	120	144.892	146
chr11	88557114	88557234	120	164.95	164
chr11	88557114	88557234	120	144.925	144.5
chr11	88557114	88557234	120	132.125	132
chr11	88557114	88557234	120	167.942	172
chr11	88557114	88557234	120	149.467	149
chr11	88557114	88557234	120	140.517	140
chr11	88557114	88557234	120	166.483	169
chr11	88557114	88557234	120	108.717	110
chr11	88557114	88557234	120	82.3333	83
chr11	88557114	88557234	120	100.583	101
chr11	88557114	88557234	120	83.4083	87
chr11	88557114	88557234	120	92.3333	90
chr11	88557114	88557234	120	162.575	164
chr11	88557114	88557234	120	119.375	119
chr11	88557114	88557234	120	115.633	118
chr11	88557114	88557234	120	150	152
chr11	88557114	88557234	120	93.8167	99
chr11	88557114	88557234	120	132.967	136
chr11	88557249	88557649	400	94.0675	99.5
chr11	88557249	88557649	400	135.778	141
chr11	88557249	88557649	400	120.94	121
chr11	88557249	88557649	400	166.23	174.5
chr11	88557249	88557649	400	131.415	137.5
chr11	88557249	88557649	400	114.275	117
chr11	88557249	88557649	400	158.57	160
chr11	88557249	88557649	400	220.74	222
chr11	88557249	88557649	400	206.04	222
chr11	88557249	88557649	400	110.638	112
chr11	88557249	88557649	400	85.45	86
chr11	88557249	88557649	400	132.157	127
chr11	88557249	88557649	400	138.825	142.5
chr11	88557249	88557649	400	102.52	104
chr11	88557249	88557649	400	127.897	124
chr11	88557249	88557649	400	138.745	140
chr11	88557249	88557649	400	114.297	116
chr11	88557249	88557649	400	124.18	131
chr11	88557249	88557649	400	127.505	127
chr11	88557249	88557649	400	129.195	134
chr11	88557249	88557649	400	84.7125	84.5
chr11	88557249	88557649	400	138.558	138
chr11	88557249	88557649	400	146.042	147
chr11	88557249	88557649	400	162.925	166
chr11	88557249	88557649	400	142.635	148
chr11	88557249	88557649	400	167.425	177.5
chr11	88557249	88557649	400	148.218	143
chr11	88557249	88557649	400	191.93	196
chr11	88557249	88557649	400	134.407	137
chr11	88557249	88557649	400	121.08	122
chr11	88557249	88557649	400	80.5375	83
chr11	88557249	88557649	400	99.545	97
chr11	88557249	88557649	400	73.03	74
chr11	88557249	88557649	400	100.718	104
chr11	88557249	88557649	400	154.36	153
chr11	88557249	88557649	400	124.463	127
chr11	88557249	88557649	400	141.025	143.5
chr11	88557249	88557649	400	160.52	164
chr11	88557249	88557649	400	96.185	92
chr11	88557249	88557649	400	142.04	152
chr11	88557954	88559554	1600	93.0613	94
chr11	88557954	88559554	1600	158.276	162
chr11	88557954	88559554	1600	119.456	123.5
chr11	88557954	88559554	1600	149.976	153
chr11	88557954	88559554	1600	140.764	142
chr11	88557954	88559554	1600	112.623	107
chr11	88557954	88559554	1600	161.407	169
chr11	88557954	88559554	1600	219.273	228
chr11	88557954	88559554	1600	227.602	230
chr11	88557954	88559554	1600	109.088	110
chr11	88557954	88559554	1600	98.9075	101
chr11	88557954	88559554	1600	115.56	120
chr11	88557954	88559554	1600	142.272	149
chr11	88557954	88559554	1600	122.431	118
chr11	88557954	88559554	1600	145.248	153
chr11	88557954	88559554	1600	151.3	162
chr11	88557954	88559554	1600	127.868	132
chr11	88557954	88559554	1600	114.686	113
chr11	88557954	88559554	1600	132.436	136
chr11	88557954	88559554	1600	114.426	120
chr11	88557954	88559554	1600	96.1112	90
chr11	88557954	88559554	1600	135.801	135
chr11	88557954	88559554	1600	169.481	171
chr11	88557954	88559554	1600	151.208	143
chr11	88557954	88559554	1600	119.311	118
chr11	88557954	88559554	1600	172.648	175
chr11	88557954	88559554	1600	147.54	145
chr11	88557954	88559554	1600	186.73	192
chr11	88557954	88559554	1600	145.245	150
chr11	88557954	88559554	1600	128.18	128
chr11	88557954	88559554	1600	91.7938	92
chr11	88557954	88559554	1600	105.67	108
chr11	88557954	88559554	1600	77.9794	75
chr11	88557954	88559554	1600	96.42	104
chr11	88557954	88559554	1600	185.823	191
chr11	88557954	88559554	1600	133.209	138
chr11	88557954	88559554	1600	124.392	128
chr11	88557954	88559554	1600	173.419	176
chr11	88557954	88559554	1600	83.0775	85
chr11	88557954	88559554	1600	141.331	149
chr11	88559651	88559851	200	67.66	69
chr11	88559651	88559851	200	113.855	120
chr11	88559651	88559851	200	82.325	88.5
chr11	88559651	88559851	200	108.785	114
chr11	88559651	88559851	200	102.635	104
chr11	88559651	88559851	200	77.605	85.5
chr11	88559651	88559851	200	102.795	110
chr11	88559651	88559851	200	162.665	172
chr11	88559651	88559851	200	144.36	148
chr11	88559651	88559851	200	62.39	68
chr11	88559651	88559851	200	76.015	77
chr11	88559651	88559851	200	96.68	99
chr11	88559651	88559851	200	112.45	119
chr11	88559651	88559851	200	86.655	91
chr11	88559651	88559851	200	103.42	113
chr11	88559651	88559851	200	108.81	114
chr11	88559651	88559851	200	85.255	91
chr11	88559651	88559851	200	85.73	89
chr11	88559651	88559851	200	103.63	110
chr11	88559651	88559851	200	101.1	98
chr11	88559651	88559851	200	62.45	63
chr11	88559651	88559851	200	88.805	90
chr11	88559651	88559851	200	134.85	136
chr11	88559651	88559851	200	130.375	133
chr11	88559651	88559851	200	68.94	68.5
chr11	88559651	88559851	200	131.13	139
chr11	88559651	88559851	200	113.84	118
chr11	88559651	88559851	200	125.16	128
chr11	88559651	88559851	200	137.285	138
chr11	88559651	88559851	200	99.08	102
chr11	88559651	88559851	200	58.43	63
chr11	88559651	88559851	200	61.68	64
chr11	88559651	88559851	200	51.305	54
chr11	88559651	88559851	200	79.125	82
chr11	88559651	88559851	200	112.255	121
chr11	88559651	88559851	200	99.72	104
chr11	88559651	88559851	200	89.62	94
chr11	88559651	88559851	200	102.86	105
chr11	88559651	88559851	200	64.475	65
chr11	88559651	88559851	200	98.16	100
chr11	88559855	88560935	1080	106.167	101
chr11	88559855	88560935	1080	168.976	166
chr11	88559855	88560935	1080	158.619	150
chr11	88559855	88560935	1080	179.783	187.5
chr11	88559855	88560935	1080	138.21	142
chr11	88559855	88560935	1080	141.833	132
chr11	88559855	88560935	1080	185.003	194
chr11	88559855	88560935	1080	240.417	245
chr11	88559855	88560935	1080	235.915	244
chr11	88559855	88560935	1080	136.844	136
chr11	88559855	88560935	1080	99.6389	103
chr11	88559855	88560935	1080	119.52	116
chr11	88559855	88560935	1080	166.49	172
chr11	88559855	88560935	1080	147.132	154
chr11	88559855	88560935	1080	158.288	165
chr11	88559855	88560935	1080	158.372	168
chr11	88559855	88560935	1080	141.135	145
chr11	88559855	88560935	1080	135.081	130
chr11	88559855	88560935	1080	146.169	150
chr11	88559855	88560935	1080	115.489	122
chr11	88559855	88560935	1080	116.428	104
chr11	88559855	88560935	1080	164.334	165
chr11	88559855	88560935	1080	176.529	185
chr11	88559855	88560935	1080	176.119	180
chr11	88559855	88560935	1080	155.46	161
chr11	88559855	88560935	1080	187.515	190
chr11	88559855	88560935	1080	161.7	167
chr11	88559855	88560935	1080	200.53	214
chr11	88559855	88560935	1080	165.771	170
chr11	88559855	88560935	1080	146.348	150
chr11	88559855	88560935	1080	114.116	111
chr11	88559855	88560935	1080	128.036	122
chr11	88559855	88560935	1080	92.4898	93
chr11	88559855	88560935	1080	114.364	114
chr11	88559855	88560935	1080	207.807	220
chr11	88559855	88560935	1080	145.393	145
chr11	88559855	88560935	1080	141.893	133
chr11	88559855	88560935	1080	182.38	184
chr11	88559855	88560935	1080	102.293	106
chr11	88559855	88560935	1080	151.863	150
chr11	88561013	88561691	678	96.2507	97
chr11	88561013	88561691	678	133.758	141
chr11	88561013	88561691	678	126.314	124
chr11	88561013	88561691	678	147.24	158
chr11	88561013	88561691	678	116.409	119
chr11	88561013	88561691	678	124.752	129
chr11	88561013	88561691	678	155.389	166
chr11	88561013	88561691	678	194.816	205
chr11	88561013	88561691	678	188.304	196
chr11	88561013	88561691	678	99.1106	95
chr11	88561013	88561691	678	78.1549	76
chr11	88561013	88561691	678	111.513	110
chr11	88561013	88561691	678	128.739	134
chr11	88561013	88561691	678	117.177	122
chr11	88561013	88561691	678	137.401	146
chr11	88561013	88561691	678	133.867	138
chr11	88561013	88561691	678	114.627	118
chr11	88561013	88561691	678	111.473	116
chr11	88561013	88561691	678	120.693	120
chr11	88561013	88561691	678	110.755	116
chr11	88561013	88561691	678	94.4277	99
chr11	88561013	88561691	678	134.816	138
chr11	88561013	88561691	678	146.317	150
chr11	88561013	88561691	678	141.316	147
chr11	88561013	88561691	678	106.671	104.5
chr11	88561013	88561691	678	157.32	167
chr11	88561013	88561691	678	132.625	136
chr11	88561013	88561691	678	170.091	178
chr11	88561013	88561691	678	117.447	119
chr11	88561013	88561691	678	102.667	112
chr11	88561013	88561691	678	83.7242	87
chr11	88561013	88561691	678	92.3717	88
chr11	88561013	88561691	678	74.8997	79
chr11	88561013	88561691	678	82.2817	84
chr11	88561013	88561691	678	158.413	171
chr11	88561013	88561691	678	111.308	114
chr11	88561013	88561691	678	112.614	101
chr11	88561013	88561691	678	140.885	152
chr11	88561013	88561691	678	86.7935	79
chr11	88561013	88561691	678	121.882	124
chr11	88562229	88562349	120	35.4917	36
chr11	88562229	88562349	120	70.8167	72.5
chr11	88562229	88562349	120	36.6917	36.5
chr11	88562229	88562349	120	48.0583	49
chr11	88562229	88562349	120	47.7417	50
chr11	88562229	88562349	120	32.825	34
chr11	88562229	88562349	120	55.825	59.5
chr11	88562229	88562349	120	81.4583	85
chr11	88562229	88562349	120	71.7167	72
chr11	88562229	88562349	120	31.525	32
chr11	88562229	88562349	120	36.7	38
chr11	88562229	88562349	120	49.3333	52
chr11	88562229	88562349	120	58.475	60
chr11	88562229	88562349	120	32.5333	33
chr11	88562229	88562349	120	50.1	51
chr11	88562229	88562349	120	42.3667	44
chr11	88562229	88562349	120	40.7917	41.5
chr11	88562229	88562349	120	28.85	29
chr11	88562229	88562349	120	54.7	52
chr11	88562229	88562349	120	44.95	46
chr11	88562229	88562349	120	25.1417	25
chr11	88562229	88562349	120	35.9833	35
chr11	88562229	88562349	120	62.5417	64
chr11	88562229	88562349	120	65.3167	67
chr11	88562229	88562349	120	32.4917	33
chr11	88562229	88562349	120	62.3167	65
chr11	88562229	88562349	120	48.4	49
chr11	88562229	88562349	120	65.8167	66
chr11	88562229	88562349	120	44.1083	45
chr11	88562229	88562349	120	38.1167	38
chr11	88562229	88562349	120	25.6083	26
chr11	88562229	88562349	120	33.35	36
chr11	88562229	88562349	120	21.4	22
chr11	88562229	88562349	120	25.6583	26
chr11	88562229	88562349	120	56.6083	61
chr11	88562229	88562349	120	69.5833	73
chr11	88562229	88562349	120	40.3333	41.5
chr11	88562229	88562349	120	62.1833	64
chr11	88562229	88562349	120	29.7833	31
chr11	88562229	88562349	120	50.3333	52
chr11	88562759	88563159	400	64.3675	54
chr11	88562759	88563159	400	123.62	123
chr11	88562759	88563159	400	73.6725	66
chr11	88562759	88563159	400	124.41	127
chr11	88562759	88563159	400	105.84	104
chr11	88562759	88563159	400	71.4875	65
chr11	88562759	88563159	400	107.892	104
chr11	88562759	88563159	400	159.812	155
chr11	88562759	88563159	400	163.2	160
chr11	88562759	88563159	400	62.8775	56
chr11	88562759	88563159	400	81.03	77
chr11	88562759	88563159	400	97.82	98
chr11	88562759	88563159	400	112.095	108
chr11	88562759	88563159	400	70.1425	63
chr11	88562759	88563159	400	126.23	135
chr11	88562759	88563159	400	95.96	98
chr11	88562759	88563159	400	97.1175	103
chr11	88562759	88563159	400	76.1725	73
chr11	88562759	88563159	400	70.78	78
chr11	88562759	88563159	400	96.715	100
chr11	88562759	88563159	400	45.67	40
chr11	88562759	88563159	400	82.1975	77
chr11	88562759	88563159	400	129.143	131.5
chr11	88562759	88563159	400	118.405	116
chr11	88562759	88563159	400	77.82	72
chr11	88562759	88563159	400	141.188	144
chr11	88562759	88563159	400	114.353	116
chr11	88562759	88563159	400	157.165	162
chr11	88562759	88563159	400	120.31	123
chr11	88562759	88563159	400	91.415	96
chr11	88562759	88563159	400	48.8375	46
chr11	88562759	88563159	400	55.26	53
chr11	88562759	88563159	400	46.6975	41
chr11	88562759	88563159	400	62.0575	58
chr11	88562759	88563159	400	119.353	121
chr11	88562759	88563159	400	101.57	95.5
chr11	88562759	88563159	400	87.8575	85
chr11	88562759	88563159	400	130.17	134
chr11	88562759	88563159	400	59.775	58
chr11	88562759	88563159	400	114.405	108
chr11	88563277	88563477	200	37.07	37.5
chr11	88563277	88563477	200	65.035	65.5
chr11	88563277	88563477	200	48.11	51
chr11	88563277	88563477	200	74.34	78
chr11	88563277	88563477	200	63.835	64.5
chr11	88563277	88563477	200	42.235	46
chr11	88563277	88563477	200	53.655	52
chr11	88563277	88563477	200	94.69	99
chr11	88563277	88563477	200	85.57	88
chr11	88563277	88563477	200	38.52	40
chr11	88563277	88563477	200	61.78	65
chr11	88563277	88563477	200	87.96	90
chr11	88563277	88563477	200	70.485	77
chr11	88563277	88563477	200	50.68	52
chr11	88563277	88563477	200	79.21	83
chr11	88563277	88563477	200	56.53	60
chr11	88563277	88563477	200	58.06	65
chr11	88563277	88563477	200	42.99	44.5
chr11	88563277	88563477	200	54.88	58
chr11	88563277	88563477	200	76.7	81
chr11	88563277	88563477	200	35.335	38
chr11	88563277	88563477	200	54.015	56
chr11	88563277	88563477	200	91.405	100
chr11	88563277	88563477	200	95.2	97
chr11	88563277	88563477	200	51.82	54
chr11	88563277	88563477	200	82.155	86
chr11	88563277	88563477	200	69.065	75
chr11	88563277	88563477	200	84.885	86
chr11	88563277	88563477	200	80.785	84
chr11	88563277	88563477	200	74.78	76
chr11	88563277	88563477	200	37.155	40
chr11	88563277	88563477	200	37.255	38
chr11	88563277	88563477	200	28.44	29.5
chr11	88563277	88563477	200	26.185	27
chr11	88563277	88563477	200	82.635	87.5
chr11	88563277	88563477	200	63.935	67
chr11	88563277	88563477	200	51.615	55
chr11	88563277	88563477	200	83.68	88
chr11	88563277	88563477	200	36.96	37
chr11	88563277	88563477	200	77.83	83
chr11	88563685	88563925	240	71.8708	72
chr11	88563685	88563925	240	87.7792	91
chr11	88563685	88563925	240	78.0583	77
chr11	88563685	88563925	240	97.075	98
chr11	88563685	88563925	240	93.2167	97
chr11	88563685	88563925	240	70.6208	73
chr11	88563685	88563925	240	111.862	115
chr11	88563685	88563925	240	163.596	170
chr11	88563685	88563925	240	149.242	156
chr11	88563685	88563925	240	77.9625	81
chr11	88563685	88563925	240	52.9667	54
chr11	88563685	88563925	240	66.0083	68
chr11	88563685	88563925	240	91.3625	96
chr11	88563685	88563925	240	68.6167	74
chr11	88563685	88563925	240	83.9708	87
chr11	88563685	88563925	240	82.5958	90
chr11	88563685	88563925	240	100.862	101
chr11	88563685	88563925	240	78.7542	82
chr11	88563685	88563925	240	108.642	125
chr11	88563685	88563925	240	73.2	73
chr11	88563685	88563925	240	49.1542	52
chr11	88563685	88563925	240	87.6208	92
chr11	88563685	88563925	240	91.3208	99
chr11	88563685	88563925	240	96.9625	101
chr11	88563685	88563925	240	81.8375	87
chr11	88563685	88563925	240	112.004	116
chr11	88563685	88563925	240	96.6833	98
chr11	88563685	88563925	240	119.7	126
chr11	88563685	88563925	240	88.525	93.5
chr11	88563685	88563925	240	60.4917	64
chr11	88563685	88563925	240	54.7042	54
chr11	88563685	88563925	240	91.0208	92
chr11	88563685	88563925	240	65.6833	69
chr11	88563685	88563925	240	64.5167	69
chr11	88563685	88563925	240	117.142	119.5
chr11	88563685	88563925	240	59.05	62
chr11	88563685	88563925	240	98.6542	104
chr11	88563685	88563925	240	121.108	128
chr11	88563685	88563925	240	63.1292	65
chr11	88563685	88563925	240	113.6	110
chr11	88564250	88565330	1080	105.07	105
chr11	88564250	88565330	1080	113.625	118
chr11	88564250	88565330	1080	133.022	134
chr11	88564250	88565330	1080	132.589	140
chr11	88564250	88565330	1080	112.381	116
chr11	88564250	88565330	1080	117.101	116
chr11	88564250	88565330	1080	147.735	150
chr11	88564250	88565330	1080	179.302	184
chr11	88564250	88565330	1080	191	198
chr11	88564250	88565330	1080	113.855	121
chr11	88564250	88565330	1080	74.6574	75
chr11	88564250	88565330	1080	103.893	102
chr11	88564250	88565330	1080	111.192	114
chr11	88564250	88565330	1080	121.925	125.5
chr11	88564250	88565330	1080	128.929	130
chr11	88564250	88565330	1080	136.098	138
chr11	88564250	88565330	1080	115.666	118
chr11	88564250	88565330	1080	123.691	123
chr11	88564250	88565330	1080	129.47	128
chr11	88564250	88565330	1080	104.228	103
chr11	88564250	88565330	1080	97.612	99
chr11	88564250	88565330	1080	144.606	144
chr11	88564250	88565330	1080	131.775	130
chr11	88564250	88565330	1080	128.25	131
chr11	88564250	88565330	1080	134.682	136
chr11	88564250	88565330	1080	155.182	160
chr11	88564250	88565330	1080	127.998	131
chr11	88564250	88565330	1080	178.12	182
chr11	88564250	88565330	1080	106.733	107
chr11	88564250	88565330	1080	112.48	116
chr11	88564250	88565330	1080	100.318	98
chr11	88564250	88565330	1080	111.555	110
chr11	88564250	88565330	1080	80.2676	80
chr11	88564250	88565330	1080	117.758	120
chr11	88564250	88565330	1080	153.82	163
chr11	88564250	88565330	1080	91.4565	92
chr11	88564250	88565330	1080	149.426	150
chr11	88564250	88565330	1080	160.22	160
chr11	88564250	88565330	1080	94.037	99
chr11	88564250	88565330	1080	141.819	144
chr11	88567432	88567992	560	90.0571	92
chr11	88567432	88567992	560	148.173	161
chr11	88567432	88567992	560	104.854	105
chr11	88567432	88567992	560	172.096	193.5
chr11	88567432	88567992	560	135.423	150
chr11	88567432	88567992	560	105.688	118
chr11	88567432	88567992	560	167.07	180
chr11	88567432	88567992	560	219.171	247
chr11	88567432	88567992	560	208.161	215
chr11	88567432	88567992	560	100.33	114
chr11	88567432	88567992	560	88.825	104.5
chr11	88567432	88567992	560	110.618	122
chr11	88567432	88567992	560	160.114	172
chr11	88567432	88567992	560	99.2571	104.5
chr11	88567432	88567992	560	146.964	166.5
chr11	88567432	88567992	560	157.686	167
chr11	88567432	88567992	560	127.596	142
chr11	88567432	88567992	560	103.941	96
chr11	88567432	88567992	560	117.959	122
chr11	88567432	88567992	560	101.304	108
chr11	88567432	88567992	560	79.0143	86
chr11	88567432	88567992	560	130.696	139
chr11	88567432	88567992	560	158.238	175.5
chr11	88567432	88567992	560	175.777	191
chr11	88567432	88567992	560	109.564	120
chr11	88567432	88567992	560	168.909	175
chr11	88567432	88567992	560	144.162	163
chr11	88567432	88567992	560	173.596	186
chr11	88567432	88567992	560	125.909	144
chr11	88567432	88567992	560	102.143	104
chr11	88567432	88567992	560	87.8268	98
chr11	88567432	88567992	560	95.5768	99
chr11	88567432	88567992	560	66.2643	79
chr11	88567432	88567992	560	91.5643	94
chr11	88567432	88567992	560	169.543	186
chr11	88567432	88567992	560	130.714	149
chr11	88567432	88567992	560	106.498	108.5
chr11	88567432	88567992	560	164.793	180
chr11	88567432	88567992	560	83.3661	87
chr11	88567432	88567992	560	141.254	146
chr11	88712363	88713723	1360	89.8346	93.5
chr11	88712363	88713723	1360	145.699	158
chr11	88712363	88713723	1360	109.845	108
chr11	88712363	88713723	1360	159.327	168
chr11	88712363	88713723	1360	129.812	138
chr11	88712363	88713723	1360	119.476	129
chr11	88712363	88713723	1360	168.587	177.5
chr11	88712363	88713723	1360	217.159	233
chr11	88712363	88713723	1360	210.124	224
chr11	88712363	88713723	1360	105.379	108
chr11	88712363	88713723	1360	84.9537	91
chr11	88712363	88713723	1360	117.724	126
chr11	88712363	88713723	1360	142.603	150
chr11	88712363	88713723	1360	111.893	117
chr11	88712363	88713723	1360	147.776	160
chr11	88712363	88713723	1360	140.922	154
chr11	88712363	88713723	1360	128.39	138
chr11	88712363	88713723	1360	111.249	119
chr11	88712363	88713723	1360	133.379	134
chr11	88712363	88713723	1360	113.446	118
chr11	88712363	88713723	1360	93.9287	103
chr11	88712363	88713723	1360	134.322	141
chr11	88712363	88713723	1360	157.484	166.5
chr11	88712363	88713723	1360	153.607	167
chr11	88712363	88713723	1360	118.279	115
chr11	88712363	88713723	1360	166.593	175
chr11	88712363	88713723	1360	142.806	151
chr11	88712363	88713723	1360	182.963	192
chr11	88712363	88713723	1360	143.572	151
chr11	88712363	88713723	1360	124.131	128
chr11	88712363	88713723	1360	93.8735	97
chr11	88712363	88713723	1360	97.9169	100
chr11	88712363	88713723	1360	71.4368	71
chr11	88712363	88713723	1360	88.2897	86
chr11	88712363	88713723	1360	169.924	184
chr11	88712363	88713723	1360	133.137	140
chr11	88712363	88713723	1360	124.024	131
chr11	88712363	88713723	1360	155.603	170
chr11	88712363	88713723	1360	89.6265	91.5
chr11	88712363	88713723	1360	147.168	158
chr11	88714033	88714153	120	28.175	31
chr11	88714033	88714153	120	40.0917	39.5
chr11	88714033	88714153	120	19.5667	21
chr11	88714033	88714153	120	47.2667	46.5
chr11	88714033	88714153	120	40.05	41
chr11	88714033	88714153	120	25.65	24.5
chr11	88714033	88714153	120	45.6833	45.5
chr11	88714033	88714153	120	62.7417	63
chr11	88714033	88714153	120	46.9333	44
chr11	88714033	88714153	120	13.3917	13
chr11	88714033	88714153	120	24.6917	25
chr11	88714033	88714153	120	26.7	26
chr11	88714033	88714153	120	42.575	43
chr11	88714033	88714153	120	34.4083	36
chr11	88714033	88714153	120	38.8083	39
chr11	88714033	88714153	120	39.1833	37
chr11	88714033	88714153	120	27.9583	28
chr11	88714033	88714153	120	27.9167	29
chr11	88714033	88714153	120	22.85	22
chr11	88714033	88714153	120	46.3833	48
chr11	88714033	88714153	120	17.775	19
chr11	88714033	88714153	120	25.2333	25
chr11	88714033	88714153	120	41.1417	43
chr11	88714033	88714153	120	31.1833	33
chr11	88714033	88714153	120	30.6667	32
chr11	88714033	88714153	120	36.375	32
chr11	88714033	88714153	120	40.3083	41
chr11	88714033	88714153	120	45.2333	48
chr11	88714033	88714153	120	41.9	43
chr11	88714033	88714153	120	30.0333	24
chr11	88714033	88714153	120	18.1583	19
chr11	88714033	88714153	120	22.4917	22
chr11	88714033	88714153	120	16.425	16.5
chr11	88714033	88714153	120	15.5	16.5
chr11	88714033	88714153	120	42.0167	43
chr11	88714033	88714153	120	34.8167	36
chr11	88714033	88714153	120	20.6333	20
chr11	88714033	88714153	120	42.0333	44
chr11	88714033	88714153	120	14.5083	14
chr11	88714033	88714153	120	49.5833	52
chr11	88714188	88714388	200	86.395	92
chr11	88714188	88714388	200	142.805	147
chr11	88714188	88714388	200	97.09	102
chr11	88714188	88714388	200	146.17	149.5
chr11	88714188	88714388	200	130.84	135.5
chr11	88714188	88714388	200	121.82	123.5
chr11	88714188	88714388	200	175.82	184
chr11	88714188	88714388	200	211.3	218
chr11	88714188	88714388	200	180.15	186
chr11	88714188	88714388	200	90.665	96.5
chr11	88714188	88714388	200	87.035	89
chr11	88714188	88714388	200	91.03	100
chr11	88714188	88714388	200	126.775	134
chr11	88714188	88714388	200	107.045	116
chr11	88714188	88714388	200	147.955	156
chr11	88714188	88714388	200	139.42	150
chr11	88714188	88714388	200	100.65	103
chr11	88714188	88714388	200	100.095	105.5
chr11	88714188	88714388	200	89.62	98
chr11	88714188	88714388	200	101.64	104
chr11	88714188	88714388	200	92.585	101.5
chr11	88714188	88714388	200	121.755	128.5
chr11	88714188	88714388	200	153.445	160
chr11	88714188	88714388	200	137.175	146
chr11	88714188	88714388	200	110.595	120
chr11	88714188	88714388	200	143.8	149
chr11	88714188	88714388	200	140.775	148
chr11	88714188	88714388	200	181.93	192
chr11	88714188	88714388	200	115.41	120.5
chr11	88714188	88714388	200	120.46	125
chr11	88714188	88714388	200	92.1	97
chr11	88714188	88714388	200	91.86	99
chr11	88714188	88714388	200	84.45	91
chr11	88714188	88714388	200	85.08	86
chr11	88714188	88714388	200	192.67	206
chr11	88714188	88714388	200	135.325	143
chr11	88714188	88714388	200	93.49	100.5
chr11	88714188	88714388	200	155.08	160
chr11	88714188	88714388	200	84.05	88
chr11	88714188	88714388	200	128.23	138
chr11	88714467	88714947	480	62.7583	70
chr11	88714467	88714947	480	137.102	136
chr11	88714467	88714947	480	80.3979	88.5
chr11	88714467	88714947	480	137.346	147
chr11	88714467	88714947	480	108.469	112.5
chr11	88714467	88714947	480	74.1813	79
chr11	88714467	88714947	480	132.94	147
chr11	88714467	88714947	480	188.927	207
chr11	88714467	88714947	480	172.233	166
chr11	88714467	88714947	480	76.4604	79
chr11	88714467	88714947	480	73.9062	77
chr11	88714467	88714947	480	104.05	107
chr11	88714467	88714947	480	120.975	127
chr11	88714467	88714947	480	76.9896	86
chr11	88714467	88714947	480	115.773	132
chr11	88714467	88714947	480	117.071	130
chr11	88714467	88714947	480	95.5979	106
chr11	88714467	88714947	480	83.2687	93
chr11	88714467	88714947	480	96.0542	108
chr11	88714467	88714947	480	87.55	94
chr11	88714467	88714947	480	64.6771	68
chr11	88714467	88714947	480	92.1063	101
chr11	88714467	88714947	480	136.825	144.5
chr11	88714467	88714947	480	128.415	143
chr11	88714467	88714947	480	92.2896	107
chr11	88714467	88714947	480	120.465	125.5
chr11	88714467	88714947	480	122.235	133
chr11	88714467	88714947	480	143.142	159
chr11	88714467	88714947	480	111.967	113
chr11	88714467	88714947	480	92.1958	100
chr11	88714467	88714947	480	62.9042	65
chr11	88714467	88714947	480	63.1292	69
chr11	88714467	88714947	480	50.2313	54
chr11	88714467	88714947	480	80.4604	87
chr11	88714467	88714947	480	147.979	165
chr11	88714467	88714947	480	106.156	106
chr11	88714467	88714947	480	100.848	111
chr11	88714467	88714947	480	146.121	152
chr11	88714467	88714947	480	70.0375	77
chr11	88714467	88714947	480	116.917	118
chr11	88714966	88715286	320	69.8656	76
chr11	88714966	88715286	320	154.95	160
chr11	88714966	88715286	320	103.797	106
chr11	88714966	88715286	320	145.272	147.5
chr11	88714966	88715286	320	107.972	115
chr11	88714966	88715286	320	106.197	109
chr11	88714966	88715286	320	129.825	132
chr11	88714966	88715286	320	190.75	200.5
chr11	88714966	88715286	320	172.025	186
chr11	88714966	88715286	320	98.4094	101
chr11	88714966	88715286	320	75.7969	74
chr11	88714966	88715286	320	89.8563	96
chr11	88714966	88715286	320	147.9	156
chr11	88714966	88715286	320	90.9437	98
chr11	88714966	88715286	320	139.922	145
chr11	88714966	88715286	320	136.581	148
chr11	88714966	88715286	320	105.834	111
chr11	88714966	88715286	320	87.3563	89
chr11	88714966	88715286	320	110.675	116
chr11	88714966	88715286	320	79.4	82
chr11	88714966	88715286	320	73.5594	73.5
chr11	88714966	88715286	320	110.219	111
chr11	88714966	88715286	320	132.766	139
chr11	88714966	88715286	320	157.041	168
chr11	88714966	88715286	320	104.213	112
chr11	88714966	88715286	320	153.331	159
chr11	88714966	88715286	320	130.562	139
chr11	88714966	88715286	320	159.963	168
chr11	88714966	88715286	320	127.806	136
chr11	88714966	88715286	320	101.388	108
chr11	88714966	88715286	320	71.6844	75
chr11	88714966	88715286	320	99.35	103
chr11	88714966	88715286	320	61.5781	64
chr11	88714966	88715286	320	92.6781	95
chr11	88714966	88715286	320	155.303	159
chr11	88714966	88715286	320	113.991	119
chr11	88714966	88715286	320	112.572	115
chr11	88714966	88715286	320	125.938	126
chr11	88714966	88715286	320	70.0938	73
chr11	88714966	88715286	320	135.294	142
chr11	88715505	88715625	120	27.4833	28.5
chr11	88715505	88715625	120	75.0667	78
chr11	88715505	88715625	120	51.4917	53
chr11	88715505	88715625	120	79.2667	84
chr11	88715505	88715625	120	44.5083	45.5
chr11	88715505	88715625	120	43.9333	44
chr11	88715505	88715625	120	54.6833	58
chr11	88715505	88715625	120	87.2333	91
chr11	88715505	88715625	120	88.1167	86
chr11	88715505	88715625	120	37.2167	40
chr11	88715505	88715625	120	51.4083	53
chr11	88715505	88715625	120	58.3	60
chr11	88715505	88715625	120	81.4333	83
chr11	88715505	88715625	120	46.4583	48
chr11	88715505	88715625	120	54.7083	56
chr11	88715505	88715625	120	77.0333	80
chr11	88715505	88715625	120	48.9417	53
chr11	88715505	88715625	120	45.2	46
chr11	88715505	88715625	120	50.7833	52
chr11	88715505	88715625	120	52.0167	52
chr11	88715505	88715625	120	27.25	27
chr11	88715505	88715625	120	54.2417	55
chr11	88715505	88715625	120	84.4833	85
chr11	88715505	88715625	120	80.4	83
chr11	88715505	88715625	120	36.5583	36
chr11	88715505	88715625	120	56.675	58
chr11	88715505	88715625	120	62.7917	64
chr11	88715505	88715625	120	54.3833	56
chr11	88715505	88715625	120	76.8	77
chr11	88715505	88715625	120	65.6	70
chr11	88715505	88715625	120	24.8667	27
chr11	88715505	88715625	120	30.4583	32
chr11	88715505	88715625	120	25.0417	26
chr11	88715505	88715625	120	28.7667	30
chr11	88715505	88715625	120	66.3417	68
chr11	88715505	88715625	120	63.4333	69
chr11	88715505	88715625	120	34.45	36
chr11	88715505	88715625	120	70.2833	74
chr11	88715505	88715625	120	33.5833	34
chr11	88715505	88715625	120	50.4	55
chr11	88715677	88715797	120	28.2833	29
chr11	88715677	88715797	120	66.0667	68
chr11	88715677	88715797	120	44.3333	44.5
chr11	88715677	88715797	120	58.0917	60
chr11	88715677	88715797	120	59.5167	59
chr11	88715677	88715797	120	38.6	39
chr11	88715677	88715797	120	59.1917	60
chr11	88715677	88715797	120	99.35	99.5
chr11	88715677	88715797	120	92.95	92
chr11	88715677	88715797	120	32.025	33
chr11	88715677	88715797	120	43.425	45
chr11	88715677	88715797	120	59.2167	60
chr11	88715677	88715797	120	61.3	63
chr11	88715677	88715797	120	32.5583	33.5
chr11	88715677	88715797	120	55.6	56
chr11	88715677	88715797	120	74.0667	74
chr11	88715677	88715797	120	47.725	48
chr11	88715677	88715797	120	42.0417	42
chr11	88715677	88715797	120	48.8167	48
chr11	88715677	88715797	120	71.9333	72
chr11	88715677	88715797	120	24.7917	26
chr11	88715677	88715797	120	39.575	40
chr11	88715677	88715797	120	69.9333	72
chr11	88715677	88715797	120	96.8583	98
chr11	88715677	88715797	120	39.7333	39.5
chr11	88715677	88715797	120	65.675	67
chr11	88715677	88715797	120	73.9167	74
chr11	88715677	88715797	120	81.3667	84
chr11	88715677	88715797	120	77.0333	76
chr11	88715677	88715797	120	70.8833	72
chr11	88715677	88715797	120	26.2583	27
chr11	88715677	88715797	120	32.2167	33
chr11	88715677	88715797	120	9.91667	11
chr11	88715677	88715797	120	28.1583	28
chr11	88715677	88715797	120	49.9417	51
chr11	88715677	88715797	120	59.0583	60
chr11	88715677	88715797	120	32.8167	34
chr11	88715677	88715797	120	77	80
chr11	88715677	88715797	120	23.5083	25
chr11	88715677	88715797	120	76.9333	78
chr11	88716230	88716550	320	92.3375	89
chr11	88716230	88716550	320	136.162	139
chr11	88716230	88716550	320	110.753	116.5
chr11	88716230	88716550	320	164.066	170
chr11	88716230	88716550	320	128.278	133
chr11	88716230	88716550	320	98.3031	104
chr11	88716230	88716550	320	162.963	174
chr11	88716230	88716550	320	203.25	215.5
chr11	88716230	88716550	320	157.625	170
chr11	88716230	88716550	320	106.447	115
chr11	88716230	88716550	320	98.4437	105.5
chr11	88716230	88716550	320	112.681	114
chr11	88716230	88716550	320	133.572	140
chr11	88716230	88716550	320	115.869	126
chr11	88716230	88716550	320	129.934	135
chr11	88716230	88716550	320	132.081	139
chr11	88716230	88716550	320	104.713	109
chr11	88716230	88716550	320	108.753	112
chr11	88716230	88716550	320	122.287	130
chr11	88716230	88716550	320	103.381	104
chr11	88716230	88716550	320	108.159	117.5
chr11	88716230	88716550	320	134.672	139
chr11	88716230	88716550	320	146.122	161
chr11	88716230	88716550	320	149.991	160
chr11	88716230	88716550	320	124.544	134
chr11	88716230	88716550	320	152.938	165
chr11	88716230	88716550	320	134.012	137
chr11	88716230	88716550	320	170.1	180
chr11	88716230	88716550	320	118.35	124
chr11	88716230	88716550	320	107.081	108
chr11	88716230	88716550	320	107.219	115.5
chr11	88716230	88716550	320	106.866	114
chr11	88716230	88716550	320	75.4406	81
chr11	88716230	88716550	320	98.9969	104
chr11	88716230	88716550	320	167.175	174.5
chr11	88716230	88716550	320	131.531	138.5
chr11	88716230	88716550	320	117.525	120
chr11	88716230	88716550	320	153.338	152
chr11	88716230	88716550	320	86.3219	90
chr11	88716230	88716550	320	131.45	139
chr11	88716711	88716831	120	23.8583	24
chr11	88716711	88716831	120	55.425	60
chr11	88716711	88716831	120	27.7	28
chr11	88716711	88716831	120	46.725	47
chr11	88716711	88716831	120	45.2917	49
chr11	88716711	88716831	120	34.7	35.5
chr11	88716711	88716831	120	47	51.5
chr11	88716711	88716831	120	81.6167	89
chr11	88716711	88716831	120	67.0833	74
chr11	88716711	88716831	120	26.425	27
chr11	88716711	88716831	120	20.825	22
chr11	88716711	88716831	120	37.3	40
chr11	88716711	88716831	120	45.7167	46
chr11	88716711	88716831	120	33.4	36
chr11	88716711	88716831	120	37.4917	37
chr11	88716711	88716831	120	28.7833	30
chr11	88716711	88716831	120	45.075	46
chr11	88716711	88716831	120	33.95	35
chr11	88716711	88716831	120	32.8167	33
chr11	88716711	88716831	120	41.9667	44
chr11	88716711	88716831	120	20.3667	22
chr11	88716711	88716831	120	34.05	36
chr11	88716711	88716831	120	45.8667	51
chr11	88716711	88716831	120	42.7833	44
chr11	88716711	88716831	120	23.275	23
chr11	88716711	88716831	120	67.8417	73
chr11	88716711	88716831	120	45.7417	48
chr11	88716711	88716831	120	47.3667	50
chr11	88716711	88716831	120	55.7083	57
chr11	88716711	88716831	120	33.6667	40
chr11	88716711	88716831	120	20.525	21
chr11	88716711	88716831	120	22.2833	25
chr11	88716711	88716831	120	26.7833	27
chr11	88716711	88716831	120	22.0333	23
chr11	88716711	88716831	120	50.2417	52
chr11	88716711	88716831	120	40.5333	46
chr11	88716711	88716831	120	33.8	35
chr11	88716711	88716831	120	67.4333	68
chr11	88716711	88716831	120	18.5167	19
chr11	88716711	88716831	120	27.2833	30
chr11	88716883	88717003	120	31.1167	31
chr11	88716883	88717003	120	63.5833	63.5
chr11	88716883	88717003	120	29.6833	32
chr11	88716883	88717003	120	56.1083	57
chr11	88716883	88717003	120	54.5	55.5
chr11	88716883	88717003	120	33.55	33
chr11	88716883	88717003	120	56.7	57
chr11	88716883	88717003	120	90.5583	91.5
chr11	88716883	88717003	120	61.8333	62
chr11	88716883	88717003	120	34.2833	36
chr11	88716883	88717003	120	26.175	27
chr11	88716883	88717003	120	42.95	42
chr11	88716883	88717003	120	58.2583	59
chr11	88716883	88717003	120	29.0167	32
chr11	88716883	88717003	120	56.65	58
chr11	88716883	88717003	120	51.2667	52
chr11	88716883	88717003	120	57.9833	61
chr11	88716883	88717003	120	43.4417	47
chr11	88716883	88717003	120	56.9333	56
chr11	88716883	88717003	120	37.65	36
chr11	88716883	88717003	120	28.2583	29
chr11	88716883	88717003	120	54.65	58
chr11	88716883	88717003	120	61.1667	63
chr11	88716883	88717003	120	43.025	45
chr11	88716883	88717003	120	29.0833	30
chr11	88716883	88717003	120	63.1667	63
chr11	88716883	88717003	120	53.0667	55
chr11	88716883	88717003	120	70.3333	72
chr11	88716883	88717003	120	68.8333	69.5
chr11	88716883	88717003	120	49.0667	48
chr11	88716883	88717003	120	23.0083	23
chr11	88716883	88717003	120	33.0083	34
chr11	88716883	88717003	120	25.65	27
chr11	88716883	88717003	120	25.1167	26.5
chr11	88716883	88717003	120	53.9417	56
chr11	88716883	88717003	120	52.25	54.5
chr11	88716883	88717003	120	34.825	34.5
chr11	88716883	88717003	120	78.2667	76
chr11	88716883	88717003	120	15.7167	16
chr11	88716883	88717003	120	62.95	66
chr11	88717289	88717409	120	72.975	75
chr11	88717289	88717409	120	125.175	128
chr11	88717289	88717409	120	96.8833	98.5
chr11	88717289	88717409	120	130.892	135
chr11	88717289	88717409	120	112.067	115
chr11	88717289	88717409	120	98.1	100.5
chr11	88717289	88717409	120	116.892	120
chr11	88717289	88717409	120	169.742	175
chr11	88717289	88717409	120	174.917	182
chr11	88717289	88717409	120	85.0083	89
chr11	88717289	88717409	120	92.5417	94.5
chr11	88717289	88717409	120	95	96
chr11	88717289	88717409	120	128.4	132
chr11	88717289	88717409	120	105.267	106
chr11	88717289	88717409	120	124.883	127.5
chr11	88717289	88717409	120	109.075	112
chr11	88717289	88717409	120	93.8083	96
chr11	88717289	88717409	120	97.8083	101
chr11	88717289	88717409	120	94.75	97
chr11	88717289	88717409	120	97.9333	102
chr11	88717289	88717409	120	94.525	98
chr11	88717289	88717409	120	117.05	121
chr11	88717289	88717409	120	142.517	145.5
chr11	88717289	88717409	120	128.967	135
chr11	88717289	88717409	120	93.3917	97
chr11	88717289	88717409	120	134.825	137.5
chr11	88717289	88717409	120	117.083	120
chr11	88717289	88717409	120	153.15	156
chr11	88717289	88717409	120	108.333	108
chr11	88717289	88717409	120	78.4333	78
chr11	88717289	88717409	120	64.9917	69
chr11	88717289	88717409	120	88.5083	92
chr11	88717289	88717409	120	76.925	81
chr11	88717289	88717409	120	84.6833	85
chr11	88717289	88717409	120	140.25	143
chr11	88717289	88717409	120	106.942	111
chr11	88717289	88717409	120	123.392	126
chr11	88717289	88717409	120	144.667	152
chr11	88717289	88717409	120	85.075	89
chr11	88717289	88717409	120	158.45	157
chr11	88717655	88717775	120	36.0583	37
chr11	88717655	88717775	120	75.45	79
chr11	88717655	88717775	120	43.9083	46.5
chr11	88717655	88717775	120	62.8833	64
chr11	88717655	88717775	120	44.4917	45
chr11	88717655	88717775	120	35.5667	37
chr11	88717655	88717775	120	57.2167	58
chr11	88717655	88717775	120	99.4833	102
chr11	88717655	88717775	120	97.1167	100
chr11	88717655	88717775	120	41.475	43
chr11	88717655	88717775	120	50.1917	52
chr11	88717655	88717775	120	45.55	50
chr11	88717655	88717775	120	63.175	66
chr11	88717655	88717775	120	45.2333	47
chr11	88717655	88717775	120	66.8	69.5
chr11	88717655	88717775	120	43.8	42
chr11	88717655	88717775	120	48.525	49
chr11	88717655	88717775	120	34.2417	35
chr11	88717655	88717775	120	53.8667	56
chr11	88717655	88717775	120	50.4	54
chr11	88717655	88717775	120	29.2083	30
chr11	88717655	88717775	120	56.0833	57
chr11	88717655	88717775	120	80.125	84
chr11	88717655	88717775	120	67.45	69.5
chr11	88717655	88717775	120	39.7917	41
chr11	88717655	88717775	120	64.9917	66
chr11	88717655	88717775	120	48.5167	53
chr11	88717655	88717775	120	70.1333	70
chr11	88717655	88717775	120	71.2167	73
chr11	88717655	88717775	120	39	39
chr11	88717655	88717775	120	29.325	30
chr11	88717655	88717775	120	31.6	33
chr11	88717655	88717775	120	24.8667	28
chr11	88717655	88717775	120	25.4167	27
chr11	88717655	88717775	120	78.1083	80
chr11	88717655	88717775	120	68.9667	72
chr11	88717655	88717775	120	48.9083	51
chr11	88717655	88717775	120	61.1833	66
chr11	88717655	88717775	120	36.4417	37
chr11	88717655	88717775	120	60.55	66
chr11	88717798	88718438	640	91.8609	88
chr11	88717798	88718438	640	142.678	152
chr11	88717798	88718438	640	103.425	110
chr11	88717798	88718438	640	174.825	194
chr11	88717798	88718438	640	128.68	135
chr11	88717798	88718438	640	105.263	113
chr11	88717798	88718438	640	161.377	167
chr11	88717798	88718438	640	216.042	226
chr11	88717798	88718438	640	224.431	238
chr11	88717798	88718438	640	103.98	109
chr11	88717798	88718438	640	90.4125	91
chr11	88717798	88718438	640	114.711	120
chr11	88717798	88718438	640	150.005	157
chr11	88717798	88718438	640	118.886	129
chr11	88717798	88718438	640	138.119	145
chr11	88717798	88718438	640	137.909	144
chr11	88717798	88718438	640	113.966	121
chr11	88717798	88718438	640	103.917	115
chr11	88717798	88718438	640	117.672	122
chr11	88717798	88718438	640	115.047	124
chr11	88717798	88718438	640	88.3312	100
chr11	88717798	88718438	640	134.87	149
chr11	88717798	88718438	640	156.861	167
chr11	88717798	88718438	640	168.617	177
chr11	88717798	88718438	640	103.219	111
chr11	88717798	88718438	640	163.206	178
chr11	88717798	88718438	640	145.058	150.5
chr11	88717798	88718438	640	184.972	192
chr11	88717798	88718438	640	144.422	151
chr11	88717798	88718438	640	115.253	118
chr11	88717798	88718438	640	85.7875	91
chr11	88717798	88718438	640	100.502	113
chr11	88717798	88718438	640	73.8125	83
chr11	88717798	88718438	640	90.1078	93
chr11	88717798	88718438	640	158.738	169.5
chr11	88717798	88718438	640	137.503	147
chr11	88717798	88718438	640	121.912	132
chr11	88717798	88718438	640	172.019	178
chr11	88717798	88718438	640	81.0797	81
chr11	88717798	88718438	640	159.141	166
chr11	88718440	88718720	280	81.3857	78
chr11	88718440	88718720	280	154.125	153
chr11	88718440	88718720	280	93.2357	90.5
chr11	88718440	88718720	280	149.107	147
chr11	88718440	88718720	280	131.364	134
chr11	88718440	88718720	280	90.025	91
chr11	88718440	88718720	280	139.254	148
chr11	88718440	88718720	280	213.268	212
chr11	88718440	88718720	280	188.15	184
chr11	88718440	88718720	280	98.5821	99.5
chr11	88718440	88718720	280	97.725	100
chr11	88718440	88718720	280	139.914	144
chr11	88718440	88718720	280	161.714	164
chr11	88718440	88718720	280	86.7893	87
chr11	88718440	88718720	280	128.014	126
chr11	88718440	88718720	280	148.664	146
chr11	88718440	88718720	280	118.329	114
chr11	88718440	88718720	280	86.3643	86
chr11	88718440	88718720	280	105.629	114
chr11	88718440	88718720	280	74.7214	76
chr11	88718440	88718720	280	78.4929	76.5
chr11	88718440	88718720	280	97.1893	100
chr11	88718440	88718720	280	149.043	150
chr11	88718440	88718720	280	168.354	165.5
chr11	88718440	88718720	280	98.5107	99
chr11	88718440	88718720	280	158.364	158
chr11	88718440	88718720	280	139.343	140
chr11	88718440	88718720	280	156.511	158
chr11	88718440	88718720	280	137.846	143
chr11	88718440	88718720	280	117.193	118
chr11	88718440	88718720	280	63.0464	63
chr11	88718440	88718720	280	82.9607	78
chr11	88718440	88718720	280	57.875	58
chr11	88718440	88718720	280	69.5071	67
chr11	88718440	88718720	280	164.818	165
chr11	88718440	88718720	280	120.646	118
chr11	88718440	88718720	280	94.8536	93
chr11	88718440	88718720	280	153.136	152
chr11	88718440	88718720	280	84.3893	83
chr11	88718440	88718720	280	152.529	154
chr11	88718757	88718877	120	64.6583	65
chr11	88718757	88718877	120	107.892	110
chr11	88718757	88718877	120	71.4917	72
chr11	88718757	88718877	120	123.242	123
chr11	88718757	88718877	120	84.0167	84
chr11	88718757	88718877	120	81.2417	83
chr11	88718757	88718877	120	119	120
chr11	88718757	88718877	120	148.008	148
chr11	88718757	88718877	120	138.967	142
chr11	88718757	88718877	120	57.7333	57
chr11	88718757	88718877	120	66.0417	67
chr11	88718757	88718877	120	59	58
chr11	88718757	88718877	120	89.8333	88
chr11	88718757	88718877	120	72.75	73
chr11	88718757	88718877	120	100.267	100
chr11	88718757	88718877	120	127.9	128
chr11	88718757	88718877	120	85.0833	85
chr11	88718757	88718877	120	68.5167	69
chr11	88718757	88718877	120	81.8667	82
chr11	88718757	88718877	120	62.6	64
chr11	88718757	88718877	120	40.1667	40
chr11	88718757	88718877	120	77.05	77
chr11	88718757	88718877	120	111.767	112.5
chr11	88718757	88718877	120	112.717	113
chr11	88718757	88718877	120	65.7667	66
chr11	88718757	88718877	120	106.833	106
chr11	88718757	88718877	120	95.4	98
chr11	88718757	88718877	120	109.533	108
chr11	88718757	88718877	120	104.342	105
chr11	88718757	88718877	120	95.7	96
chr11	88718757	88718877	120	47.4167	48
chr11	88718757	88718877	120	82.8667	85.5
chr11	88718757	88718877	120	58.9833	60
chr11	88718757	88718877	120	48.4	49
chr11	88718757	88718877	120	103.15	104
chr11	88718757	88718877	120	90.8	91.5
chr11	88718757	88718877	120	71.7667	72.5
chr11	88718757	88718877	120	117.083	118
chr11	88718757	88718877	120	63.4167	63
chr11	88718757	88718877	120	84	84
chr11	88718907	88719107	200	61.525	67
chr11	88718907	88719107	200	109.98	115
chr11	88718907	88719107	200	66.995	72
chr11	88718907	88719107	200	118.455	127.5
chr11	88718907	88719107	200	83.945	84
chr11	88718907	88719107	200	74.755	83
chr11	88718907	88719107	200	114.965	119
chr11	88718907	88719107	200	130.385	137
chr11	88718907	88719107	200	109.31	116
chr11	88718907	88719107	200	60.615	65
chr11	88718907	88719107	200	61.11	66
chr11	88718907	88719107	200	55.08	60
chr11	88718907	88719107	200	106.49	112
chr11	88718907	88719107	200	73.845	83.5
chr11	88718907	88719107	200	93.23	99
chr11	88718907	88719107	200	88.29	96
chr11	88718907	88719107	200	69.88	76.5
chr11	88718907	88719107	200	69.33	73
chr11	88718907	88719107	200	79.94	84
chr11	88718907	88719107	200	74.32	80
chr11	88718907	88719107	200	52.655	59
chr11	88718907	88719107	200	87.67	100
chr11	88718907	88719107	200	95.83	101
chr11	88718907	88719107	200	116.08	126
chr11	88718907	88719107	200	75	84
chr11	88718907	88719107	200	107.625	115
chr11	88718907	88719107	200	79.085	87
chr11	88718907	88719107	200	101.29	111
chr11	88718907	88719107	200	92.605	98
chr11	88718907	88719107	200	80.13	86
chr11	88718907	88719107	200	68.365	80.5
chr11	88718907	88719107	200	56.74	60.5
chr11	88718907	88719107	200	58.08	69
chr11	88718907	88719107	200	62.035	68
chr11	88718907	88719107	200	112.935	117
chr11	88718907	88719107	200	78.455	81
chr11	88718907	88719107	200	78.735	89
chr11	88718907	88719107	200	118.27	120
chr11	88718907	88719107	200	52.33	53
chr11	88718907	88719107	200	71.29	78
chr11	88719250	88719370	120	40.225	41
chr11	88719250	88719370	120	65.2	67
chr11	88719250	88719370	120	45.325	45
chr11	88719250	88719370	120	98.3917	102.5
chr11	88719250	88719370	120	62.8417	64.5
chr11	88719250	88719370	120	50.6917	52
chr11	88719250	88719370	120	74.15	75.5
chr11	88719250	88719370	120	112.842	113
chr11	88719250	88719370	120	103.083	106
chr11	88719250	88719370	120	48.6167	50
chr11	88719250	88719370	120	53.9083	52.5
chr11	88719250	88719370	120	58.8167	60
chr11	88719250	88719370	120	82.0917	87
chr11	88719250	88719370	120	49.5833	51.5
chr11	88719250	88719370	120	65.5333	66
chr11	88719250	88719370	120	63.8833	66
chr11	88719250	88719370	120	54.225	53
chr11	88719250	88719370	120	51.7417	53
chr11	88719250	88719370	120	61.7833	62
chr11	88719250	88719370	120	46.2833	47
chr11	88719250	88719370	120	45.325	46
chr11	88719250	88719370	120	68.3667	72
chr11	88719250	88719370	120	74.2417	76
chr11	88719250	88719370	120	77.85	81
chr11	88719250	88719370	120	54.1417	56
chr11	88719250	88719370	120	88.4917	88
chr11	88719250	88719370	120	78.925	81
chr11	88719250	88719370	120	86.85	88
chr11	88719250	88719370	120	78.3917	80
chr11	88719250	88719370	120	62.0833	62
chr11	88719250	88719370	120	36.1667	37
chr11	88719250	88719370	120	49.9833	50
chr11	88719250	88719370	120	44.4167	45.5
chr11	88719250	88719370	120	44.5	46
chr11	88719250	88719370	120	83.0667	85
chr11	88719250	88719370	120	68.3333	69
chr11	88719250	88719370	120	57.85	59
chr11	88719250	88719370	120	71.0167	75
chr11	88719250	88719370	120	38.4667	39
chr11	88719250	88719370	120	73.3333	76
chr11	88727647	88728447	800	82.4938	84
chr11	88727647	88728447	800	109.636	124.5
chr11	88727647	88728447	800	79.1162	86.5
chr11	88727647	88728447	800	122.966	136
chr11	88727647	88728447	800	109.039	130
chr11	88727647	88728447	800	84.9975	94
chr11	88727647	88728447	800	124.934	138
chr11	88727647	88728447	800	168.248	195.5
chr11	88727647	88728447	800	170.218	184
chr11	88727647	88728447	800	83.7775	97
chr11	88727647	88728447	800	79.425	86
chr11	88727647	88728447	800	96.4775	104
chr11	88727647	88728447	800	110.889	120
chr11	88727647	88728447	800	86.3063	94
chr11	88727647	88728447	800	123.231	139.5
chr11	88727647	88728447	800	105.4	108
chr11	88727647	88728447	800	94.69	101
chr11	88727647	88728447	800	93.4387	97
chr11	88727647	88728447	800	97.3275	94
chr11	88727647	88728447	800	91.46	100
chr11	88727647	88728447	800	62.3113	72
chr11	88727647	88728447	800	112.995	128
chr11	88727647	88728447	800	131.279	144
chr11	88727647	88728447	800	121.235	134
chr11	88727647	88728447	800	93.61	102
chr11	88727647	88728447	800	147.95	168
chr11	88727647	88728447	800	118.431	125
chr11	88727647	88728447	800	144.99	150
chr11	88727647	88728447	800	108.675	126
chr11	88727647	88728447	800	106.392	112
chr11	88727647	88728447	800	66.9663	79.5
chr11	88727647	88728447	800	79.2438	92.5
chr11	88727647	88728447	800	55.3362	56
chr11	88727647	88728447	800	68.9638	75
chr11	88727647	88728447	800	133.184	145
chr11	88727647	88728447	800	110.243	116
chr11	88727647	88728447	800	94.7738	106.5
chr11	88727647	88728447	800	130.673	142
chr11	88727647	88728447	800	64.9875	75
chr11	88727647	88728447	800	121.097	130
chr11	88728724	88729164	440	77.9659	74
chr11	88728724	88729164	440	129.4	132
chr11	88728724	88729164	440	100.8	96
chr11	88728724	88729164	440	112.636	117
chr11	88728724	88729164	440	113.002	109
chr11	88728724	88729164	440	86.2909	85
chr11	88728724	88729164	440	115.5	121
chr11	88728724	88729164	440	196.818	194
chr11	88728724	88729164	440	194.136	205
chr11	88728724	88729164	440	92.7818	90
chr11	88728724	88729164	440	88.7045	93
chr11	88728724	88729164	440	84.2545	82
chr11	88728724	88729164	440	130.927	132
chr11	88728724	88729164	440	91.3841	88.5
chr11	88728724	88729164	440	130.891	134
chr11	88728724	88729164	440	113.618	124
chr11	88728724	88729164	440	109.857	113.5
chr11	88728724	88729164	440	104.645	103
chr11	88728724	88729164	440	119.123	122
chr11	88728724	88729164	440	108.091	116
chr11	88728724	88729164	440	73.4523	71
chr11	88728724	88729164	440	115.607	121
chr11	88728724	88729164	440	142.534	151
chr11	88728724	88729164	440	141.873	145
chr11	88728724	88729164	440	98.125	98
chr11	88728724	88729164	440	155.552	157
chr11	88728724	88729164	440	122.066	126
chr11	88728724	88729164	440	178.055	188
chr11	88728724	88729164	440	134.077	141.5
chr11	88728724	88729164	440	97.5318	98
chr11	88728724	88729164	440	67.0341	70
chr11	88728724	88729164	440	73.575	75
chr11	88728724	88729164	440	58.9455	59
chr11	88728724	88729164	440	70.4545	73
chr11	88728724	88729164	440	140.098	150
chr11	88728724	88729164	440	106.007	107
chr11	88728724	88729164	440	103.134	98
chr11	88728724	88729164	440	165.709	170
chr11	88728724	88729164	440	64.2977	63
chr11	88728724	88729164	440	137.877	136
chr11	88729185	88729705	520	92.6077	93
chr11	88729185	88729705	520	165.031	171.5
chr11	88729185	88729705	520	129.206	142
chr11	88729185	88729705	520	186.612	195
chr11	88729185	88729705	520	163.363	173.5
chr11	88729185	88729705	520	131.448	140
chr11	88729185	88729705	520	190.358	200
chr11	88729185	88729705	520	261.99	286
chr11	88729185	88729705	520	230.508	244
chr11	88729185	88729705	520	124.712	136
chr11	88729185	88729705	520	103.896	108
chr11	88729185	88729705	520	114.758	120
chr11	88729185	88729705	520	156.371	156
chr11	88729185	88729705	520	121.108	127
chr11	88729185	88729705	520	143.169	152
chr11	88729185	88729705	520	156.031	160
chr11	88729185	88729705	520	132.025	143
chr11	88729185	88729705	520	116.523	127
chr11	88729185	88729705	520	122.427	136
chr11	88729185	88729705	520	119.446	132
chr11	88729185	88729705	520	101.487	102
chr11	88729185	88729705	520	144.39	153
chr11	88729185	88729705	520	179.075	190
chr11	88729185	88729705	520	159.813	175
chr11	88729185	88729705	520	129.125	135
chr11	88729185	88729705	520	186.292	191
chr11	88729185	88729705	520	154.131	160.5
chr11	88729185	88729705	520	217.762	240
chr11	88729185	88729705	520	158.465	168
chr11	88729185	88729705	520	126.112	128
chr11	88729185	88729705	520	99.775	110
chr11	88729185	88729705	520	116.969	130
chr11	88729185	88729705	520	97.2769	110
chr11	88729185	88729705	520	95.6096	103
chr11	88729185	88729705	520	209.385	226
chr11	88729185	88729705	520	138.935	149
chr11	88729185	88729705	520	141.369	147
chr11	88729185	88729705	520	168.238	180
chr11	88729185	88729705	520	94.0865	103
chr11	88729185	88729705	520	131.015	140
chr11	88729868	88729988	120	53.5833	55
chr11	88729868	88729988	120	72.775	75
chr11	88729868	88729988	120	66.0417	69.5
chr11	88729868	88729988	120	102.5	105
chr11	88729868	88729988	120	99.1083	104
chr11	88729868	88729988	120	63.8083	65
chr11	88729868	88729988	120	96.3833	97
chr11	88729868	88729988	120	157.658	159.5
chr11	88729868	88729988	120	139.983	150
chr11	88729868	88729988	120	64.7167	66
chr11	88729868	88729988	120	67.6833	69
chr11	88729868	88729988	120	78.0167	82
chr11	88729868	88729988	120	96.0917	96
chr11	88729868	88729988	120	65.8917	69
chr11	88729868	88729988	120	93.6333	94
chr11	88729868	88729988	120	81.1333	84
chr11	88729868	88729988	120	66.3833	67
chr11	88729868	88729988	120	71.675	74
chr11	88729868	88729988	120	82.25	84
chr11	88729868	88729988	120	50.3167	50
chr11	88729868	88729988	120	59.3167	61
chr11	88729868	88729988	120	93.4833	95.5
chr11	88729868	88729988	120	98.4417	100
chr11	88729868	88729988	120	91.2333	93
chr11	88729868	88729988	120	64.4083	67
chr11	88729868	88729988	120	112.683	117
chr11	88729868	88729988	120	85.0417	87
chr11	88729868	88729988	120	115.567	116
chr11	88729868	88729988	120	91.0333	93
chr11	88729868	88729988	120	69.55	72
chr11	88729868	88729988	120	66.5083	67
chr11	88729868	88729988	120	54.5	56
chr11	88729868	88729988	120	53.7583	55
chr11	88729868	88729988	120	59.575	63
chr11	88729868	88729988	120	134.525	137.5
chr11	88729868	88729988	120	88.8583	90
chr11	88729868	88729988	120	67.2833	68
chr11	88729868	88729988	120	118.475	120
chr11	88729868	88729988	120	48.0167	49
chr11	88729868	88729988	120	97.5167	100
chr11	88730055	88730175	120	32.1083	33
chr11	88730055	88730175	120	37.025	36
chr11	88730055	88730175	120	29.4917	30
chr11	88730055	88730175	120	65.4333	68
chr11	88730055	88730175	120	43.875	46
chr11	88730055	88730175	120	47.725	48
chr11	88730055	88730175	120	61.8833	63.5
chr11	88730055	88730175	120	76.9083	77.5
chr11	88730055	88730175	120	69.7333	72
chr11	88730055	88730175	120	25.6833	26
chr11	88730055	88730175	120	31.7	34
chr11	88730055	88730175	120	39.5917	40
chr11	88730055	88730175	120	59.7583	60
chr11	88730055	88730175	120	31.0083	31
chr11	88730055	88730175	120	39.6417	42
chr11	88730055	88730175	120	42.1	42
chr11	88730055	88730175	120	44.775	44
chr11	88730055	88730175	120	29.7	29
chr11	88730055	88730175	120	33.9333	32
chr11	88730055	88730175	120	28.6667	30
chr11	88730055	88730175	120	32.3583	33
chr11	88730055	88730175	120	43.2167	42
chr11	88730055	88730175	120	58.475	59
chr11	88730055	88730175	120	58.4167	59.5
chr11	88730055	88730175	120	41.2333	43
chr11	88730055	88730175	120	59.6083	61
chr11	88730055	88730175	120	46.35	48
chr11	88730055	88730175	120	56.9667	60
chr11	88730055	88730175	120	48.5667	47
chr11	88730055	88730175	120	47.4	48
chr11	88730055	88730175	120	21.225	22.5
chr11	88730055	88730175	120	30.4333	30
chr11	88730055	88730175	120	20.3833	17
chr11	88730055	88730175	120	25.1833	28
chr11	88730055	88730175	120	80.85	84.5
chr11	88730055	88730175	120	49.45	51
chr11	88730055	88730175	120	37	37
chr11	88730055	88730175	120	37	30
chr11	88730055	88730175	120	18.8667	20
chr11	88730055	88730175	120	50.6167	52
chr11	88730730	88730930	200	55.94	60
chr11	88730730	88730930	200	109.785	112
chr11	88730730	88730930	200	73.56	76
chr11	88730730	88730930	200	116.62	122
chr11	88730730	88730930	200	77.75	79
chr11	88730730	88730930	200	63.725	65
chr11	88730730	88730930	200	121.705	125
chr11	88730730	88730930	200	146.51	151
chr11	88730730	88730930	200	138.82	140
chr11	88730730	88730930	200	57.365	57
chr11	88730730	88730930	200	74.635	79
chr11	88730730	88730930	200	69.91	70
chr11	88730730	88730930	200	105.77	112
chr11	88730730	88730930	200	78.76	82
chr11	88730730	88730930	200	95.275	97
chr11	88730730	88730930	200	96.64	96
chr11	88730730	88730930	200	82.66	83.5
chr11	88730730	88730930	200	62.935	65
chr11	88730730	88730930	200	74.34	70
chr11	88730730	88730930	200	68.69	76
chr11	88730730	88730930	200	45.58	48
chr11	88730730	88730930	200	93.12	93
chr11	88730730	88730930	200	111.855	114.5
chr11	88730730	88730930	200	96.045	98
chr11	88730730	88730930	200	58.015	63
chr11	88730730	88730930	200	123.38	126.5
chr11	88730730	88730930	200	98.09	101
chr11	88730730	88730930	200	99.61	110
chr11	88730730	88730930	200	87.73	91.5
chr11	88730730	88730930	200	72.85	74
chr11	88730730	88730930	200	46.66	47
chr11	88730730	88730930	200	50.515	52
chr11	88730730	88730930	200	41.165	42
chr11	88730730	88730930	200	55.72	54
chr11	88730730	88730930	200	122.975	126.5
chr11	88730730	88730930	200	84.965	86.5
chr11	88730730	88730930	200	70.005	75
chr11	88730730	88730930	200	126.19	130
chr11	88730730	88730930	200	53.68	58
chr11	88730730	88730930	200	106.32	106
chr11	88730935	88731055	120	22.275	22
chr11	88730935	88731055	120	41.1917	35
chr11	88730935	88731055	120	16.6	17
chr11	88730935	88731055	120	44.975	44
chr11	88730935	88731055	120	30.9417	30
chr11	88730935	88731055	120	28.4833	29
chr11	88730935	88731055	120	57.275	57
chr11	88730935	88731055	120	55.3167	51
chr11	88730935	88731055	120	49.8833	48
chr11	88730935	88731055	120	15.6667	12
chr11	88730935	88731055	120	25.6583	23
chr11	88730935	88731055	120	33.45	32
chr11	88730935	88731055	120	48.425	45
chr11	88730935	88731055	120	25.1417	25
chr11	88730935	88731055	120	38.5667	37
chr11	88730935	88731055	120	51.8667	50
chr11	88730935	88731055	120	30.1917	29
chr11	88730935	88731055	120	17.9583	16
chr11	88730935	88731055	120	25.5667	22
chr11	88730935	88731055	120	25.7667	28
chr11	88730935	88731055	120	9.70833	9
chr11	88730935	88731055	120	34.7833	32
chr11	88730935	88731055	120	63.1167	66
chr11	88730935	88731055	120	53.6083	53
chr11	88730935	88731055	120	23.3583	22
chr11	88730935	88731055	120	58.875	56.5
chr11	88730935	88731055	120	35.425	35
chr11	88730935	88731055	120	48.15	49
chr11	88730935	88731055	120	32.6833	34
chr11	88730935	88731055	120	44.5	44
chr11	88730935	88731055	120	18.15	19
chr11	88730935	88731055	120	21.2667	21
chr11	88730935	88731055	120	11.4667	11
chr11	88730935	88731055	120	15.2333	14
chr11	88730935	88731055	120	45.8333	41.5
chr11	88730935	88731055	120	45.1917	43
chr11	88730935	88731055	120	21.125	21
chr11	88730935	88731055	120	62.2083	58
chr11	88730935	88731055	120	13.7667	11
chr11	88730935	88731055	120	31.6167	32
chr11	88731557	88731677	120	44.0833	45
chr11	88731557	88731677	120	63.8583	65
chr11	88731557	88731677	120	38.2333	41
chr11	88731557	88731677	120	76.0417	77
chr11	88731557	88731677	120	56.8083	60
chr11	88731557	88731677	120	39.125	39
chr11	88731557	88731677	120	63.1083	63
chr11	88731557	88731677	120	97.45	100
chr11	88731557	88731677	120	68.3833	72
chr11	88731557	88731677	120	47.9417	53
chr11	88731557	88731677	120	37.0667	39
chr11	88731557	88731677	120	47.4833	49
chr11	88731557	88731677	120	60.9917	63
chr11	88731557	88731677	120	42.0417	43
chr11	88731557	88731677	120	58.475	60
chr11	88731557	88731677	120	72.9	74
chr11	88731557	88731677	120	52.0917	53
chr11	88731557	88731677	120	56.7417	60
chr11	88731557	88731677	120	60.15	60
chr11	88731557	88731677	120	43.1833	42
chr11	88731557	88731677	120	33.275	36.5
chr11	88731557	88731677	120	46.5583	47
chr11	88731557	88731677	120	64.3	63.5
chr11	88731557	88731677	120	56.725	57
chr11	88731557	88731677	120	61.7583	65
chr11	88731557	88731677	120	72.0583	76
chr11	88731557	88731677	120	60.3167	63
chr11	88731557	88731677	120	59.8833	60
chr11	88731557	88731677	120	60.75	62
chr11	88731557	88731677	120	41.8167	44
chr11	88731557	88731677	120	34.35	33
chr11	88731557	88731677	120	34.6833	35
chr11	88731557	88731677	120	35.3833	37.5
chr11	88731557	88731677	120	30.55	33
chr11	88731557	88731677	120	80.775	84
chr11	88731557	88731677	120	47.525	47
chr11	88731557	88731677	120	46.4333	48
chr11	88731557	88731677	120	57.1	58
chr11	88731557	88731677	120	27.3417	29
chr11	88731557	88731677	120	60.8167	60
chr11	88731730	88731850	120	31.075	33
chr11	88731730	88731850	120	55.0083	59
chr11	88731730	88731850	120	28.85	29
chr11	88731730	88731850	120	49.325	49
chr11	88731730	88731850	120	43.2417	43
chr11	88731730	88731850	120	27.4	28
chr11	88731730	88731850	120	50.7083	52
chr11	88731730	88731850	120	93.3167	95
chr11	88731730	88731850	120	73.4667	76
chr11	88731730	88731850	120	31.4917	32
chr11	88731730	88731850	120	28.8167	30
chr11	88731730	88731850	120	37.95	40
chr11	88731730	88731850	120	41.9	42.5
chr11	88731730	88731850	120	36.05	36
chr11	88731730	88731850	120	53.6167	54
chr11	88731730	88731850	120	45.7667	46
chr11	88731730	88731850	120	44.475	45.5
chr11	88731730	88731850	120	41.4333	44
chr11	88731730	88731850	120	38.0333	38
chr11	88731730	88731850	120	50.1667	53
chr11	88731730	88731850	120	31.75	33
chr11	88731730	88731850	120	33.175	35
chr11	88731730	88731850	120	61.4583	63
chr11	88731730	88731850	120	58.2583	60
chr11	88731730	88731850	120	45.7583	49
chr11	88731730	88731850	120	76.2333	75.5
chr11	88731730	88731850	120	54.9917	57
chr11	88731730	88731850	120	59.1	60
chr11	88731730	88731850	120	42.35	44
chr11	88731730	88731850	120	37.55	38
chr11	88731730	88731850	120	25.9667	25.5
chr11	88731730	88731850	120	27.8083	29
chr11	88731730	88731850	120	20.7583	21
chr11	88731730	88731850	120	24.05	24
chr11	88731730	88731850	120	60.525	63
chr11	88731730	88731850	120	54.2917	54.5
chr11	88731730	88731850	120	31.3833	32
chr11	88731730	88731850	120	46.55	48
chr11	88731730	88731850	120	20.5417	21
[truncated: 15,201 more rows]

## Sheet: SLC24A4
Chrom	Start	End	Bases	CovMean	CovMedian
chr14	92755906	92756116	210	115.514	129
chr14	92755906	92756116	210	126.9	133
chr14	92755906	92756116	210	214.486	231.5
chr14	92755906	92756116	210	113.186	129
chr14	92755906	92756116	210	222.686	231.5
chr14	92755906	92756116	210	224.795	238
chr14	92755906	92756116	210	152.319	167.5
chr14	92755906	92756116	210	235.238	255.5
chr14	92755906	92756116	210	217.267	243.5
chr14	92755906	92756116	210	158.348	176.5
chr14	92755906	92756116	210	119.038	124
chr14	92755906	92756116	210	136.381	152.5
chr14	92755906	92756116	210	105.471	118
chr14	92755906	92756116	210	180.838	201
chr14	92755906	92756116	210	218.467	241.5
chr14	92755906	92756116	210	95.9714	99.5
chr14	92755906	92756116	210	103.433	107
chr14	92755906	92756116	210	84.0333	87.5
chr14	92755906	92756116	210	306.976	328
chr14	92755906	92756116	210	105.519	117
chr14	92755906	92756116	210	232.433	255.5
chr14	92755906	92756116	210	97.481	102
chr14	92755906	92756116	210	95.8286	103
chr14	92755906	92756116	210	158.795	171.5
chr14	92755906	92756116	210	139.714	151.5
chr14	92755906	92756116	210	104.886	109.5
chr14	92755906	92756116	210	56.3286	58.5
chr14	92755906	92756116	210	94.1095	102
chr14	92755906	92756116	210	128.033	133
chr14	92755906	92756116	210	132.962	142.5
chr14	92755906	92756116	210	147.776	161
chr14	92755906	92756116	210	361.471	387.5
chr14	92755906	92756116	210	105.319	108.5
chr14	92755906	92756116	210	108.152	117.5
chr14	92755906	92756116	210	76.4762	83
chr14	92755906	92756116	210	124.886	135
chr14	92755906	92756116	210	73.0667	77
chr14	92755906	92756116	210	200.271	217.5
chr14	92755906	92756116	210	108.686	111
chr14	92755906	92756116	210	170.719	187.5
chr14	92756355	92757435	1080	514.105	535
chr14	92756355	92757435	1080	254.164	262
chr14	92756355	92757435	1080	931.647	969.5
chr14	92756355	92757435	1080	465.794	487
chr14	92756355	92757435	1080	895.345	907.5
chr14	92756355	92757435	1080	870.918	879.5
chr14	92756355	92757435	1080	640.832	619.5
chr14	92756355	92757435	1080	905.575	889
chr14	92756355	92757435	1080	715.402	745
chr14	92756355	92757435	1080	635.951	673
chr14	92756355	92757435	1080	263.009	275
chr14	92756355	92757435	1080	572.644	632
chr14	92756355	92757435	1080	250.785	254
chr14	92756355	92757435	1080	655.548	690.5
chr14	92756355	92757435	1080	786.466	781
chr14	92756355	92757435	1080	250.951	254
chr14	92756355	92757435	1080	226.403	235
chr14	92756355	92757435	1080	396.023	425
chr14	92756355	92757435	1080	1094.23	1122
chr14	92756355	92757435	1080	500.253	533
chr14	92756355	92757435	1080	947.231	928
chr14	92756355	92757435	1080	460.925	501
chr14	92756355	92757435	1080	234.481	243
chr14	92756355	92757435	1080	641.205	659.5
chr14	92756355	92757435	1080	651.637	670
chr14	92756355	92757435	1080	231.571	238.5
chr14	92756355	92757435	1080	142.975	149
chr14	92756355	92757435	1080	240.963	254
chr14	92756355	92757435	1080	272.304	281
chr14	92756355	92757435	1080	594.844	616
chr14	92756355	92757435	1080	643.29	636
chr14	92756355	92757435	1080	1168.33	1196.5
chr14	92756355	92757435	1080	223.468	229
chr14	92756355	92757435	1080	229.106	236
chr14	92756355	92757435	1080	223.955	228
chr14	92756355	92757435	1080	229.99	243
chr14	92756355	92757435	1080	235.895	241
chr14	92756355	92757435	1080	747.249	787
chr14	92756355	92757435	1080	230.528	237
chr14	92756355	92757435	1080	646.579	686.5
chr14	92757514	92757784	270	445.993	493.5
chr14	92757514	92757784	270	225.411	227.5
chr14	92757514	92757784	270	839.563	883.5
chr14	92757514	92757784	270	433.419	468.5
chr14	92757514	92757784	270	885.1	983
chr14	92757514	92757784	270	830.574	908
chr14	92757514	92757784	270	576.722	640
chr14	92757514	92757784	270	835.919	884
chr14	92757514	92757784	270	680.507	755
chr14	92757514	92757784	270	581.981	650.5
chr14	92757514	92757784	270	233.548	246
chr14	92757514	92757784	270	484.148	531.5
chr14	92757514	92757784	270	223.722	231.5
chr14	92757514	92757784	270	604.715	664.5
chr14	92757514	92757784	270	766.17	793.5
chr14	92757514	92757784	270	228.526	235.5
chr14	92757514	92757784	270	205.6	215
chr14	92757514	92757784	270	324.87	359.5
chr14	92757514	92757784	270	1108.64	1167.5
chr14	92757514	92757784	270	432.904	474.5
chr14	92757514	92757784	270	972.011	1045
chr14	92757514	92757784	270	415.9	458.5
chr14	92757514	92757784	270	194.548	199
chr14	92757514	92757784	270	551.596	609
chr14	92757514	92757784	270	571.819	623
chr14	92757514	92757784	270	198.563	204
chr14	92757514	92757784	270	120.504	126
chr14	92757514	92757784	270	212.526	217
chr14	92757514	92757784	270	228.893	234.5
chr14	92757514	92757784	270	498.359	550
chr14	92757514	92757784	270	584.137	656
chr14	92757514	92757784	270	1101.36	1143.5
chr14	92757514	92757784	270	187.378	192
chr14	92757514	92757784	270	201.585	207
chr14	92757514	92757784	270	195.156	198
chr14	92757514	92757784	270	203.415	213
chr14	92757514	92757784	270	211.77	220
chr14	92757514	92757784	270	683.2	719
chr14	92757514	92757784	270	194.426	198
chr14	92757514	92757784	270	565.148	634
chr14	92757959	92759879	1920	361.641	374
chr14	92757959	92759879	1920	234.734	242
chr14	92757959	92759879	1920	728.977	779
chr14	92757959	92759879	1920	351.041	354
chr14	92757959	92759879	1920	725.857	772
chr14	92757959	92759879	1920	686.767	728
chr14	92757959	92759879	1920	471.944	512.5
chr14	92757959	92759879	1920	719.274	751
chr14	92757959	92759879	1920	582.847	617
chr14	92757959	92759879	1920	507.847	525
chr14	92757959	92759879	1920	244.828	252
chr14	92757959	92759879	1920	422.484	415
chr14	92757959	92759879	1920	208.044	215
chr14	92757959	92759879	1920	501.704	498
chr14	92757959	92759879	1920	659.91	728
chr14	92757959	92759879	1920	246.745	263
chr14	92757959	92759879	1920	220.933	232
chr14	92757959	92759879	1920	283.423	290
chr14	92757959	92759879	1920	902.881	971
chr14	92757959	92759879	1920	359.642	373
chr14	92757959	92759879	1920	759.289	825
chr14	92757959	92759879	1920	349.734	354
chr14	92757959	92759879	1920	221.577	230
chr14	92757959	92759879	1920	474.755	511
chr14	92757959	92759879	1920	480.494	488
chr14	92757959	92759879	1920	209.023	207
chr14	92757959	92759879	1920	127.404	131
chr14	92757959	92759879	1920	203.992	213
chr14	92757959	92759879	1920	238.65	238
chr14	92757959	92759879	1920	442.387	455
chr14	92757959	92759879	1920	476.421	471.5
chr14	92757959	92759879	1920	1012.5	1099
chr14	92757959	92759879	1920	209.009	219
chr14	92757959	92759879	1920	207.019	213
chr14	92757959	92759879	1920	210.966	223
chr14	92757959	92759879	1920	237.407	246
chr14	92757959	92759879	1920	211.8	235
chr14	92757959	92759879	1920	628.664	679
chr14	92757959	92759879	1920	217.384	225
chr14	92757959	92759879	1920	479.85	505
chr14	92759902	92760082	180	353.478	374
chr14	92759902	92760082	180	239.094	240
chr14	92759902	92760082	180	751.589	779.5
chr14	92759902	92760082	180	272.567	282
chr14	92759902	92760082	180	670.389	697
chr14	92759902	92760082	180	612.35	648.5
chr14	92759902	92760082	180	418.1	460
chr14	92759902	92760082	180	660.472	720
chr14	92759902	92760082	180	539.5	569
chr14	92759902	92760082	180	474.344	485
chr14	92759902	92760082	180	210.789	215
chr14	92759902	92760082	180	464.194	499
chr14	92759902	92760082	180	182.428	195
chr14	92759902	92760082	180	489.178	521
chr14	92759902	92760082	180	556.228	582
chr14	92759902	92760082	180	234.6	236
chr14	92759902	92760082	180	214.328	218.5
chr14	92759902	92760082	180	267.678	280
chr14	92759902	92760082	180	815.094	846.5
chr14	92759902	92760082	180	339.644	347
chr14	92759902	92760082	180	703.222	730
chr14	92759902	92760082	180	335.65	356
chr14	92759902	92760082	180	202.689	209.5
chr14	92759902	92760082	180	425.533	458
chr14	92759902	92760082	180	471.022	505.5
chr14	92759902	92760082	180	179.556	176
chr14	92759902	92760082	180	120.628	130
chr14	92759902	92760082	180	222.339	222
chr14	92759902	92760082	180	220.033	224
chr14	92759902	92760082	180	408.883	437.5
chr14	92759902	92760082	180	481.778	507.5
chr14	92759902	92760082	180	824.561	862
chr14	92759902	92760082	180	196.294	209
chr14	92759902	92760082	180	208.494	211.5
chr14	92759902	92760082	180	208.65	219
chr14	92759902	92760082	180	201.911	209
chr14	92759902	92760082	180	194.622	200
chr14	92759902	92760082	180	550.161	597
chr14	92759902	92760082	180	188.872	199
chr14	92759902	92760082	180	457.344	475.5
chr14	92760128	92760428	300	463.587	483
chr14	92760128	92760428	300	217.017	220
chr14	92760128	92760428	300	944.617	973
chr14	92760128	92760428	300	474.767	492.5
chr14	92760128	92760428	300	945.25	988
chr14	92760128	92760428	300	834.037	872.5
chr14	92760128	92760428	300	598.257	622
chr14	92760128	92760428	300	877.957	915
chr14	92760128	92760428	300	656.11	680.5
chr14	92760128	92760428	300	637.263	668.5
chr14	92760128	92760428	300	236.237	246.5
chr14	92760128	92760428	300	532.89	557.5
chr14	92760128	92760428	300	208.013	218
chr14	92760128	92760428	300	642.373	668.5
chr14	92760128	92760428	300	663.583	679.5
chr14	92760128	92760428	300	209.837	215.5
chr14	92760128	92760428	300	209.303	220
chr14	92760128	92760428	300	359.47	371
chr14	92760128	92760428	300	968.55	1014
chr14	92760128	92760428	300	492	524.5
chr14	92760128	92760428	300	952.223	977.5
chr14	92760128	92760428	300	441.9	463.5
chr14	92760128	92760428	300	207.15	213.5
chr14	92760128	92760428	300	612.413	629
chr14	92760128	92760428	300	603.097	646
chr14	92760128	92760428	300	192.41	202
chr14	92760128	92760428	300	137.053	145
chr14	92760128	92760428	300	188.813	196.5
chr14	92760128	92760428	300	210.093	220
chr14	92760128	92760428	300	562.83	596.5
chr14	92760128	92760428	300	624.797	653
chr14	92760128	92760428	300	1121.06	1163.5
chr14	92760128	92760428	300	185.89	198.5
chr14	92760128	92760428	300	173.1	180.5
chr14	92760128	92760428	300	236.223	240.5
chr14	92760128	92760428	300	197.283	200.5
chr14	92760128	92760428	300	194.787	205.5
chr14	92760128	92760428	300	744.263	760.5
chr14	92760128	92760428	300	201.24	207.5
chr14	92760128	92760428	300	620.413	638.5
chr14	92760743	92762303	1560	350.244	304.5
chr14	92760743	92762303	1560	230.362	245
chr14	92760743	92762303	1560	703.908	616.5
chr14	92760743	92762303	1560	331.519	296
chr14	92760743	92762303	1560	708.985	657
chr14	92760743	92762303	1560	649.785	603
chr14	92760743	92762303	1560	447.035	393.5
chr14	92760743	92762303	1560	701.983	634
chr14	92760743	92762303	1560	573.759	523
chr14	92760743	92762303	1560	466.549	421.5
chr14	92760743	92762303	1560	244.66	249
chr14	92760743	92762303	1560	403.994	370
chr14	92760743	92762303	1560	206.039	212
chr14	92760743	92762303	1560	496.779	452
chr14	92760743	92762303	1560	663.834	621.5
chr14	92760743	92762303	1560	237.135	246
chr14	92760743	92762303	1560	216.935	219
chr14	92760743	92762303	1560	267.108	230
chr14	92760743	92762303	1560	870.344	830.5
chr14	92760743	92762303	1560	348.015	310
chr14	92760743	92762303	1560	738.778	690.5
chr14	92760743	92762303	1560	330.305	308
chr14	92760743	92762303	1560	202.323	212
chr14	92760743	92762303	1560	464.612	421
chr14	92760743	92762303	1560	471.928	407
chr14	92760743	92762303	1560	198.039	205
chr14	92760743	92762303	1560	118.315	116
chr14	92760743	92762303	1560	227.628	232
chr14	92760743	92762303	1560	232.642	247
chr14	92760743	92762303	1560	411.997	367
chr14	92760743	92762303	1560	450.744	426
chr14	92760743	92762303	1560	944.179	898
chr14	92760743	92762303	1560	202.247	206
chr14	92760743	92762303	1560	199.371	203
chr14	92760743	92762303	1560	202.192	212
chr14	92760743	92762303	1560	222.491	223
chr14	92760743	92762303	1560	198.908	199
chr14	92760743	92762303	1560	610.404	560
chr14	92760743	92762303	1560	215.194	221
chr14	92760743	92762303	1560	453.818	395.5
chr14	92763025	92763475	450	368.602	338
chr14	92763025	92763475	450	228.676	240
chr14	92763025	92763475	450	706.849	707.5
chr14	92763025	92763475	450	367.956	342
chr14	92763025	92763475	450	709.756	685.5
chr14	92763025	92763475	450	661.478	648
chr14	92763025	92763475	450	480.671	444
chr14	92763025	92763475	450	702.92	680.5
chr14	92763025	92763475	450	572.64	545
chr14	92763025	92763475	450	475.287	448
chr14	92763025	92763475	450	240.942	234
chr14	92763025	92763475	450	426.758	406.5
chr14	92763025	92763475	450	218.591	201.5
chr14	92763025	92763475	450	508.342	459
chr14	92763025	92763475	450	634.047	590.5
chr14	92763025	92763475	450	237.647	240
chr14	92763025	92763475	450	228.287	231
chr14	92763025	92763475	450	282.351	249
chr14	92763025	92763475	450	902.978	892.5
chr14	92763025	92763475	450	357.671	345
chr14	92763025	92763475	450	795.718	793
chr14	92763025	92763475	450	354.402	311.5
chr14	92763025	92763475	450	194.571	198
chr14	92763025	92763475	450	462.707	439
chr14	92763025	92763475	450	456.84	434.5
chr14	92763025	92763475	450	201.076	217
chr14	92763025	92763475	450	108.16	114
chr14	92763025	92763475	450	181.971	189
chr14	92763025	92763475	450	226.84	229
chr14	92763025	92763475	450	422.784	397
chr14	92763025	92763475	450	492.324	479
chr14	92763025	92763475	450	982.367	926
chr14	92763025	92763475	450	206.682	214
chr14	92763025	92763475	450	215.573	221.5
chr14	92763025	92763475	450	190.111	196
chr14	92763025	92763475	450	208.269	214
chr14	92763025	92763475	450	215.24	220
chr14	92763025	92763475	450	655.271	618.5
chr14	92763025	92763475	450	219.087	231
chr14	92763025	92763475	450	478.996	432
chr14	92763488	92763848	360	348.331	304
chr14	92763488	92763848	360	218.536	243.5
chr14	92763488	92763848	360	689.606	658.5
chr14	92763488	92763848	360	309.411	287
chr14	92763488	92763848	360	705.75	666
chr14	92763488	92763848	360	603.361	578
chr14	92763488	92763848	360	472.742	468
chr14	92763488	92763848	360	707.706	727.5
chr14	92763488	92763848	360	513.111	534
chr14	92763488	92763848	360	476.344	523.5
chr14	92763488	92763848	360	213.803	233.5
chr14	92763488	92763848	360	369.669	311
chr14	92763488	92763848	360	197.022	199
chr14	92763488	92763848	360	485.986	504.5
chr14	92763488	92763848	360	638.006	682.5
chr14	92763488	92763848	360	217.989	238.5
chr14	92763488	92763848	360	203.861	222
chr14	92763488	92763848	360	234.853	239
chr14	92763488	92763848	360	841.644	851.5
chr14	92763488	92763848	360	315.9	292
chr14	92763488	92763848	360	763.028	756.5
chr14	92763488	92763848	360	300.125	319
chr14	92763488	92763848	360	172.778	177
chr14	92763488	92763848	360	486.269	502
chr14	92763488	92763848	360	466.133	435
chr14	92763488	92763848	360	200.117	221.5
chr14	92763488	92763848	360	117.131	111
chr14	92763488	92763848	360	199.319	207
chr14	92763488	92763848	360	244.181	264
chr14	92763488	92763848	360	385.303	364.5
chr14	92763488	92763848	360	466.794	441.5
chr14	92763488	92763848	360	928.689	958
chr14	92763488	92763848	360	192.422	216
chr14	92763488	92763848	360	182.192	175
chr14	92763488	92763848	360	174.644	173
chr14	92763488	92763848	360	206.1	208.5
chr14	92763488	92763848	360	185.564	196
chr14	92763488	92763848	360	583.742	623.5
chr14	92763488	92763848	360	205.528	210.5
chr14	92763488	92763848	360	452.1	433
chr14	92764252	92766112	1860	421.376	385
chr14	92764252	92766112	1860	225.001	227
chr14	92764252	92766112	1860	788.969	761
chr14	92764252	92766112	1860	407.741	377
chr14	92764252	92766112	1860	809.033	796.5
chr14	92764252	92766112	1860	747.073	717
chr14	92764252	92766112	1860	542.401	519.5
chr14	92764252	92766112	1860	825.468	773.5
chr14	92764252	92766112	1860	646.903	642.5
chr14	92764252	92766112	1860	556.199	530
chr14	92764252	92766112	1860	244.073	243.5
chr14	92764252	92766112	1860	475.31	447.5
chr14	92764252	92766112	1860	210.094	213
chr14	92764252	92766112	1860	575.538	541
chr14	92764252	92766112	1860	740.342	740
chr14	92764252	92766112	1860	232.424	232
chr14	92764252	92766112	1860	233.694	237
chr14	92764252	92766112	1860	329.792	319.5
chr14	92764252	92766112	1860	994.769	1000.5
chr14	92764252	92766112	1860	431.181	391
chr14	92764252	92766112	1860	850.422	841
chr14	92764252	92766112	1860	388.553	350.5
chr14	92764252	92766112	1860	204.939	212
chr14	92764252	92766112	1860	569.293	528
chr14	92764252	92766112	1860	547.933	516
chr14	92764252	92766112	1860	213.288	214
chr14	92764252	92766112	1860	132.377	134
chr14	92764252	92766112	1860	223.292	231
chr14	92764252	92766112	1860	242.561	247
chr14	92764252	92766112	1860	512.255	516
chr14	92764252	92766112	1860	552.863	503
chr14	92764252	92766112	1860	1059.08	1067
chr14	92764252	92766112	1860	207.564	213
chr14	92764252	92766112	1860	206.043	206
chr14	92764252	92766112	1860	207.906	219
chr14	92764252	92766112	1860	220.065	230
chr14	92764252	92766112	1860	217.505	221
chr14	92764252	92766112	1860	684.122	693
chr14	92764252	92766112	1860	205.584	205
chr14	92764252	92766112	1860	547.176	549
chr14	92766396	92766966	570	391.072	348
chr14	92766396	92766966	570	187.358	215.5
chr14	92766396	92766966	570	623.288	554
chr14	92766396	92766966	570	317.912	289
chr14	92766396	92766966	570	625.119	623.5
chr14	92766396	92766966	570	605.918	584.5
chr14	92766396	92766966	570	439.632	388
chr14	92766396	92766966	570	662.363	696
chr14	92766396	92766966	570	516.591	502
chr14	92766396	92766966	570	449.193	469
chr14	92766396	92766966	570	197.205	227
chr14	92766396	92766966	570	422.605	401.5
chr14	92766396	92766966	570	189.974	210
chr14	92766396	92766966	570	496.539	485.5
chr14	92766396	92766966	570	568.518	564.5
chr14	92766396	92766966	570	199.651	204
chr14	92766396	92766966	570	186.9	216
chr14	92766396	92766966	570	290.514	276
chr14	92766396	92766966	570	733.563	819
chr14	92766396	92766966	570	359.282	323
chr14	92766396	92766966	570	632.396	685
chr14	92766396	92766966	570	356.911	319
chr14	92766396	92766966	570	192.686	211
chr14	92766396	92766966	570	419.396	383.5
chr14	92766396	92766966	570	472.249	424
chr14	92766396	92766966	570	185.042	210
chr14	92766396	92766966	570	112.711	130
chr14	92766396	92766966	570	180.068	202
chr14	92766396	92766966	570	217.337	232
chr14	92766396	92766966	570	440.316	394
chr14	92766396	92766966	570	471.819	437
chr14	92766396	92766966	570	851.865	880.5
chr14	92766396	92766966	570	163.523	188
chr14	92766396	92766966	570	175.295	204
chr14	92766396	92766966	570	167.189	200.5
chr14	92766396	92766966	570	201.609	243.5
chr14	92766396	92766966	570	176.214	200
chr14	92766396	92766966	570	516.821	584
chr14	92766396	92766966	570	186.96	214
chr14	92766396	92766966	570	449.114	426.5
chr14	92766978	92767518	540	531.524	535.5
chr14	92766978	92767518	540	252.411	264
chr14	92766978	92767518	540	965.709	1003
chr14	92766978	92767518	540	499.726	501
chr14	92766978	92767518	540	1016.6	1062
chr14	92766978	92767518	540	932.033	953.5
chr14	92766978	92767518	540	685.994	713.5
chr14	92766978	92767518	540	997.328	1044.5
chr14	92766978	92767518	540	745.519	780
chr14	92766978	92767518	540	672.713	680
chr14	92766978	92767518	540	284.957	315
chr14	92766978	92767518	540	575.096	582.5
chr14	92766978	92767518	540	243.398	263.5
chr14	92766978	92767518	540	678.294	695
chr14	92766978	92767518	540	845.789	931.5
chr14	92766978	92767518	540	255.724	277
chr14	92766978	92767518	540	251.863	274
chr14	92766978	92767518	540	413.181	407.5
chr14	92766978	92767518	540	1173.29	1257
chr14	92766978	92767518	540	530.128	524
chr14	92766978	92767518	540	1048.11	1110.5
chr14	92766978	92767518	540	500.537	516
chr14	92766978	92767518	540	234.148	246
chr14	92766978	92767518	540	648.687	680
chr14	92766978	92767518	540	684.952	703.5
chr14	92766978	92767518	540	241.794	259
chr14	92766978	92767518	540	149.811	164
chr14	92766978	92767518	540	247.126	263
chr14	92766978	92767518	540	259.943	280
chr14	92766978	92767518	540	598.728	618
chr14	92766978	92767518	540	673.672	667.5
chr14	92766978	92767518	540	1202.82	1349.5
chr14	92766978	92767518	540	218.891	225
chr14	92766978	92767518	540	241.315	259
chr14	92766978	92767518	540	244.098	263
chr14	92766978	92767518	540	249.513	254
chr14	92766978	92767518	540	254.113	277.5
chr14	92766978	92767518	540	778.587	846.5
chr14	92766978	92767518	540	243.919	263
chr14	92766978	92767518	540	640.796	664
chr14	92767554	92767794	240	295.021	311
chr14	92767554	92767794	240	187.688	201.5
chr14	92767554	92767794	240	530.096	553.5
chr14	92767554	92767794	240	246	246
chr14	92767554	92767794	240	535.208	568
chr14	92767554	92767794	240	480.917	498.5
chr14	92767554	92767794	240	306.1	322.5
chr14	92767554	92767794	240	570.8	606.5
chr14	92767554	92767794	240	453.904	497
chr14	92767554	92767794	240	385.3	403.5
chr14	92767554	92767794	240	185.033	202.5
chr14	92767554	92767794	240	280.354	297
chr14	92767554	92767794	240	158.55	165.5
chr14	92767554	92767794	240	387.938	406.5
chr14	92767554	92767794	240	537.975	580
chr14	92767554	92767794	240	203.242	206
chr14	92767554	92767794	240	171.608	186
chr14	92767554	92767794	240	218.542	232.5
chr14	92767554	92767794	240	703.683	757.5
chr14	92767554	92767794	240	275.35	282.5
chr14	92767554	92767794	240	568.7	581
chr14	92767554	92767794	240	254.671	260.5
chr14	92767554	92767794	240	167.883	181
chr14	92767554	92767794	240	372.408	391.5
chr14	92767554	92767794	240	371.521	394.5
chr14	92767554	92767794	240	162.812	171
chr14	92767554	92767794	240	93.0125	101
chr14	92767554	92767794	240	161.246	169
chr14	92767554	92767794	240	175.025	193
chr14	92767554	92767794	240	315.458	329.5
chr14	92767554	92767794	240	344.458	364
chr14	92767554	92767794	240	752.933	831
chr14	92767554	92767794	240	152.433	166
chr14	92767554	92767794	240	177.575	185
chr14	92767554	92767794	240	144.713	153
chr14	92767554	92767794	240	176.908	193
chr14	92767554	92767794	240	158.438	162.5
chr14	92767554	92767794	240	506.5	535
chr14	92767554	92767794	240	164.387	177
chr14	92767554	92767794	240	348.829	368.5
chr14	92767928	92768318	390	384.462	383
chr14	92767928	92768318	390	230.11	242
chr14	92767928	92768318	390	737.013	756
chr14	92767928	92768318	390	333.949	347
chr14	92767928	92768318	390	728.008	755.5
chr14	92767928	92768318	390	656.713	673
chr14	92767928	92768318	390	492.305	517.5
chr14	92767928	92768318	390	709.874	730
chr14	92767928	92768318	390	555.315	575.5
chr14	92767928	92768318	390	479.723	502
chr14	92767928	92768318	390	243.767	260
chr14	92767928	92768318	390	415.292	439.5
chr14	92767928	92768318	390	225.621	239
chr14	92767928	92768318	390	523.7	551
chr14	92767928	92768318	390	709.808	745.5
chr14	92767928	92768318	390	227.418	240
chr14	92767928	92768318	390	218.818	228.5
chr14	92767928	92768318	390	278.613	280.5
chr14	92767928	92768318	390	907.956	952.5
chr14	92767928	92768318	390	342.818	348
chr14	92767928	92768318	390	767.51	799.5
chr14	92767928	92768318	390	341.59	357.5
chr14	92767928	92768318	390	232.744	247
chr14	92767928	92768318	390	446.031	459.5
chr14	92767928	92768318	390	506.838	537.5
chr14	92767928	92768318	390	198.526	200
chr14	92767928	92768318	390	114.431	114
chr14	92767928	92768318	390	201.613	214
chr14	92767928	92768318	390	242.821	266
chr14	92767928	92768318	390	457.723	480
chr14	92767928	92768318	390	463.197	482
chr14	92767928	92768318	390	989.915	1038.5
chr14	92767928	92768318	390	193.892	196.5
chr14	92767928	92768318	390	206.697	215.5
chr14	92767928	92768318	390	199.187	206
chr14	92767928	92768318	390	226.354	238
chr14	92767928	92768318	390	194.241	204
chr14	92767928	92768318	390	600.013	628
chr14	92767928	92768318	390	222.995	227
chr14	92767928	92768318	390	456.6	483.5
chr14	92768459	92768579	120	392.375	413
chr14	92768459	92768579	120	167.933	168.5
chr14	92768459	92768579	120	748.95	788
chr14	92768459	92768579	120	332.475	356
chr14	92768459	92768579	120	757.375	793.5
chr14	92768459	92768579	120	666.25	704.5
chr14	92768459	92768579	120	409.558	431
chr14	92768459	92768579	120	717.692	753
chr14	92768459	92768579	120	504.742	533.5
chr14	92768459	92768579	120	404.375	429
chr14	92768459	92768579	120	176.842	177.5
chr14	92768459	92768579	120	376.767	402.5
chr14	92768459	92768579	120	135.55	134.5
chr14	92768459	92768579	120	493.408	524
chr14	92768459	92768579	120	565.025	582
chr14	92768459	92768579	120	170.9	175.5
chr14	92768459	92768579	120	153.75	158
chr14	92768459	92768579	120	217.2	235
chr14	92768459	92768579	120	809.483	834.5
chr14	92768459	92768579	120	359.033	371
chr14	92768459	92768579	120	761.567	785.5
chr14	92768459	92768579	120	296.517	316
chr14	92768459	92768579	120	160	163
chr14	92768459	92768579	120	447.717	478
chr14	92768459	92768579	120	468.483	496
chr14	92768459	92768579	120	158.717	161.5
chr14	92768459	92768579	120	83.65	85.5
chr14	92768459	92768579	120	162.175	163
chr14	92768459	92768579	120	161.917	160.5
chr14	92768459	92768579	120	380.958	401
chr14	92768459	92768579	120	426.367	455
chr14	92768459	92768579	120	960.767	1016
chr14	92768459	92768579	120	145.55	149.5
chr14	92768459	92768579	120	153.9	154.5
chr14	92768459	92768579	120	163.583	167
chr14	92768459	92768579	120	159.642	163
chr14	92768459	92768579	120	164.683	170
chr14	92768459	92768579	120	604.017	627
chr14	92768459	92768579	120	147.117	147.5
chr14	92768459	92768579	120	425.375	449
chr14	92768915	92769095	180	368.872	378.5
chr14	92768915	92769095	180	173.294	174
chr14	92768915	92769095	180	641.794	655
chr14	92768915	92769095	180	317.556	337.5
chr14	92768915	92769095	180	605.639	633
chr14	92768915	92769095	180	575.094	606.5
chr14	92768915	92769095	180	411.406	427
chr14	92768915	92769095	180	584.978	602
chr14	92768915	92769095	180	472.522	496.5
chr14	92768915	92769095	180	436.911	443.5
chr14	92768915	92769095	180	170.861	177
chr14	92768915	92769095	180	404.044	413
chr14	92768915	92769095	180	149.456	150.5
chr14	92768915	92769095	180	430.872	446
chr14	92768915	92769095	180	596.428	609.5
chr14	92768915	92769095	180	170.572	175
chr14	92768915	92769095	180	165.267	169
chr14	92768915	92769095	180	277.406	292
chr14	92768915	92769095	180	732.528	758.5
chr14	92768915	92769095	180	357.189	365.5
chr14	92768915	92769095	180	670.478	702
chr14	92768915	92769095	180	310.35	319.5
chr14	92768915	92769095	180	173.261	178
chr14	92768915	92769095	180	429.217	441
chr14	92768915	92769095	180	427.661	434
chr14	92768915	92769095	180	135.672	140
chr14	92768915	92769095	180	92.5444	96
chr14	92768915	92769095	180	169.222	170
chr14	92768915	92769095	180	186.9	189.5
chr14	92768915	92769095	180	389.756	403
chr14	92768915	92769095	180	455.367	464.5
chr14	92768915	92769095	180	767.389	790
chr14	92768915	92769095	180	148.378	152.5
chr14	92768915	92769095	180	160.333	165
chr14	92768915	92769095	180	153.289	159.5
chr14	92768915	92769095	180	160.044	162.5
chr14	92768915	92769095	180	142.428	143.5
chr14	92768915	92769095	180	561.933	574.5
chr14	92768915	92769095	180	151.167	153
chr14	92768915	92769095	180	442.344	465.5
chr14	92769156	92769816	660	401.642	384
chr14	92769156	92769816	660	233.324	238.5
chr14	92769156	92769816	660	808.039	856.5
chr14	92769156	92769816	660	356.023	383
chr14	92769156	92769816	660	832.471	798.5
chr14	92769156	92769816	660	757.285	766.5
chr14	92769156	92769816	660	502.226	473.5
chr14	92769156	92769816	660	817.436	837.5
chr14	92769156	92769816	660	634.823	621
chr14	92769156	92769816	660	522.903	512
chr14	92769156	92769816	660	253.224	245.5
chr14	92769156	92769816	660	428.838	417
chr14	92769156	92769816	660	223.029	223
chr14	92769156	92769816	660	559.535	554.5
chr14	92769156	92769816	660	752.091	789.5
chr14	92769156	92769816	660	223.583	216.5
chr14	92769156	92769816	660	209.335	206.5
chr14	92769156	92769816	660	316.353	303.5
chr14	92769156	92769816	660	983.903	1026
chr14	92769156	92769816	660	366.489	377.5
chr14	92769156	92769816	660	879.862	896
chr14	92769156	92769816	660	368.583	368.5
chr14	92769156	92769816	660	198.644	202
chr14	92769156	92769816	660	520.711	520.5
chr14	92769156	92769816	660	513.365	475
chr14	92769156	92769816	660	195.312	201
chr14	92769156	92769816	660	129.174	130.5
chr14	92769156	92769816	660	222.083	219
chr14	92769156	92769816	660	243.633	238
chr14	92769156	92769816	660	479.205	459.5
chr14	92769156	92769816	660	521.008	504
chr14	92769156	92769816	660	1033.28	1070.5
chr14	92769156	92769816	660	206.126	196.5
chr14	92769156	92769816	660	211.483	210
chr14	92769156	92769816	660	211.88	213
chr14	92769156	92769816	660	216.226	226
chr14	92769156	92769816	660	206.329	220
chr14	92769156	92769816	660	669.867	679.5
chr14	92769156	92769816	660	214.459	221
chr14	92769156	92769816	660	512.753	490.5
chr14	92769961	92771221	1260	419.345	437.5
chr14	92769961	92771221	1260	232.64	234.5
chr14	92769961	92771221	1260	828.743	862.5
chr14	92769961	92771221	1260	405.098	385.5
chr14	92769961	92771221	1260	814.425	858.5
chr14	92769961	92771221	1260	759.465	814
chr14	92769961	92771221	1260	559.651	572
chr14	92769961	92771221	1260	836.044	851
chr14	92769961	92771221	1260	645.023	664
chr14	92769961	92771221	1260	551.588	590
chr14	92769961	92771221	1260	248.102	250
chr14	92769961	92771221	1260	478.463	482
chr14	92769961	92771221	1260	217.918	229
chr14	92769961	92771221	1260	575.358	623
chr14	92769961	92771221	1260	716.879	751
chr14	92769961	92771221	1260	245.891	247
chr14	92769961	92771221	1260	227.223	228
chr14	92769961	92771221	1260	331.344	358.5
chr14	92769961	92771221	1260	1017.21	1048
chr14	92769961	92771221	1260	384.967	381
chr14	92769961	92771221	1260	848.973	907.5
chr14	92769961	92771221	1260	400.725	408
chr14	92769961	92771221	1260	227.083	238
chr14	92769961	92771221	1260	544.107	584
chr14	92769961	92771221	1260	559.849	590
chr14	92769961	92771221	1260	212.692	203
chr14	92769961	92771221	1260	134.194	146
chr14	92769961	92771221	1260	225.222	233
chr14	92769961	92771221	1260	238.536	238
chr14	92769961	92771221	1260	488.442	494.5
chr14	92769961	92771221	1260	547.716	549
chr14	92769961	92771221	1260	1078.07	1136
chr14	92769961	92771221	1260	226.089	225
chr14	92769961	92771221	1260	218.363	229
chr14	92769961	92771221	1260	211.275	215
chr14	92769961	92771221	1260	222.017	223
chr14	92769961	92771221	1260	215.46	232
chr14	92769961	92771221	1260	682.945	726
chr14	92769961	92771221	1260	218.419	216
chr14	92769961	92771221	1260	531.594	519
chr14	92771310	92771850	540	434.652	448
chr14	92771310	92771850	540	258.556	270
chr14	92771310	92771850	540	891.572	916
chr14	92771310	92771850	540	417.28	416.5
chr14	92771310	92771850	540	899.111	924.5
chr14	92771310	92771850	540	863.928	881
chr14	92771310	92771850	540	575.93	569.5
chr14	92771310	92771850	540	879.696	884
chr14	92771310	92771850	540	684.15	688
chr14	92771310	92771850	540	577.802	581.5
chr14	92771310	92771850	540	250.172	256
chr14	92771310	92771850	540	510.126	531
chr14	92771310	92771850	540	232.131	248
chr14	92771310	92771850	540	603.159	621.5
chr14	92771310	92771850	540	724.341	753.5
chr14	92771310	92771850	540	264.213	279
chr14	92771310	92771850	540	229.559	245
chr14	92771310	92771850	540	343.187	348
chr14	92771310	92771850	540	1121.91	1176
chr14	92771310	92771850	540	436.602	441.5
chr14	92771310	92771850	540	932.831	951.5
chr14	92771310	92771850	540	403.65	416.5
chr14	92771310	92771850	540	214.693	221
chr14	92771310	92771850	540	563.509	550.5
chr14	92771310	92771850	540	570.681	562.5
chr14	92771310	92771850	540	217.443	231
chr14	92771310	92771850	540	142.909	148
chr14	92771310	92771850	540	237.689	251
chr14	92771310	92771850	540	251.469	261
chr14	92771310	92771850	540	522.524	515
chr14	92771310	92771850	540	581.519	578
chr14	92771310	92771850	540	1180.33	1221
chr14	92771310	92771850	540	226.369	237
chr14	92771310	92771850	540	227.433	230.5
chr14	92771310	92771850	540	217.841	230
chr14	92771310	92771850	540	251.719	262
chr14	92771310	92771850	540	232.696	241
chr14	92771310	92771850	540	698.58	712.5
chr14	92771310	92771850	540	226.183	227
chr14	92771310	92771850	540	573.044	569
chr14	92772210	92772540	330	179.552	171
chr14	92772210	92772540	330	151.2	158
chr14	92772210	92772540	330	389.318	392
chr14	92772210	92772540	330	177.588	171
chr14	92772210	92772540	330	409.745	402
chr14	92772210	92772540	330	383.37	372
chr14	92772210	92772540	330	248.394	246
chr14	92772210	92772540	330	399.615	383.5
chr14	92772210	92772540	330	313.445	322
chr14	92772210	92772540	330	292.809	271
chr14	92772210	92772540	330	168.63	174
chr14	92772210	92772540	330	220.076	216
chr14	92772210	92772540	330	162.03	166
chr14	92772210	92772540	330	275.17	273
chr14	92772210	92772540	330	429.842	436.5
chr14	92772210	92772540	330	171.739	172
chr14	92772210	92772540	330	160.027	157
chr14	92772210	92772540	330	159.545	159
chr14	92772210	92772540	330	576.958	580.5
chr14	92772210	92772540	330	176.064	161
chr14	92772210	92772540	330	443.997	453
chr14	92772210	92772540	330	173.736	171
chr14	92772210	92772540	330	161.394	166
chr14	92772210	92772540	330	250.206	248
chr14	92772210	92772540	330	281.588	281.5
chr14	92772210	92772540	330	154.261	157
chr14	92772210	92772540	330	88.6273	95
chr14	92772210	92772540	330	146.255	152
chr14	92772210	92772540	330	188.724	198
chr14	92772210	92772540	330	245.776	244.5
chr14	92772210	92772540	330	264.091	234
chr14	92772210	92772540	330	628.273	642
chr14	92772210	92772540	330	154.718	164
chr14	92772210	92772540	330	153.376	158
chr14	92772210	92772540	330	153.285	162
chr14	92772210	92772540	330	166.545	173
chr14	92772210	92772540	330	149.088	158
chr14	92772210	92772540	330	390.515	402
chr14	92772210	92772540	330	147.158	153
chr14	92772210	92772540	330	293.267	271
chr14	92772797	92773097	300	638.28	692
chr14	92772797	92773097	300	230.97	237.5
chr14	92772797	92773097	300	1168.27	1272.5
chr14	92772797	92773097	300	537.343	584.5
chr14	92772797	92773097	300	1086.9	1176.5
chr14	92772797	92773097	300	1076.89	1148.5
chr14	92772797	92773097	300	721.713	773.5
chr14	92772797	92773097	300	1112.47	1182.5
chr14	92772797	92773097	300	847.507	905.5
chr14	92772797	92773097	300	746.69	797.5
chr14	92772797	92773097	300	266.483	280
chr14	92772797	92773097	300	676.1	732
chr14	92772797	92773097	300	241.397	250.5
chr14	92772797	92773097	300	767.793	839
chr14	92772797	92773097	300	860.57	905
chr14	92772797	92773097	300	233.017	242
chr14	92772797	92773097	300	243.643	255
chr14	92772797	92773097	300	437.75	480
chr14	92772797	92773097	300	1254.65	1345
chr14	92772797	92773097	300	583.873	642
chr14	92772797	92773097	300	1182.09	1259
chr14	92772797	92773097	300	572.017	621
chr14	92772797	92773097	300	221.433	231
chr14	92772797	92773097	300	721.637	773
chr14	92772797	92773097	300	738.94	799
chr14	92772797	92773097	300	215.783	221
chr14	92772797	92773097	300	155.41	160
chr14	92772797	92773097	300	228.213	235.5
chr14	92772797	92773097	300	259.727	273
chr14	92772797	92773097	300	700.827	744
chr14	92772797	92773097	300	729.03	791
chr14	92772797	92773097	300	1339.9	1420.5
chr14	92772797	92773097	300	221.547	227
chr14	92772797	92773097	300	197.23	203.5
chr14	92772797	92773097	300	228.467	234
chr14	92772797	92773097	300	235.227	246.5
chr14	92772797	92773097	300	213.53	220
chr14	92772797	92773097	300	849.45	893
chr14	92772797	92773097	300	213.847	222
chr14	92772797	92773097	300	750.207	813
chr14	92773113	92773293	180	248.839	260
chr14	92773113	92773293	180	162.706	174
chr14	92773113	92773293	180	499.506	511
chr14	92773113	92773293	180	223	251.5
chr14	92773113	92773293	180	477.739	503.5
chr14	92773113	92773293	180	445.95	486.5
chr14	92773113	92773293	180	348.839	384.5
chr14	92773113	92773293	180	489.172	531.5
chr14	92773113	92773293	180	385.85	417.5
chr14	92773113	92773293	180	293.767	303
chr14	92773113	92773293	180	166.117	180
chr14	92773113	92773293	180	279.406	300
chr14	92773113	92773293	180	166.911	177.5
chr14	92773113	92773293	180	353.878	390
chr14	92773113	92773293	180	467.539	514
chr14	92773113	92773293	180	163.178	174.5
chr14	92773113	92773293	180	150.483	160
chr14	92773113	92773293	180	193.2	203
chr14	92773113	92773293	180	617.594	674
chr14	92773113	92773293	180	231.072	240.5
chr14	92773113	92773293	180	544.272	575.5
chr14	92773113	92773293	180	229.611	250.5
chr14	92773113	92773293	180	181.717	184.5
chr14	92773113	92773293	180	357.683	388.5
chr14	92773113	92773293	180	275.544	280.5
chr14	92773113	92773293	180	140.95	142.5
chr14	92773113	92773293	180	105.406	109.5
chr14	92773113	92773293	180	151.194	159
chr14	92773113	92773293	180	167.128	174
chr14	92773113	92773293	180	320.178	346
chr14	92773113	92773293	180	325.494	374
chr14	92773113	92773293	180	687.561	756.5
chr14	92773113	92773293	180	160.617	164.5
chr14	92773113	92773293	180	150.672	164
chr14	92773113	92773293	180	163.372	172
chr14	92773113	92773293	180	180.3	183.5
chr14	92773113	92773293	180	141.611	142
chr14	92773113	92773293	180	393.467	432
chr14	92773113	92773293	180	160.417	171.5
chr14	92773113	92773293	180	307.311	347
chr14	92773385	92773505	120	135.483	135
chr14	92773385	92773505	120	114.025	117
chr14	92773385	92773505	120	360.783	376
chr14	92773385	92773505	120	132.042	131.5
chr14	92773385	92773505	120	334.433	342
chr14	92773385	92773505	120	331.933	338.5
chr14	92773385	92773505	120	160.817	158.5
chr14	92773385	92773505	120	283.3	287
chr14	92773385	92773505	120	236.05	240.5
chr14	92773385	92773505	120	194.917	198
chr14	92773385	92773505	120	98.5167	103
chr14	92773385	92773505	120	167.883	172
chr14	92773385	92773505	120	113.217	114
chr14	92773385	92773505	120	173.983	176
chr14	92773385	92773505	120	275.042	277.5
chr14	92773385	92773505	120	119.092	120
chr14	92773385	92773505	120	95.3833	96
chr14	92773385	92773505	120	107.158	107
chr14	92773385	92773505	120	402.367	410.5
chr14	92773385	92773505	120	133.283	136
chr14	92773385	92773505	120	373.108	374.5
chr14	92773385	92773505	120	127.517	131
chr14	92773385	92773505	120	96.0667	98
chr14	92773385	92773505	120	196.683	197.5
chr14	92773385	92773505	120	210.842	216.5
chr14	92773385	92773505	120	84.0333	83
chr14	92773385	92773505	120	58.175	58.5
chr14	92773385	92773505	120	97.775	99
chr14	92773385	92773505	120	96.6583	96.5
chr14	92773385	92773505	120	170.5	171
chr14	92773385	92773505	120	185.25	187
chr14	92773385	92773505	120	397.133	408.5
chr14	92773385	92773505	120	99.4167	100
chr14	92773385	92773505	120	100.625	100
chr14	92773385	92773505	120	95.8833	97
chr14	92773385	92773505	120	105.85	109
chr14	92773385	92773505	120	102.383	103.5
chr14	92773385	92773505	120	269.325	276
chr14	92773385	92773505	120	98.6583	100
chr14	92773385	92773505	120	175.625	178.5
chr14	92773618	92774068	450	395.058	429
chr14	92773618	92774068	450	242.764	254
chr14	92773618	92774068	450	774.52	855.5
chr14	92773618	92774068	450	346.791	394.5
chr14	92773618	92774068	450	723.651	804.5
chr14	92773618	92774068	450	661.449	739
chr14	92773618	92774068	450	497.916	558.5
chr14	92773618	92774068	450	687.987	762.5
chr14	92773618	92774068	450	612.064	678
chr14	92773618	92774068	450	522.033	592.5
chr14	92773618	92774068	450	254.844	269
chr14	92773618	92774068	450	444.24	490
chr14	92773618	92774068	450	209.111	213
chr14	92773618	92774068	450	507.04	580
chr14	92773618	92774068	450	696.891	757.5
chr14	92773618	92774068	450	247.487	265
chr14	92773618	92774068	450	219.189	226
chr14	92773618	92774068	450	311.42	342
chr14	92773618	92774068	450	915.251	999.5
chr14	92773618	92774068	450	340.956	381
chr14	92773618	92774068	450	766.204	846
chr14	92773618	92774068	450	349.747	409.5
chr14	92773618	92774068	450	209.191	229
chr14	92773618	92774068	450	492.842	569
chr14	92773618	92774068	450	492.964	548
chr14	92773618	92774068	450	211.536	223.5
chr14	92773618	92774068	450	130.518	140
chr14	92773618	92774068	450	213.756	232
chr14	92773618	92774068	450	247.007	254
chr14	92773618	92774068	450	449	504
chr14	92773618	92774068	450	492.389	562
chr14	92773618	92774068	450	962.578	1084.5
chr14	92773618	92774068	450	196.696	205
chr14	92773618	92774068	450	198.638	204
chr14	92773618	92774068	450	207.924	224
chr14	92773618	92774068	450	214.798	225
chr14	92773618	92774068	450	223.351	234.5
chr14	92773618	92774068	450	608.316	681.5
chr14	92773618	92774068	450	202.927	217
chr14	92773618	92774068	450	497.622	548
chr14	92774087	92775437	1350	307.224	296
chr14	92774087	92775437	1350	201.122	202
chr14	92774087	92775437	1350	595.391	624
chr14	92774087	92775437	1350	298.03	288
chr14	92774087	92775437	1350	610.341	625
chr14	92774087	92775437	1350	541.939	546
chr14	92774087	92775437	1350	453.659	451
chr14	92774087	92775437	1350	644.869	657
chr14	92774087	92775437	1350	508.785	505
chr14	92774087	92775437	1350	433.464	439
chr14	92774087	92775437	1350	218.604	223
chr14	92774087	92775437	1350	366.235	358
chr14	92774087	92775437	1350	179.376	183
chr14	92774087	92775437	1350	447.541	447
chr14	92774087	92775437	1350	612.444	619.5
chr14	92774087	92775437	1350	203.726	213
chr14	92774087	92775437	1350	192.467	189
chr14	92774087	92775437	1350	259.904	259
chr14	92774087	92775437	1350	777.931	800
chr14	92774087	92775437	1350	306.552	306
chr14	92774087	92775437	1350	661.801	674
chr14	92774087	92775437	1350	303.722	309
chr14	92774087	92775437	1350	184.713	188
chr14	92774087	92775437	1350	415.019	420
chr14	92774087	92775437	1350	416.274	418
chr14	92774087	92775437	1350	177.457	181
chr14	92774087	92775437	1350	109.534	114
chr14	92774087	92775437	1350	195.386	199
chr14	92774087	92775437	1350	197.914	211
chr14	92774087	92775437	1350	392.697	392
chr14	92774087	92775437	1350	445.41	430
chr14	92774087	92775437	1350	834.25	878
chr14	92774087	92775437	1350	174.558	173
chr14	92774087	92775437	1350	167.367	172
chr14	92774087	92775437	1350	166.164	172
chr14	92774087	92775437	1350	190.461	195
chr14	92774087	92775437	1350	178.504	181
chr14	92774087	92775437	1350	544.673	566
chr14	92774087	92775437	1350	178.19	175
chr14	92774087	92775437	1350	406.725	394.5
chr14	92775606	92775846	240	195.25	208.5
chr14	92775606	92775846	240	184.471	191
chr14	92775606	92775846	240	430.746	458.5
chr14	92775606	92775846	240	169.796	181.5
chr14	92775606	92775846	240	444.188	478.5
chr14	92775606	92775846	240	389.55	405
chr14	92775606	92775846	240	283.863	308
chr14	92775606	92775846	240	422.046	446.5
chr14	92775606	92775846	240	356.2	383
chr14	92775606	92775846	240	282.038	306.5
chr14	92775606	92775846	240	177.675	182
chr14	92775606	92775846	240	241.358	256
chr14	92775606	92775846	240	154.554	157
chr14	92775606	92775846	240	276.904	293
chr14	92775606	92775846	240	436.7	462.5
chr14	92775606	92775846	240	174.858	179
chr14	92775606	92775846	240	166.479	173.5
chr14	92775606	92775846	240	164.942	172.5
chr14	92775606	92775846	240	543.817	577.5
chr14	92775606	92775846	240	191.725	200.5
chr14	92775606	92775846	240	457.238	474
chr14	92775606	92775846	240	171.167	186.5
chr14	92775606	92775846	240	156.154	158.5
chr14	92775606	92775846	240	273.729	293
chr14	92775606	92775846	240	286.025	303.5
chr14	92775606	92775846	240	167.821	172
chr14	92775606	92775846	240	78.3708	78
chr14	92775606	92775846	240	178.512	189
chr14	92775606	92775846	240	189.225	194
chr14	92775606	92775846	240	259.692	287
chr14	92775606	92775846	240	297.171	314.5
chr14	92775606	92775846	240	627.25	657
chr14	92775606	92775846	240	147.833	157.5
chr14	92775606	92775846	240	146.246	150.5
chr14	92775606	92775846	240	135.758	139
chr14	92775606	92775846	240	171.783	178.5
chr14	92775606	92775846	240	156.575	166
chr14	92775606	92775846	240	430.383	460
chr14	92775606	92775846	240	165.342	170
chr14	92775606	92775846	240	256.946	276.5
chr14	92775889	92778889	3000	403.615	395
chr14	92775889	92778889	3000	221.347	235.5
chr14	92775889	92778889	3000	756.936	783
chr14	92775889	92778889	3000	381.723	371
chr14	92775889	92778889	3000	750.506	775
chr14	92775889	92778889	3000	707.088	727
chr14	92775889	92778889	3000	510.442	512
chr14	92775889	92778889	3000	749.526	799
chr14	92775889	92778889	3000	629.211	658
chr14	92775889	92778889	3000	540.422	542
chr14	92775889	92778889	3000	231.572	251
chr14	92775889	92778889	3000	462.635	458
chr14	92775889	92778889	3000	201.628	215
chr14	92775889	92778889	3000	550.233	553
chr14	92775889	92778889	3000	709.757	749
chr14	92775889	92778889	3000	232.256	250
chr14	92775889	92778889	3000	215.176	229
chr14	92775889	92778889	3000	312.583	306
chr14	92775889	92778889	3000	915.405	957
chr14	92775889	92778889	3000	393.254	395
chr14	92775889	92778889	3000	791.368	817
chr14	92775889	92778889	3000	384.81	384
chr14	92775889	92778889	3000	201.061	215
chr14	92775889	92778889	3000	513.014	531
chr14	92775889	92778889	3000	528.787	522.5
chr14	92775889	92778889	3000	200.01	211
chr14	92775889	92778889	3000	125.936	134
chr14	92775889	92778889	3000	204.629	216
chr14	92775889	92778889	3000	227.574	242
chr14	92775889	92778889	3000	475.328	474
chr14	92775889	92778889	3000	527.778	534
chr14	92775889	92778889	3000	995.505	1046
chr14	92775889	92778889	3000	199.127	210
chr14	92775889	92778889	3000	196.47	212
chr14	92775889	92778889	3000	198.705	204
chr14	92775889	92778889	3000	209.943	224
chr14	92775889	92778889	3000	202.17	220
chr14	92775889	92778889	3000	645.254	690
chr14	92775889	92778889	3000	209.697	226
chr14	92775889	92778889	3000	517.288	536
chr14	92778972	92779122	150	205.98	213.5
chr14	92778972	92779122	150	124.447	126
chr14	92778972	92779122	150	406.433	421
chr14	92778972	92779122	150	181.767	189
chr14	92778972	92779122	150	442.933	458.5
chr14	92778972	92779122	150	457.7	483.5
chr14	92778972	92779122	150	285.853	298.5
chr14	92778972	92779122	150	486.493	520.5
chr14	92778972	92779122	150	301.22	311
chr14	92778972	92779122	150	280.027	289.5
chr14	92778972	92779122	150	129.987	134
chr14	92778972	92779122	150	261.18	269
chr14	92778972	92779122	150	137.633	138
chr14	92778972	92779122	150	270.067	279.5
chr14	92778972	92779122	150	382.267	392
chr14	92778972	92779122	150	141.827	148
chr14	92778972	92779122	150	137.087	137
chr14	92778972	92779122	150	146.92	149
chr14	92778972	92779122	150	564.82	599
chr14	92778972	92779122	150	218.04	221
chr14	92778972	92779122	150	456.82	475
chr14	92778972	92779122	150	218.453	228
chr14	92778972	92779122	150	140.787	143
chr14	92778972	92779122	150	295.24	309
chr14	92778972	92779122	150	252.88	268.5
chr14	92778972	92779122	150	131.96	134
chr14	92778972	92779122	150	81.0267	85
chr14	92778972	92779122	150	136.46	139
chr14	92778972	92779122	150	150.853	156
chr14	92778972	92779122	150	267.02	278
chr14	92778972	92779122	150	297.12	313.5
chr14	92778972	92779122	150	588.08	599
chr14	92778972	92779122	150	122.48	124
chr14	92778972	92779122	150	140.047	142
chr14	92778972	92779122	150	143.08	145
chr14	92778972	92779122	150	146.567	150
chr14	92778972	92779122	150	126.273	125
chr14	92778972	92779122	150	410.193	438.5
chr14	92778972	92779122	150	131.333	132
chr14	92778972	92779122	150	298.853	312
chr14	92779182	92781072	1890	317.859	318
chr14	92779182	92781072	1890	229.049	233
chr14	92779182	92781072	1890	660.66	650.5
chr14	92779182	92781072	1890	317.932	311
chr14	92779182	92781072	1890	665.595	654
chr14	92779182	92781072	1890	614.361	605.5
chr14	92779182	92781072	1890	418.884	414
chr14	92779182	92781072	1890	688.469	686
chr14	92779182	92781072	1890	530.244	543
chr14	92779182	92781072	1890	450.425	431
chr14	92779182	92781072	1890	234.831	240
chr14	92779182	92781072	1890	379.405	378.5
chr14	92779182	92781072	1890	208.106	208
chr14	92779182	92781072	1890	466.967	454.5
chr14	92779182	92781072	1890	613.439	623
chr14	92779182	92781072	1890	231.68	231.5
chr14	92779182	92781072	1890	216.574	220
chr14	92779182	92781072	1890	246.628	252
chr14	92779182	92781072	1890	834.314	851
chr14	92779182	92781072	1890	307.995	295.5
chr14	92779182	92781072	1890	713.946	727
chr14	92779182	92781072	1890	314.438	302
chr14	92779182	92781072	1890	217.32	219
chr14	92779182	92781072	1890	431.129	408
chr14	92779182	92781072	1890	431.85	424
chr14	92779182	92781072	1890	197.823	201
chr14	92779182	92781072	1890	116.306	114
chr14	92779182	92781072	1890	199.015	201
chr14	92779182	92781072	1890	235.361	237
chr14	92779182	92781072	1890	400.161	391
chr14	92779182	92781072	1890	427.157	420
chr14	92779182	92781072	1890	940.483	976
chr14	92779182	92781072	1890	203.242	208
chr14	92779182	92781072	1890	207.168	210
chr14	92779182	92781072	1890	204.838	208.5
chr14	92779182	92781072	1890	225.523	223
chr14	92779182	92781072	1890	195.092	192
chr14	92779182	92781072	1890	579.766	573
chr14	92779182	92781072	1890	217.482	218
chr14	92779182	92781072	1890	409.063	402
chr14	92781088	92781208	120	249.908	244
chr14	92781088	92781208	120	166.75	161.5
chr14	92781088	92781208	120	419.775	396
chr14	92781088	92781208	120	246.383	244
chr14	92781088	92781208	120	442.6	429
chr14	92781088	92781208	120	428.1	398
chr14	92781088	92781208	120	314.7	309
chr14	92781088	92781208	120	494.85	472.5
chr14	92781088	92781208	120	417.067	393
chr14	92781088	92781208	120	346.983	332
chr14	92781088	92781208	120	198.783	199
chr14	92781088	92781208	120	289.267	278.5
chr14	92781088	92781208	120	170.417	168
chr14	92781088	92781208	120	348.875	336
chr14	92781088	92781208	120	464.358	458
chr14	92781088	92781208	120	170.333	167
chr14	92781088	92781208	120	168.442	167.5
chr14	92781088	92781208	120	202.283	197
chr14	92781088	92781208	120	541.258	525
chr14	92781088	92781208	120	240.092	233.5
chr14	92781088	92781208	120	524.708	513
chr14	92781088	92781208	120	238.842	237
chr14	92781088	92781208	120	169.033	167
chr14	92781088	92781208	120	361.317	358.5
chr14	92781088	92781208	120	311.275	307.5
chr14	92781088	92781208	120	134.208	133
chr14	92781088	92781208	120	99.3583	95.5
chr14	92781088	92781208	120	162.858	162
chr14	92781088	92781208	120	171.025	169
chr14	92781088	92781208	120	301.625	300
chr14	92781088	92781208	120	306.708	308
chr14	92781088	92781208	120	614.825	614.5
chr14	92781088	92781208	120	136.975	133.5
chr14	92781088	92781208	120	165.792	163
chr14	92781088	92781208	120	167.283	167
chr14	92781088	92781208	120	168.625	167.5
chr14	92781088	92781208	120	177.55	175.5
chr14	92781088	92781208	120	403.9	407.5
chr14	92781088	92781208	120	191.442	192
chr14	92781088	92781208	120	352.925	347
chr14	92781214	92781724	510	472.455	454.5
chr14	92781214	92781724	510	244.678	246
chr14	92781214	92781724	510	907.539	944.5
chr14	92781214	92781724	510	470.043	472
chr14	92781214	92781724	510	913.267	919
chr14	92781214	92781724	510	837.188	853
chr14	92781214	92781724	510	639.622	655.5
chr14	92781214	92781724	510	940.029	962.5
chr14	92781214	92781724	510	711.018	739
chr14	92781214	92781724	510	644.539	663
chr14	92781214	92781724	510	261.688	268
chr14	92781214	92781724	510	555.835	552
chr14	92781214	92781724	510	225.176	226
chr14	92781214	92781724	510	672.567	673.5
chr14	92781214	92781724	510	843.9	870.5
chr14	92781214	92781724	510	241.847	253.5
chr14	92781214	92781724	510	218.339	221
chr14	92781214	92781724	510	409.496	409
chr14	92781214	92781724	510	1087.79	1114.5
chr14	92781214	92781724	510	510.508	544
chr14	92781214	92781724	510	971.008	1017.5
chr14	92781214	92781724	510	470.465	462.5
chr14	92781214	92781724	510	227.81	229
chr14	92781214	92781724	510	614.939	630
chr14	92781214	92781724	510	648.078	655
chr14	92781214	92781724	510	235.239	246
chr14	92781214	92781724	510	143.624	145
chr14	92781214	92781724	510	223.698	230
chr14	92781214	92781724	510	229.939	238
chr14	92781214	92781724	510	595.153	579.5
chr14	92781214	92781724	510	662.435	646
chr14	92781214	92781724	510	1194.14	1242.5
chr14	92781214	92781724	510	212.322	216
chr14	92781214	92781724	510	210.8	218
chr14	92781214	92781724	510	240.692	244
chr14	92781214	92781724	510	216.692	222
chr14	92781214	92781724	510	237.475	243
chr14	92781214	92781724	510	753.106	760.5
chr14	92781214	92781724	510	240.651	243.5
chr14	92781214	92781724	510	636.202	669
chr14	92781726	92782236	510	304.863	329.5
chr14	92781726	92782236	510	182.214	174
chr14	92781726	92782236	510	577.878	581
chr14	92781726	92782236	510	290.4	298.5
chr14	92781726	92782236	510	581.988	578.5
chr14	92781726	92782236	510	511.596	509.5
chr14	92781726	92782236	510	384.886	377
chr14	92781726	92782236	510	575.673	585
chr14	92781726	92782236	510	495.265	489.5
chr14	92781726	92782236	510	376.031	368.5
chr14	92781726	92782236	510	210.253	220
chr14	92781726	92782236	510	336.073	319
chr14	92781726	92782236	510	172.375	173
chr14	92781726	92782236	510	406.549	397
chr14	92781726	92782236	510	549.063	542
chr14	92781726	92782236	510	206.875	212
chr14	92781726	92782236	510	193.543	197
chr14	92781726	92782236	510	245.224	234
chr14	92781726	92782236	510	705.116	742.5
chr14	92781726	92782236	510	300.814	279.5
chr14	92781726	92782236	510	614.727	609.5
chr14	92781726	92782236	510	284.653	282.5
chr14	92781726	92782236	510	193.892	202.5
chr14	92781726	92782236	510	409.229	400
chr14	92781726	92782236	510	393.939	402
chr14	92781726	92782236	510	179.567	177
chr14	92781726	92782236	510	95.8824	94
chr14	92781726	92782236	510	182.643	190.5
chr14	92781726	92782236	510	215.065	213
chr14	92781726	92782236	510	382.178	363
chr14	92781726	92782236	510	398.102	382.5
chr14	92781726	92782236	510	794.478	802.5
chr14	92781726	92782236	510	171.357	185
chr14	92781726	92782236	510	173.392	174
chr14	92781726	92782236	510	174.229	172
chr14	92781726	92782236	510	194.076	200
chr14	92781726	92782236	510	167.28	173
chr14	92781726	92782236	510	507.914	508.5
chr14	92781726	92782236	510	170.027	157
chr14	92781726	92782236	510	382.531	389
chr14	92782571	92783531	960	598.979	578.5
chr14	92782571	92783531	960	277.71	291
chr14	92782571	92783531	960	1060.52	1037.5
chr14	92782571	92783531	960	564.141	553.5
chr14	92782571	92783531	960	1063.66	1046
chr14	92782571	92783531	960	977.71	966.5
chr14	92782571	92783531	960	733.905	731.5
chr14	92782571	92783531	960	1045.85	1040.5
chr14	92782571	92783531	960	854.074	850.5
chr14	92782571	92783531	960	765.299	758.5
chr14	92782571	92783531	960	289.193	293
chr14	92782571	92783531	960	668.299	668
chr14	92782571	92783531	960	241.052	230
chr14	92782571	92783531	960	800.582	774.5
chr14	92782571	92783531	960	932.861	960
chr14	92782571	92783531	960	272.35	261
chr14	92782571	92783531	960	257.182	257
chr14	92782571	92783531	960	444.518	429
chr14	92782571	92783531	960	1253.55	1276
chr14	92782571	92783531	960	558.972	533.5
chr14	92782571	92783531	960	1134.38	1109.5
chr14	92782571	92783531	960	542.503	530
chr14	92782571	92783531	960	235.447	233
chr14	92782571	92783531	960	714.438	714
chr14	92782571	92783531	960	763.792	769
chr14	92782571	92783531	960	246.071	250
chr14	92782571	92783531	960	153.781	154
chr14	92782571	92783531	960	250.217	252
chr14	92782571	92783531	960	277.016	280
chr14	92782571	92783531	960	678.657	680.5
chr14	92782571	92783531	960	759.504	749
chr14	92782571	92783531	960	1325.48	1344
chr14	92782571	92783531	960	243.289	252
chr14	92782571	92783531	960	249.467	252
chr14	92782571	92783531	960	246.236	249
chr14	92782571	92783531	960	249.419	249
chr14	92782571	92783531	960	258.68	268
chr14	92782571	92783531	960	835.545	852
chr14	92782571	92783531	960	241.707	238
chr14	92782571	92783531	960	762.307	760.5
chr14	92783550	92783670	120	217.217	185.5
chr14	92783550	92783670	120	142.717	138
chr14	92783550	92783670	120	378.25	336
chr14	92783550	92783670	120	172.875	146.5
chr14	92783550	92783670	120	420.375	381.5
chr14	92783550	92783670	120	418.308	381
chr14	92783550	92783670	120	283.717	251
chr14	92783550	92783670	120	421.308	369
chr14	92783550	92783670	120	299.517	261.5
chr14	92783550	92783670	120	253.217	215.5
chr14	92783550	92783670	120	162.15	153
chr14	92783550	92783670	120	227.658	201.5
chr14	92783550	92783670	120	132.742	132
chr14	92783550	92783670	120	292.675	256
chr14	92783550	92783670	120	424.275	392
chr14	92783550	92783670	120	139.267	135
chr14	92783550	92783670	120	128.367	126.5
chr14	92783550	92783670	120	157.225	136.5
chr14	92783550	92783670	120	542.333	506.5
chr14	92783550	92783670	120	197.15	165.5
chr14	92783550	92783670	120	438.292	399.5
chr14	92783550	92783670	120	187.575	162
chr14	92783550	92783670	120	147.142	148
chr14	92783550	92783670	120	280.35	241.5
chr14	92783550	92783670	120	254.517	207
chr14	92783550	92783670	120	105.217	98
chr14	92783550	92783670	120	83.925	80
chr14	92783550	92783670	120	136.958	131
chr14	92783550	92783670	120	128.008	127
chr14	92783550	92783670	120	212.508	177
chr14	92783550	92783670	120	264.433	229.5
chr14	92783550	92783670	120	519.517	466.5
chr14	92783550	92783670	120	122.7	119
chr14	92783550	92783670	120	143.075	133
chr14	92783550	92783670	120	124.525	125
chr14	92783550	92783670	120	138.142	138
chr14	92783550	92783670	120	143.292	144
chr14	92783550	92783670	120	329.508	313
chr14	92783550	92783670	120	130.808	125.5
chr14	92783550	92783670	120	252.825	208.5
chr14	92783698	92783818	120	293.5	299.5
chr14	92783698	92783818	120	170.475	174
chr14	92783698	92783818	120	593.3	605
chr14	92783698	92783818	120	269.975	278
chr14	92783698	92783818	120	609.758	616.5
chr14	92783698	92783818	120	522.3	527
chr14	92783698	92783818	120	369.825	371
chr14	92783698	92783818	120	575.892	596
chr14	92783698	92783818	120	449.817	459
chr14	92783698	92783818	120	350.258	342
chr14	92783698	92783818	120	164.508	166
chr14	92783698	92783818	120	328.817	333.5
chr14	92783698	92783818	120	143.5	146.5
chr14	92783698	92783818	120	404.308	407.5
chr14	92783698	92783818	120	480.608	494
chr14	92783698	92783818	120	166.1	169.5
chr14	92783698	92783818	120	167.483	170.5
chr14	92783698	92783818	120	228.083	229.5
chr14	92783698	92783818	120	756.2	763.5
chr14	92783698	92783818	120	276.6	282.5
chr14	92783698	92783818	120	634.35	646
chr14	92783698	92783818	120	260.3	263
chr14	92783698	92783818	120	156.075	157.5
chr14	92783698	92783818	120	359.117	367.5
chr14	92783698	92783818	120	349.867	351
chr14	92783698	92783818	120	152.592	156
chr14	92783698	92783818	120	94.65	97
chr14	92783698	92783818	120	147.308	148.5
chr14	92783698	92783818	120	180.425	179.5
chr14	92783698	92783818	120	379.867	389
chr14	92783698	92783818	120	352.158	351.5
chr14	92783698	92783818	120	747.483	762
chr14	92783698	92783818	120	151.233	155
chr14	92783698	92783818	120	164.658	167
chr14	92783698	92783818	120	157.675	159
chr14	92783698	92783818	120	165.083	169
chr14	92783698	92783818	120	142.375	145
chr14	92783698	92783818	120	428.908	432
chr14	92783698	92783818	120	128.458	130
chr14	92783698	92783818	120	371.633	378.5
chr14	92783986	92784286	300	401.067	414
chr14	92783986	92784286	300	221.64	235
chr14	92783986	92784286	300	799.697	840.5
chr14	92783986	92784286	300	378.19	399
chr14	92783986	92784286	300	758.43	796
chr14	92783986	92784286	300	701.07	750
chr14	92783986	92784286	300	545.623	566.5
chr14	92783986	92784286	300	764.643	819
chr14	92783986	92784286	300	592.377	629
chr14	92783986	92784286	300	557.84	591
chr14	92783986	92784286	300	222.72	227
chr14	92783986	92784286	300	477.587	507.5
chr14	92783986	92784286	300	204.953	210
chr14	92783986	92784286	300	512.69	540
chr14	92783986	92784286	300	721.19	755.5
chr14	92783986	92784286	300	233.42	247
chr14	92783986	92784286	300	183.647	192
chr14	92783986	92784286	300	335.883	344.5
chr14	92783986	92784286	300	866.647	905.5
chr14	92783986	92784286	300	418.227	450
chr14	92783986	92784286	300	817.41	839.5
chr14	92783986	92784286	300	370.97	372
chr14	92783986	92784286	300	203.463	207.5
chr14	92783986	92784286	300	516.643	553
chr14	92783986	92784286	300	506.61	532
chr14	92783986	92784286	300	191.56	203
chr14	92783986	92784286	300	134.06	142
chr14	92783986	92784286	300	185.397	191.5
chr14	92783986	92784286	300	182.1	184
chr14	92783986	92784286	300	501.443	519.5
chr14	92783986	92784286	300	568.193	591.5
chr14	92783986	92784286	300	970.767	1008
chr14	92783986	92784286	300	184.193	193
chr14	92783986	92784286	300	190.497	189
chr14	92783986	92784286	300	182.607	191.5
chr14	92783986	92784286	300	225.713	232
chr14	92783986	92784286	300	205.48	218
chr14	92783986	92784286	300	632.92	652
chr14	92783986	92784286	300	165.05	165
chr14	92783986	92784286	300	523.953	536
chr14	92784371	92784551	180	641.061	679
chr14	92784371	92784551	180	208.85	211
chr14	92784371	92784551	180	1050.57	1093.5
chr14	92784371	92784551	180	548.128	573.5
chr14	92784371	92784551	180	957.644	984.5
chr14	92784371	92784551	180	861.667	889
chr14	92784371	92784551	180	661.328	690
chr14	92784371	92784551	180	976.15	997
chr14	92784371	92784551	180	683.494	706.5
chr14	92784371	92784551	180	710.239	739
chr14	92784371	92784551	180	211.967	221
chr14	92784371	92784551	180	655.283	665.5
chr14	92784371	92784551	180	208.461	216.5
chr14	92784371	92784551	180	706.25	728
chr14	92784371	92784551	180	702.167	715.5
chr14	92784371	92784551	180	208.5	209
chr14	92784371	92784551	180	198.6	206
chr14	92784371	92784551	180	441.844	453.5
chr14	92784371	92784551	180	1066.43	1094.5
chr14	92784371	92784551	180	586.128	607
chr14	92784371	92784551	180	971.733	997.5
chr14	92784371	92784551	180	536.061	556.5
chr14	92784371	92784551	180	173.628	185
chr14	92784371	92784551	180	624.606	643.5
chr14	92784371	92784551	180	687.617	712.5
chr14	92784371	92784551	180	205.594	212
chr14	92784371	92784551	180	131.539	132.5
chr14	92784371	92784551	180	205.661	209
chr14	92784371	92784551	180	184.078	189
chr14	92784371	92784551	180	605.8	630
chr14	92784371	92784551	180	721.078	757
chr14	92784371	92784551	180	1068.62	1065
chr14	92784371	92784551	180	191.961	193
chr14	92784371	92784551	180	182.322	193
chr14	92784371	92784551	180	202.606	201.5
chr14	92784371	92784551	180	209.183	214
chr14	92784371	92784551	180	237.717	239
chr14	92784371	92784551	180	689.561	700.5
chr14	92784371	92784551	180	217.317	220
chr14	92784371	92784551	180	716.939	740.5
chr14	92784563	92785043	480	257.846	260
chr14	92784563	92785043	480	192.069	200
chr14	92784563	92785043	480	561.665	626
chr14	92784563	92785043	480	236.84	243
chr14	92784563	92785043	480	518.535	547
chr14	92784563	92785043	480	490.044	529.5
chr14	92784563	92785043	480	314.196	311
chr14	92784563	92785043	480	588.281	605
chr14	92784563	92785043	480	440.575	447
chr14	92784563	92785043	480	362.087	366.5
chr14	92784563	92785043	480	229.185	235.5
chr14	92784563	92785043	480	285.262	275.5
chr14	92784563	92785043	480	205.504	208
chr14	92784563	92785043	480	350.842	359
chr14	92784563	92785043	480	558.99	577.5
chr14	92784563	92785043	480	209.727	219
chr14	92784563	92785043	480	201.917	214
chr14	92784563	92785043	480	197.052	203
chr14	92784563	92785043	480	709.785	770.5
chr14	92784563	92785043	480	223.39	215.5
chr14	92784563	92785043	480	582.348	601
chr14	92784563	92785043	480	227.154	219
chr14	92784563	92785043	480	188.2	191
chr14	92784563	92785043	480	334.965	339
chr14	92784563	92785043	480	331.621	324.5
chr14	92784563	92785043	480	184.879	198.5
chr14	92784563	92785043	480	110.504	112
chr14	92784563	92785043	480	193.342	199
chr14	92784563	92785043	480	235.069	242
chr14	92784563	92785043	480	305.567	298.5
chr14	92784563	92785043	480	310.398	298
chr14	92784563	92785043	480	791.21	851
chr14	92784563	92785043	480	191.8	193.5
chr14	92784563	92785043	480	192.917	204
chr14	92784563	92785043	480	184.577	196
chr14	92784563	92785043	480	206.96	207
chr14	92784563	92785043	480	182.965	195
chr14	92784563	92785043	480	511.221	541.5
chr14	92784563	92785043	480	195.248	201
chr14	92784563	92785043	480	325.665	332
chr14	92785057	92785177	120	190.275	185
chr14	92785057	92785177	120	160.892	164.5
chr14	92785057	92785177	120	381.217	396.5
chr14	92785057	92785177	120	201.108	203.5
chr14	92785057	92785177	120	402.833	412
chr14	92785057	92785177	120	380.708	386
chr14	92785057	92785177	120	260.383	264.5
chr14	92785057	92785177	120	469.308	471
chr14	92785057	92785177	120	361.217	361
chr14	92785057	92785177	120	302.75	309
chr14	92785057	92785177	120	204.817	208
chr14	92785057	92785177	120	249	250.5
chr14	92785057	92785177	120	147.942	147
chr14	92785057	92785177	120	281.233	282
chr14	92785057	92785177	120	366.35	370.5
chr14	92785057	92785177	120	166.683	167
chr14	92785057	92785177	120	172.725	171
chr14	92785057	92785177	120	151.092	149
chr14	92785057	92785177	120	560.325	564
chr14	92785057	92785177	120	188.725	196
chr14	92785057	92785177	120	437.183	430
chr14	92785057	92785177	120	182.933	188
chr14	92785057	92785177	120	165.25	170.5
chr14	92785057	92785177	120	245.567	247.5
chr14	92785057	92785177	120	236.942	238
chr14	92785057	92785177	120	134.8	137
chr14	92785057	92785177	120	72.7	74
chr14	92785057	92785177	120	146.825	146
chr14	92785057	92785177	120	152.958	154
chr14	92785057	92785177	120	257.9	257.5
chr14	92785057	92785177	120	253.45	254
chr14	92785057	92785177	120	617.775	630.5
chr14	92785057	92785177	120	163.592	165
chr14	92785057	92785177	120	144.75	144
chr14	92785057	92785177	120	119.017	120
chr14	92785057	92785177	120	182.275	184.5
chr14	92785057	92785177	120	159.6	160
chr14	92785057	92785177	120	378.8	381
chr14	92785057	92785177	120	160.992	161
chr14	92785057	92785177	120	263.592	276
chr14	92785198	92785948	750	379.192	352
chr14	92785198	92785948	750	220.484	225.5
chr14	92785198	92785948	750	758.025	805
chr14	92785198	92785948	750	367.369	351
chr14	92785198	92785948	750	752.799	760
chr14	92785198	92785948	750	680.535	703.5
chr14	92785198	92785948	750	474.948	496.5
chr14	92785198	92785948	750	816.228	869
chr14	92785198	92785948	750	569.609	598.5
chr14	92785198	92785948	750	496.124	501
chr14	92785198	92785948	750	239.984	242.5
chr14	92785198	92785948	750	429.72	423
chr14	92785198	92785948	750	199.585	206.5
chr14	92785198	92785948	750	544.787	522
chr14	92785198	92785948	750	695.283	708
chr14	92785198	92785948	750	227.828	234
chr14	92785198	92785948	750	207.763	211
chr14	92785198	92785948	750	294.115	286
chr14	92785198	92785948	750	893.731	952
chr14	92785198	92785948	750	378.463	365
chr14	92785198	92785948	750	800.335	841
chr14	92785198	92785948	750	344.408	331
chr14	92785198	92785948	750	197.871	200.5
chr14	92785198	92785948	750	480.027	488
chr14	92785198	92785948	750	512.559	507
chr14	92785198	92785948	750	203.689	207.5
chr14	92785198	92785948	750	120.252	128
chr14	92785198	92785948	750	197.371	199
chr14	92785198	92785948	750	229.856	236
chr14	92785198	92785948	750	465.98	455
chr14	92785198	92785948	750	508.48	475.5
chr14	92785198	92785948	750	972.513	1027
chr14	92785198	92785948	750	201.587	206
chr14	92785198	92785948	750	194.987	192
chr14	92785198	92785948	750	193.755	198
chr14	92785198	92785948	750	212.152	214.5
chr14	92785198	92785948	750	201.78	202
chr14	92785198	92785948	750	648.141	673.5
chr14	92785198	92785948	750	201.873	205.5
chr14	92785198	92785948	750	494.876	484
chr14	92786239	92786779	540	327.141	271
chr14	92786239	92786779	540	186.128	180
chr14	92786239	92786779	540	642.007	535.5
chr14	92786239	92786779	540	305.724	243.5
chr14	92786239	92786779	540	591.343	509.5
chr14	92786239	92786779	540	514.05	468
chr14	92786239	92786779	540	401.337	345
chr14	92786239	92786779	540	590.069	529.5
chr14	92786239	92786779	540	472.719	417.5
chr14	92786239	92786779	540	396.563	315
chr14	92786239	92786779	540	205.511	201
chr14	92786239	92786779	540	353.441	315.5
chr14	92786239	92786779	540	173.759	173
chr14	92786239	92786779	540	436.987	381
chr14	92786239	92786779	540	546.774	480
chr14	92786239	92786779	540	190.213	187
chr14	92786239	92786779	540	173.056	160
chr14	92786239	92786779	540	254.346	234.5
chr14	92786239	92786779	540	694.95	661.5
chr14	92786239	92786779	540	332.735	310.5
chr14	92786239	92786779	540	621.835	581
chr14	92786239	92786779	540	309.096	265
chr14	92786239	92786779	540	179.196	179
chr14	92786239	92786779	540	417.404	353
chr14	92786239	92786779	540	420.756	351.5
chr14	92786239	92786779	540	158.039	151
chr14	92786239	92786779	540	103.833	94
chr14	92786239	92786779	540	186.094	192.5
chr14	92786239	92786779	540	205.574	211
chr14	92786239	92786779	540	376.191	324
chr14	92786239	92786779	540	413.098	364.5
chr14	92786239	92786779	540	728.2	625.5
chr14	92786239	92786779	540	180.061	181
chr14	92786239	92786779	540	160.722	155
chr14	92786239	92786779	540	150.511	144
chr14	92786239	92786779	540	175.372	172
chr14	92786239	92786779	540	171.633	171
chr14	92786239	92786779	540	482.128	410
chr14	92786239	92786779	540	167.494	169.5
chr14	92786239	92786779	540	405.88	364.5
chr14	92786852	92788322	1470	386.396	402
chr14	92786852	92788322	1470	225.876	219
chr14	92786852	92788322	1470	778.536	769
chr14	92786852	92788322	1470	358.247	350
chr14	92786852	92788322	1470	775.42	787
chr14	92786852	92788322	1470	715.726	708
chr14	92786852	92788322	1470	509.753	500
chr14	92786852	92788322	1470	788.067	803.5
chr14	92786852	92788322	1470	614.398	594.5
chr14	92786852	92788322	1470	526.472	509
chr14	92786852	92788322	1470	260.329	269
chr14	92786852	92788322	1470	454.51	439
chr14	92786852	92788322	1470	238.525	238
chr14	92786852	92788322	1470	530.205	529
chr14	92786852	92788322	1470	714.87	704.5
chr14	92786852	92788322	1470	252.32	255
chr14	92786852	92788322	1470	233.933	235
chr14	92786852	92788322	1470	302.244	292
chr14	92786852	92788322	1470	967.587	937
chr14	92786852	92788322	1470	363.814	375
chr14	92786852	92788322	1470	835.852	838
chr14	92786852	92788322	1470	349.961	345
chr14	92786852	92788322	1470	220.64	225
chr14	92786852	92788322	1470	507.198	511
chr14	92786852	92788322	1470	508.41	515
chr14	92786852	92788322	1470	214.72	219
chr14	92786852	92788322	1470	136.963	134
chr14	92786852	92788322	1470	220.221	217
chr14	92786852	92788322	1470	254.297	256
chr14	92786852	92788322	1470	471.003	458.5
chr14	92786852	92788322	1470	507.048	495
chr14	92786852	92788322	1470	1065.12	1050
chr14	92786852	92788322	1470	215.85	216
chr14	92786852	92788322	1470	219.412	221
chr14	92786852	92788322	1470	209.282	204
chr14	92786852	92788322	1470	232.048	230
chr14	92786852	92788322	1470	217.748	217
chr14	92786852	92788322	1470	656.93	651
chr14	92786852	92788322	1470	224.79	224
chr14	92786852	92788322	1470	498.984	481
chr14	92788365	92788575	210	404.248	436
chr14	92788365	92788575	210	200.462	210
chr14	92788365	92788575	210	772.752	821.5
chr14	92788365	92788575	210	358.005	401
chr14	92788365	92788575	210	752.433	804
chr14	92788365	92788575	210	720.133	787.5
chr14	92788365	92788575	210	530.357	573.5
chr14	92788365	92788575	210	778.7	840
chr14	92788365	92788575	210	559.452	599.5
chr14	92788365	92788575	210	496.538	538.5
chr14	92788365	92788575	210	208.267	220
chr14	92788365	92788575	210	468.619	508.5
chr14	92788365	92788575	210	193.557	203
chr14	92788365	92788575	210	568.771	616
chr14	92788365	92788575	210	621.319	670.5
chr14	92788365	92788575	210	229.8	243.5
chr14	92788365	92788575	210	177.633	191
chr14	92788365	92788575	210	331.662	371
chr14	92788365	92788575	210	893.243	954
chr14	92788365	92788575	210	403.5	450.5
chr14	92788365	92788575	210	774.429	853
chr14	92788365	92788575	210	360.633	392
chr14	92788365	92788575	210	165.914	178
chr14	92788365	92788575	210	469.129	508
chr14	92788365	92788575	210	506.795	546.5
chr14	92788365	92788575	210	165.81	168.5
chr14	92788365	92788575	210	107.733	112
chr14	92788365	92788575	210	173.99	183
chr14	92788365	92788575	210	223.448	231.5
chr14	92788365	92788575	210	457.524	510.5
chr14	92788365	92788575	210	447.952	503.5
chr14	92788365	92788575	210	928.6	996
chr14	92788365	92788575	210	170.995	176
chr14	92788365	92788575	210	174.971	182.5
chr14	92788365	92788575	210	188.443	202.5
chr14	92788365	92788575	210	170.433	179
chr14	92788365	92788575	210	191.4	198.5
chr14	92788365	92788575	210	556.5	582.5
chr14	92788365	92788575	210	170.59	181
chr14	92788365	92788575	210	493	548.5
chr14	92788623	92789433	810	108.317	110
chr14	92788623	92789433	810	109.56	118
chr14	92788623	92789433	810	220.244	235.5
chr14	92788623	92789433	810	99.8272	103
chr14	92788623	92789433	810	220.553	228
chr14	92788623	92789433	810	201.158	217
chr14	92788623	92789433	810	155.64	160
chr14	92788623	92789433	810	237.358	238.5
chr14	92788623	92789433	810	206.133	221
chr14	92788623	92789433	810	163.147	166
chr14	92788623	92789433	810	120.844	117
chr14	92788623	92789433	810	134.086	140.5
chr14	92788623	92789433	810	104.354	118
chr14	92788623	92789433	810	175.494	182
chr14	92788623	92789433	810	256.338	274
chr14	92788623	92789433	810	109.638	115
chr14	92788623	92789433	810	103.804	102
chr14	92788623	92789433	810	90.9012	87
chr14	92788623	92789433	810	323.125	339.5
chr14	92788623	92789433	810	105.035	110
chr14	92788623	92789433	810	246.685	263
chr14	92788623	92789433	810	102.106	109
chr14	92788623	92789433	810	105.486	105.5
chr14	92788623	92789433	810	147.885	153.5
chr14	92788623	92789433	810	160.457	170.5
chr14	92788623	92789433	810	104.091	114
chr14	92788623	92789433	810	52.7025	56
chr14	92788623	92789433	810	102.798	116
chr14	92788623	92789433	810	120.104	124.5
chr14	92788623	92789433	810	147.737	154.5
chr14	92788623	92789433	810	159.388	167
chr14	92788623	92789433	810	366.865	387
chr14	92788623	92789433	810	100.353	105
chr14	92788623	92789433	810	100.381	104
chr14	92788623	92789433	810	88.2235	92
chr14	92788623	92789433	810	112.759	120
chr14	92788623	92789433	810	100.79	110
chr14	92788623	92789433	810	232.943	252
chr14	92788623	92789433	810	104.756	101
chr14	92788623	92789433	810	149.658	155.5
chr14	92789484	92789754	243	8.60082	10
chr14	92789484	92789754	270	17.2593	19
chr14	92789484	92789754	270	7.13333	7
chr14	92789484	92789754	270	5.6037	6
chr14	92789484	92789754	258	8.54264	9
chr14	92789484	92789754	270	8.22963	9
chr14	92789484	92789754	173	9.53179	11
chr14	92789484	92789754	218	12.1376	13.5
chr14	92789484	92789754	270	10.0778	11
chr14	92789484	92789754	224	6.32589	7
chr14	92789484	92789754	270	15.5481	18
chr14	92789484	92789754	225	8.69778	10
chr14	92789484	92789754	270	11.0704	10
chr14	92789484	92789754	221	8.71493	9
chr14	92789484	92789754	270	22.8037	26
chr14	92789484	92789754	270	16.8926	15
chr14	92789484	92789754	270	14.6481	14
chr14	92789484	92789754	270	6.5963	7
chr14	92789484	92789754	270	13.437	14
chr14	92789484	92789754	212	6.70755	7
chr14	92789484	92789754	270	18.4037	20
chr14	92789484	92789754	243	4.66255	5
chr14	92789484	92789754	270	15.7111	12
chr14	92789484	92789754	252	5.98016	6
chr14	92789484	92789754	270	7.51852	7
chr14	92789484	92789754	270	18.9185	21
chr14	92789484	92789754	187	3.81818	2
chr14	92789484	92789754	270	13.8778	13
chr14	92789484	92789754	270	20.1556	15
chr14	92789484	92789754	266	9.06015	11
chr14	92789484	92789754	270	6.92593	8
chr14	92789484	92789754	264	21.6856	24
chr14	92789484	92789754	270	17.3889	16
chr14	92789484	92789754	270	12.263	11
chr14	92789484	92789754	270	7.2963	7
chr14	92789484	92789754	270	19.6185	19.5
chr14	92789484	92789754	270	13.3148	11
chr14	92789484	92789754	270	11.7593	12
chr14	92789484	92789754	270	18.1704	18
chr14	92789484	92789754	254	9.34252	10
chr14	92789766	92791686	1739	186.455	105
chr14	92789766	92791686	1913	124.178	78
chr14	92789766	92791686	1761	375.25	223
chr14	92789766	92791686	1908	162.925	87
chr14	92789766	92791686	1821	361.326	199
chr14	92789766	92791686	1837	339.448	167
chr14	92789766	92791686	1852	235.957	129.5
chr14	92789766	92791686	1774	384.462	243
chr14	92789766	92791686	1886	292.299	170.5
chr14	92789766	92791686	1721	269.295	173
chr14	92789766	92791686	1920	128.836	80
chr14	92789766	92791686	1686	217.537	146
chr14	92789766	92791686	1920	116.103	85
chr14	92789766	92791686	1920	246.603	132
chr14	92789766	92791686	1920	326.016	196
chr14	92789766	92791686	1850	135.889	102
chr14	92789766	92791686	1865	127.35	104
chr14	92789766	92791686	1740	144.641	96.5
chr14	92789766	92791686	1910	455.603	218.5
chr14	92789766	92791686	1697	192.143	115
chr14	92789766	92791686	1882	384.284	164.5
chr14	92789766	92791686	1698	179.239	101
chr14	92789766	92791686	1920	116.219	76
chr14	92789766	92791686	1723	247.358	146
chr14	92789766	92791686	1801	245.296	150
chr14	92789766	92791686	1920	109.714	71
chr14	92789766	92791686	1914	61.5554	37
chr14	92789766	92791686	1802	120.376	111.5
chr14	92789766	92791686	1912	130.311	103
chr14	92789766	92791686	1803	217.888	115
chr14	92789766	92791686	1824	234.956	121
chr14	92789766	92791686	1863	497.795	284
chr14	92789766	92791686	1854	111.923	87
chr14	92789766	92791686	1920	108.694	72
chr14	92789766	92791686	1920	103.646	70
chr14	92789766	92791686	1920	129.2	100
chr14	92789766	92791686	1899	107.873	84
chr14	92789766	92791686	1729	343.148	247
chr14	92789766	92791686	1883	120.426	93
chr14	92789766	92791686	1698	257.89	177
chr14	92791771	92791951	180	216.656	211
chr14	92791771	92791951	180	160.567	167
chr14	92791771	92791951	180	470.033	494
chr14	92791771	92791951	180	203.656	202
chr14	92791771	92791951	180	438.233	456
chr14	92791771	92791951	180	392.994	389.5
chr14	92791771	92791951	180	280.794	285
chr14	92791771	92791951	180	488.272	508.5
chr14	92791771	92791951	180	360.75	380
chr14	92791771	92791951	180	314.783	323
chr14	92791771	92791951	180	159.878	159.5
chr14	92791771	92791951	180	258.5	279.5
chr14	92791771	92791951	180	124.289	119
chr14	92791771	92791951	180	327.439	334.5
chr14	92791771	92791951	180	407.333	411
chr14	92791771	92791951	180	150.533	147.5
chr14	92791771	92791951	180	139.75	143
chr14	92791771	92791951	180	176.983	180
chr14	92791771	92791951	180	524.933	548
chr14	92791771	92791951	180	221.978	227.5
chr14	92791771	92791951	180	471.089	488.5
chr14	92791771	92791951	180	194.933	204.5
chr14	92791771	92791951	180	130.778	123.5
chr14	92791771	92791951	180	312.956	330.5
chr14	92791771	92791951	180	267.539	276
chr14	92791771	92791951	180	107.806	111
chr14	92791771	92791951	180	82.7778	83
chr14	92791771	92791951	180	135.422	140
chr14	92791771	92791951	180	129.772	132
chr14	92791771	92791951	180	249.528	264
chr14	92791771	92791951	180	272.028	269
chr14	92791771	92791951	180	560.15	570.5
chr14	92791771	92791951	180	120.561	123
chr14	92791771	92791951	180	140.167	141.5
chr14	92791771	92791951	180	134.428	136.5
chr14	92791771	92791951	180	159.506	168
chr14	92791771	92791951	180	135.5	137
chr14	92791771	92791951	180	378.533	390.5
chr14	92791771	92791951	180	126.378	126.5
chr14	92791771	92791951	180	283.839	288.5
chr14	92791964	92793194	1230	521.886	517.5
chr14	92791964	92793194	1230	239.889	237.5
chr14	92791964	92793194	1230	957.344	1018
chr14	92791964	92793194	1230	487.751	507.5
chr14	92791964	92793194	1230	947.902	1018.5
chr14	92791964	92793194	1230	892.72	894.5
chr14	92791964	92793194	1230	649.357	666.5
chr14	92791964	92793194	1230	951.661	970.5
chr14	92791964	92793194	1230	763.22	785
chr14	92791964	92793194	1230	658.234	658.5
chr14	92791964	92793194	1230	271.837	279
chr14	92791964	92793194	1230	584.624	577.5
chr14	92791964	92793194	1230	232.549	232
chr14	92791964	92793194	1230	688.565	706
chr14	92791964	92793194	1230	790.118	760
chr14	92791964	92793194	1230	258.072	258.5
chr14	92791964	92793194	1230	227.927	233
chr14	92791964	92793194	1230	411.985	378
chr14	92791964	92793194	1230	1067.7	1095.5
chr14	92791964	92793194	1230	501.312	483
chr14	92791964	92793194	1230	993.511	978
chr14	92791964	92793194	1230	494.116	479
chr14	92791964	92793194	1230	229.207	211
chr14	92791964	92793194	1230	628.276	637
chr14	92791964	92793194	1230	649.683	634
chr14	92791964	92793194	1230	222.109	224
chr14	92791964	92793194	1230	160.301	157
chr14	92791964	92793194	1230	238.477	232
chr14	92791964	92793194	1230	248.743	267
chr14	92791964	92793194	1230	602.47	621.5
chr14	92791964	92793194	1230	652.576	702
chr14	92791964	92793194	1230	1156.49	1233.5
chr14	92791964	92793194	1230	225.541	227
chr14	92791964	92793194	1230	222.359	226
chr14	92791964	92793194	1230	223.38	214.5
chr14	92791964	92793194	1230	242.527	253.5
chr14	92791964	92793194	1230	232.418	238
chr14	92791964	92793194	1230	730.74	722
chr14	92791964	92793194	1230	225.8	218.5
chr14	92791964	92793194	1230	630.765	630
chr14	92793200	92793380	180	191.028	173.5
chr14	92793200	92793380	180	155.828	155
chr14	92793200	92793380	180	369.106	347.5
chr14	92793200	92793380	180	156.506	135
chr14	92793200	92793380	180	361.222	345
chr14	92793200	92793380	180	375.694	355
chr14	92793200	92793380	180	239.283	230
chr14	92793200	92793380	180	374.4	381
chr14	92793200	92793380	180	313.05	304
chr14	92793200	92793380	180	270.989	257
chr14	92793200	92793380	180	169.306	169
chr14	92793200	92793380	180	246.772	230.5
chr14	92793200	92793380	180	149.983	148
chr14	92793200	92793380	180	276.122	256
chr14	92793200	92793380	180	365.739	361
chr14	92793200	92793380	180	149.411	145
chr14	92793200	92793380	180	156.261	155
chr14	92793200	92793380	180	167.2	152
chr14	92793200	92793380	180	480.956	456
chr14	92793200	92793380	180	171.933	159.5
chr14	92793200	92793380	180	428.467	402
chr14	92793200	92793380	180	168.361	147.5
chr14	92793200	92793380	180	151.85	152
chr14	92793200	92793380	180	238.189	219.5
chr14	92793200	92793380	180	251.856	239.5
chr14	92793200	92793380	180	129.872	134
chr14	92793200	92793380	180	79.1944	78
chr14	92793200	92793380	180	142.739	141
chr14	92793200	92793380	180	134.583	133
chr14	92793200	92793380	180	228.533	205
chr14	92793200	92793380	180	263.328	252
chr14	92793200	92793380	180	581.206	579.5
chr14	92793200	92793380	180	155.667	153
chr14	92793200	92793380	180	131.633	132
chr14	92793200	92793380	180	137.456	137
chr14	92793200	92793380	180	149.044	143.5
chr14	92793200	92793380	180	138.567	140
chr14	92793200	92793380	180	349.7	349
chr14	92793200	92793380	180	146.144	143
chr14	92793200	92793380	180	251.717	235.5
chr14	92793381	92795871	2490	376.456	353
chr14	92793381	92795871	2490	212.859	213
chr14	92793381	92795871	2490	714.217	707
chr14	92793381	92795871	2490	353.872	340.5
chr14	92793381	92795871	2490	710.067	696
chr14	92793381	92795871	2490	669.912	649
chr14	92793381	92795871	2490	470.455	463
chr14	92793381	92795871	2490	720.616	708
chr14	92793381	92795871	2490	589.419	573.5
chr14	92793381	92795871	2490	503.037	489.5
chr14	92793381	92795871	2490	230.293	226
chr14	92793381	92795871	2490	428.106	413
chr14	92793381	92795871	2490	213.155	213.5
chr14	92793381	92795871	2490	526.255	503.5
chr14	92793381	92795871	2490	653.297	653
chr14	92793381	92795871	2490	222.268	219
chr14	92793381	92795871	2490	212.349	213
chr14	92793381	92795871	2490	293.165	271
chr14	92793381	92795871	2490	860.491	863
chr14	92793381	92795871	2490	375.576	362
chr14	92793381	92795871	2490	745.04	745
chr14	92793381	92795871	2490	342.361	335
chr14	92793381	92795871	2490	201.394	199
chr14	92793381	92795871	2490	477.3	457
chr14	92793381	92795871	2490	498.956	470.5
chr14	92793381	92795871	2490	201.527	208
chr14	92793381	92795871	2490	122.422	122
chr14	92793381	92795871	2490	207.041	204
chr14	92793381	92795871	2490	228.605	222
chr14	92793381	92795871	2490	455.524	443
chr14	92793381	92795871	2490	487.109	462
chr14	92793381	92795871	2490	933.272	931.5
chr14	92793381	92795871	2490	199.233	202
chr14	92793381	92795871	2490	196.82	198
chr14	92793381	92795871	2490	202.75	202
chr14	92793381	92795871	2490	216.463	214
chr14	92793381	92795871	2490	206.764	211
chr14	92793381	92795871	2490	591.504	577
chr14	92793381	92795871	2490	208.89	205
[truncated: 7,401 more rows]

## Sheet: OCA2-HERC2
Chrom	Start	End	Bases	CovMean	CovMedian
chr15	28344106	28344496	390	147.338	138.5
chr15	28344106	28344496	390	89.6487	95.5
chr15	28344106	28344496	390	286.015	276
chr15	28344106	28344496	390	177.121	169.5
chr15	28344106	28344496	390	280.433	273.5
chr15	28344106	28344496	390	255.313	245
chr15	28344106	28344496	390	221.079	212
chr15	28344106	28344496	390	297.187	295
chr15	28344106	28344496	390	257.767	253.5
chr15	28344106	28344496	390	209.218	211
chr15	28344106	28344496	390	106.792	106.5
chr15	28344106	28344496	390	179.836	169
chr15	28344106	28344496	390	89.5231	97
chr15	28344106	28344496	390	236.495	235
chr15	28344106	28344496	390	338.277	355
chr15	28344106	28344496	390	100.195	103
chr15	28344106	28344496	390	96.4538	98
chr15	28344106	28344496	390	130.697	122.5
chr15	28344106	28344496	390	401.013	379
chr15	28344106	28344496	390	151.213	149.5
chr15	28344106	28344496	390	315.633	315
chr15	28344106	28344496	390	172.762	165.5
chr15	28344106	28344496	390	79.6846	76
chr15	28344106	28344496	390	209.608	203.5
chr15	28344106	28344496	390	238.556	223.5
chr15	28344106	28344496	390	99.7256	100.5
chr15	28344106	28344496	390	63.5256	69
chr15	28344106	28344496	390	94.5744	94.5
chr15	28344106	28344496	390	102.546	104
chr15	28344106	28344496	390	190.015	191.5
chr15	28344106	28344496	390	222.256	215.5
chr15	28344106	28344496	390	437.413	447.5
chr15	28344106	28344496	390	81.5436	86
chr15	28344106	28344496	390	80.8179	85
chr15	28344106	28344496	390	84.7641	87
chr15	28344106	28344496	390	89.5718	93
chr15	28344106	28344496	390	90.941	94.5
chr15	28344106	28344496	390	293.587	304
chr15	28344106	28344496	390	89.8333	91.5
chr15	28344106	28344496	390	208.779	207
chr15	28344653	28344923	270	118.811	139.5
chr15	28344653	28344923	270	86.6074	105
chr15	28344653	28344923	270	221.296	277.5
chr15	28344653	28344923	270	131.841	153.5
chr15	28344653	28344923	270	202.274	251.5
chr15	28344653	28344923	270	205.963	252
chr15	28344653	28344923	270	147.43	176.5
chr15	28344653	28344923	270	247.544	311
chr15	28344653	28344923	270	208.03	248
chr15	28344653	28344923	270	182.033	224
chr15	28344653	28344923	270	98.4778	115
chr15	28344653	28344923	270	127.785	151
chr15	28344653	28344923	270	82.2148	95
chr15	28344653	28344923	270	162.926	194.5
chr15	28344653	28344923	270	262.933	314
chr15	28344653	28344923	270	89.2704	100.5
chr15	28344653	28344923	270	79.3556	90
chr15	28344653	28344923	270	94.7519	110.5
chr15	28344653	28344923	270	315.4	374.5
chr15	28344653	28344923	270	122.4	150.5
chr15	28344653	28344923	270	273.904	336.5
chr15	28344653	28344923	270	119.863	149.5
chr15	28344653	28344923	270	75.3741	89
chr15	28344653	28344923	270	170.385	205.5
chr15	28344653	28344923	270	172.937	203.5
chr15	28344653	28344923	270	76.4407	89
chr15	28344653	28344923	270	53.1	61.5
chr15	28344653	28344923	270	85.5333	98.5
chr15	28344653	28344923	270	97.0148	106
chr15	28344653	28344923	270	132.367	160.5
chr15	28344653	28344923	270	168.885	205
chr15	28344653	28344923	270	354.974	408.5
chr15	28344653	28344923	270	70.8778	80
chr15	28344653	28344923	270	70.1296	76
chr15	28344653	28344923	270	81.0111	96
chr15	28344653	28344923	270	85.6667	95
chr15	28344653	28344923	270	59.1037	68
chr15	28344653	28344923	270	220.185	266
chr15	28344653	28344923	270	85.1185	96
chr15	28344653	28344923	270	129.515	158
chr15	28345697	28347647	1950	275.102	282
chr15	28345697	28347647	1950	168.701	171
chr15	28345697	28347647	1950	522.32	533
chr15	28345697	28347647	1950	283.863	293.5
chr15	28345697	28347647	1950	492.835	492
chr15	28345697	28347647	1950	460.425	479
chr15	28345697	28347647	1950	365.42	372
chr15	28345697	28347647	1950	535.693	540.5
chr15	28345697	28347647	1950	444.373	468
chr15	28345697	28347647	1950	371.461	386.5
chr15	28345697	28347647	1950	181.761	179
chr15	28345697	28347647	1950	309.833	310.5
chr15	28345697	28347647	1950	164.457	162
chr15	28345697	28347647	1950	388.462	402
chr15	28345697	28347647	1950	545.49	578
chr15	28345697	28347647	1950	183.87	181
chr15	28345697	28347647	1950	162.451	164.5
chr15	28345697	28347647	1950	229.731	224.5
chr15	28345697	28347647	1950	661.249	698
chr15	28345697	28347647	1950	287.253	291
chr15	28345697	28347647	1950	550.267	561
chr15	28345697	28347647	1950	271.694	274
chr15	28345697	28347647	1950	165.665	163
chr15	28345697	28347647	1950	375.604	385
chr15	28345697	28347647	1950	356.883	370.5
chr15	28345697	28347647	1950	159.323	159
chr15	28345697	28347647	1950	97.9138	107.5
chr15	28345697	28347647	1950	166.907	172.5
chr15	28345697	28347647	1950	170.121	162
chr15	28345697	28347647	1950	326.83	331
chr15	28345697	28347647	1950	372.439	374
chr15	28345697	28347647	1950	727.538	736.5
chr15	28345697	28347647	1950	146.68	155
chr15	28345697	28347647	1950	154.82	155
chr15	28345697	28347647	1950	148.048	153
chr15	28345697	28347647	1950	168.082	178
chr15	28345697	28347647	1950	161.237	165
chr15	28345697	28347647	1950	454.116	480
chr15	28345697	28347647	1950	163.649	171
chr15	28345697	28347647	1950	363.923	367
chr15	28348054	28348174	120	413.883	443
chr15	28348054	28348174	120	205.3	213.5
chr15	28348054	28348174	120	823.908	878
chr15	28348054	28348174	120	448.075	480.5
chr15	28348054	28348174	120	885.275	934
chr15	28348054	28348174	120	771.317	833
chr15	28348054	28348174	120	595.317	627
chr15	28348054	28348174	120	837.867	894
chr15	28348054	28348174	120	636.225	682
chr15	28348054	28348174	120	553.025	593
chr15	28348054	28348174	120	194.117	203.5
chr15	28348054	28348174	120	484.117	522.5
chr15	28348054	28348174	120	207.758	219.5
chr15	28348054	28348174	120	526.217	563
chr15	28348054	28348174	120	726.758	763.5
chr15	28348054	28348174	120	218.658	227
chr15	28348054	28348174	120	204.65	215
chr15	28348054	28348174	120	354.733	378.5
chr15	28348054	28348174	120	934.183	995
chr15	28348054	28348174	120	452.833	483
chr15	28348054	28348174	120	864.842	912.5
chr15	28348054	28348174	120	437.592	463
chr15	28348054	28348174	120	158.075	164
chr15	28348054	28348174	120	595.375	632.5
chr15	28348054	28348174	120	542.325	568.5
chr15	28348054	28348174	120	167.533	176
chr15	28348054	28348174	120	115.433	124.5
chr15	28348054	28348174	120	208.533	224
chr15	28348054	28348174	120	196.392	208
chr15	28348054	28348174	120	502.167	520.5
chr15	28348054	28348174	120	599.867	645
chr15	28348054	28348174	120	971.608	1028.5
chr15	28348054	28348174	120	192.542	199
chr15	28348054	28348174	120	186.625	190.5
chr15	28348054	28348174	120	197.692	206.5
chr15	28348054	28348174	120	207.742	217
chr15	28348054	28348174	120	176.742	182.5
chr15	28348054	28348174	120	681.725	735.5
chr15	28348054	28348174	120	180.592	189.5
chr15	28348054	28348174	120	551.792	590
chr15	28348700	28349450	750	293.06	269
chr15	28348700	28349450	750	183.361	188
chr15	28348700	28349450	750	555.133	573.5
chr15	28348700	28349450	750	288.739	276
chr15	28348700	28349450	750	536.171	572
chr15	28348700	28349450	750	490.415	502
chr15	28348700	28349450	750	384.793	395
chr15	28348700	28349450	750	559.763	566
chr15	28348700	28349450	750	432.913	435
chr15	28348700	28349450	750	386.257	384
chr15	28348700	28349450	750	198.073	201
chr15	28348700	28349450	750	314.713	310.5
chr15	28348700	28349450	750	170.955	174
chr15	28348700	28349450	750	384.964	362
chr15	28348700	28349450	750	547.831	574
chr15	28348700	28349450	750	200.155	202
chr15	28348700	28349450	750	173.524	176
chr15	28348700	28349450	750	228.357	210
chr15	28348700	28349450	750	718.848	751
chr15	28348700	28349450	750	289.527	273
chr15	28348700	28349450	750	617.681	632
chr15	28348700	28349450	750	284.469	278
chr15	28348700	28349450	750	173.535	181
chr15	28348700	28349450	750	375.615	379
chr15	28348700	28349450	750	374.779	359.5
chr15	28348700	28349450	750	166.488	174
chr15	28348700	28349450	750	105.521	109.5
chr15	28348700	28349450	750	182.864	185
chr15	28348700	28349450	750	187.409	198
chr15	28348700	28349450	750	334.835	320.5
chr15	28348700	28349450	750	371.981	364.5
chr15	28348700	28349450	750	776.515	817.5
chr15	28348700	28349450	750	154.971	156
chr15	28348700	28349450	750	165.821	170.5
chr15	28348700	28349450	750	149.064	155
chr15	28348700	28349450	750	171.804	167
chr15	28348700	28349450	750	158.625	164
chr15	28348700	28349450	750	466.565	471
chr15	28348700	28349450	750	165.761	155
chr15	28348700	28349450	750	377.583	363
chr15	28349511	28349931	420	183.093	157
chr15	28349511	28349931	420	112.762	102
chr15	28349511	28349931	420	296.321	251.5
chr15	28349511	28349931	420	203.593	181
chr15	28349511	28349931	420	297.46	255.5
chr15	28349511	28349931	420	262.271	206.5
chr15	28349511	28349931	420	230.267	206
chr15	28349511	28349931	420	312.229	224
chr15	28349511	28349931	420	254.833	196
chr15	28349511	28349931	420	237.381	180
chr15	28349511	28349931	420	111.564	105
chr15	28349511	28349931	420	219.862	199
chr15	28349511	28349931	420	95.219	85
chr15	28349511	28349931	420	235.705	214
chr15	28349511	28349931	420	304.914	218
chr15	28349511	28349931	420	109.879	100
chr15	28349511	28349931	420	106.607	93
chr15	28349511	28349931	420	154.962	134
chr15	28349511	28349931	420	397.64	304
chr15	28349511	28349931	420	208.612	179
chr15	28349511	28349931	420	321.41	280
chr15	28349511	28349931	420	186.021	164
chr15	28349511	28349931	420	115.064	116
chr15	28349511	28349931	420	232.993	202
chr15	28349511	28349931	420	243.319	194
chr15	28349511	28349931	420	93.6571	91
chr15	28349511	28349931	420	60.9976	50
chr15	28349511	28349931	420	109.252	102
chr15	28349511	28349931	420	97.2095	86
chr15	28349511	28349931	420	215.336	182
chr15	28349511	28349931	420	254.117	214
chr15	28349511	28349931	420	378.207	290
chr15	28349511	28349931	420	95.9738	86
chr15	28349511	28349931	420	88.5048	83
chr15	28349511	28349931	420	93.1595	81
chr15	28349511	28349931	420	99.0905	95
chr15	28349511	28349931	420	91.7048	81
chr15	28349511	28349931	420	251.4	186
chr15	28349511	28349931	420	92.4643	82
chr15	28349511	28349931	420	211.333	184
chr15	28351484	28353524	1892	123.455	30
chr15	28351484	28353524	2040	74.7373	37.5
chr15	28351484	28353524	1976	225.639	52
chr15	28351484	28353524	2040	128.563	25
chr15	28351484	28353524	2025	228.795	47
chr15	28351484	28353524	1932	216.259	40
chr15	28351484	28353524	1983	171.028	33
chr15	28351484	28353524	1899	237.959	44
chr15	28351484	28353524	1907	209.08	52
chr15	28351484	28353524	1924	180.445	43
chr15	28351484	28353524	2040	78.2873	42
chr15	28351484	28353524	1935	138.767	35
chr15	28351484	28353524	2040	66.2245	37
chr15	28351484	28353524	1857	189.456	48
chr15	28351484	28353524	2038	228.016	57
chr15	28351484	28353524	2040	78.2696	43
chr15	28351484	28353524	2040	75.9279	44
chr15	28351484	28353524	2014	98.3426	18
chr15	28351484	28353524	2038	296.88	54
chr15	28351484	28353524	1817	138.468	31
chr15	28351484	28353524	2040	238.065	43
chr15	28351484	28353524	2040	116.39	24
chr15	28351484	28353524	2040	70.7926	39
chr15	28351484	28353524	2018	167.902	39
chr15	28351484	28353524	2007	165.082	41
chr15	28351484	28353524	2040	70.5142	35
chr15	28351484	28353524	1875	50.128	20
chr15	28351484	28353524	1953	78.8961	46
chr15	28351484	28353524	1965	89.0555	53
chr15	28351484	28353524	1959	148.201	36
chr15	28351484	28353524	1895	174.906	41
chr15	28351484	28353524	2040	323.184	62
chr15	28351484	28353524	2040	73.0422	38
chr15	28351484	28353524	2040	67.2966	40
chr15	28351484	28353524	2040	67.6093	25
chr15	28351484	28353524	2012	74.1561	48
chr15	28351484	28353524	2040	73.5549	33
chr15	28351484	28353524	2018	206.578	42
chr15	28351484	28353524	2038	77.9558	47
chr15	28351484	28353524	1962	164.928	35
chr15	28353884	28354064	180	99.7111	108
chr15	28353884	28354064	180	138.922	144.5
chr15	28353884	28354064	180	196.783	222
chr15	28353884	28354064	180	93.5111	96
chr15	28353884	28354064	180	203.828	219.5
chr15	28353884	28354064	180	174.967	185
chr15	28353884	28354064	180	120.406	123
chr15	28353884	28354064	180	187.972	200.5
chr15	28353884	28354064	180	173.217	178
chr15	28353884	28354064	180	142.367	146.5
chr15	28353884	28354064	180	130.494	143
chr15	28353884	28354064	180	104.461	111.5
chr15	28353884	28354064	180	110.344	119.5
chr15	28353884	28354064	180	133.728	142
chr15	28353884	28354064	180	223.122	237
chr15	28353884	28354064	180	133.011	139
chr15	28353884	28354064	180	127.944	134
chr15	28353884	28354064	180	73.7333	78.5
chr15	28353884	28354064	180	283.956	293
chr15	28353884	28354064	180	79.1389	83.5
chr15	28353884	28354064	180	220.628	233.5
chr15	28353884	28354064	180	84.6944	88
chr15	28353884	28354064	180	120.85	134
chr15	28353884	28354064	180	130.006	135
chr15	28353884	28354064	180	135.528	153.5
chr15	28353884	28354064	180	110.7	114
chr15	28353884	28354064	180	56.1889	60
chr15	28353884	28354064	180	120.583	125
chr15	28353884	28354064	180	150.422	162.5
chr15	28353884	28354064	180	118.633	120
chr15	28353884	28354064	180	133.694	139
chr15	28353884	28354064	180	358.267	378.5
chr15	28353884	28354064	180	120.439	125
chr15	28353884	28354064	180	128.078	131
chr15	28353884	28354064	180	105.022	110
chr15	28353884	28354064	180	108.939	111
chr15	28353884	28354064	180	110.072	115.5
chr15	28353884	28354064	180	196.333	202
chr15	28353884	28354064	180	131.9	144
chr15	28353884	28354064	180	144.928	148
chr15	28354124	28354244	120	115.292	119.5
chr15	28354124	28354244	120	107.225	111
chr15	28354124	28354244	120	296.6	306.5
chr15	28354124	28354244	120	169.075	174.5
chr15	28354124	28354244	120	272.883	276.5
chr15	28354124	28354244	120	288.083	293
chr15	28354124	28354244	120	152.25	153
chr15	28354124	28354244	120	282.35	282
chr15	28354124	28354244	120	195.05	195.5
chr15	28354124	28354244	120	166.358	170.5
chr15	28354124	28354244	120	106.092	109
chr15	28354124	28354244	120	151.725	154.5
chr15	28354124	28354244	120	95.1417	100.5
chr15	28354124	28354244	120	168.375	172.5
chr15	28354124	28354244	120	229.083	231.5
chr15	28354124	28354244	120	95.2	98
chr15	28354124	28354244	120	86.5417	90
chr15	28354124	28354244	120	107.283	106.5
chr15	28354124	28354244	120	409.058	413.5
chr15	28354124	28354244	120	137.9	142
chr15	28354124	28354244	120	316.517	315
chr15	28354124	28354244	120	140.6	145
chr15	28354124	28354244	120	106.083	108.5
chr15	28354124	28354244	120	182.125	187
chr15	28354124	28354244	120	183.083	187.5
chr15	28354124	28354244	120	99.4417	100
chr15	28354124	28354244	120	50.3917	51
chr15	28354124	28354244	120	112.108	114
chr15	28354124	28354244	120	104.375	105
chr15	28354124	28354244	120	160.983	162.5
chr15	28354124	28354244	120	179.4	184
chr15	28354124	28354244	120	374.033	376
chr15	28354124	28354244	120	89.5833	93
chr15	28354124	28354244	120	101.767	105
chr15	28354124	28354244	120	94.9	97
chr15	28354124	28354244	120	93.4167	97
chr15	28354124	28354244	120	89.3417	89
chr15	28354124	28354244	120	266.05	277.5
chr15	28354124	28354244	120	99.4	103
chr15	28354124	28354244	120	167.542	169.5
chr15	28354545	28354665	120	41.1583	40
chr15	28354545	28354665	120	40.2167	38
chr15	28354545	28354665	120	83.8167	86
chr15	28354545	28354665	120	43.2417	46
chr15	28354545	28354665	120	77.025	79
chr15	28354545	28354665	120	97.7167	96.5
chr15	28354545	28354665	120	71.475	75
chr15	28354545	28354665	120	92.5833	98
chr15	28354545	28354665	120	99.7	100
chr15	28354545	28354665	120	60.525	64
chr15	28354545	28354665	120	54.5917	56
chr15	28354545	28354665	120	58.6417	58
chr15	28354545	28354665	120	50.225	54
chr15	28354545	28354665	120	54.425	55
chr15	28354545	28354665	120	126.883	129
chr15	28354545	28354665	120	55.775	54
chr15	28354545	28354665	120	46.0167	47
chr15	28354545	28354665	120	31.9167	32
chr15	28354545	28354665	120	123.442	126.5
chr15	28354545	28354665	120	45.3583	47
chr15	28354545	28354665	120	98.375	99.5
chr15	28354545	28354665	120	37.8583	38
chr15	28354545	28354665	120	65.65	66
chr15	28354545	28354665	120	71.0167	71.5
chr15	28354545	28354665	120	72.7417	76.5
chr15	28354545	28354665	120	52.8	56
chr15	28354545	28354665	120	25.3417	27
chr15	28354545	28354665	120	46.6417	47
chr15	28354545	28354665	120	52.4333	53
chr15	28354545	28354665	120	60.8583	62.5
chr15	28354545	28354665	120	72.425	75
chr15	28354545	28354665	120	129.883	131
chr15	28354545	28354665	120	38.4583	37.5
chr15	28354545	28354665	120	44.6167	45
chr15	28354545	28354665	120	53.075	54
chr15	28354545	28354665	120	46.6083	46
chr15	28354545	28354665	120	34.0333	35
chr15	28354545	28354665	120	96.8417	101
chr15	28354545	28354665	120	45.7583	45
chr15	28354545	28354665	120	63.1667	67
chr15	28354735	28355095	360	496.936	502.5
chr15	28354735	28355095	360	215.267	216.5
chr15	28354735	28355095	360	924.097	940
chr15	28354735	28355095	360	511.467	529
chr15	28354735	28355095	360	833.811	870
chr15	28354735	28355095	360	761.717	789
chr15	28354735	28355095	360	666.022	691
chr15	28354735	28355095	360	913.525	982
chr15	28354735	28355095	360	665.247	685
chr15	28354735	28355095	360	642.828	665.5
chr15	28354735	28355095	360	233.528	240.5
chr15	28354735	28355095	360	550.058	558
chr15	28354735	28355095	360	193.686	199
chr15	28354735	28355095	360	625.392	674.5
chr15	28354735	28355095	360	777.7	804
chr15	28354735	28355095	360	226.069	234.5
chr15	28354735	28355095	360	189.261	202.5
chr15	28354735	28355095	360	396.086	409.5
chr15	28354735	28355095	360	1051.42	1113.5
chr15	28354735	28355095	360	457.953	475.5
chr15	28354735	28355095	360	886.153	904.5
chr15	28354735	28355095	360	460.753	443
chr15	28354735	28355095	360	205.861	208
chr15	28354735	28355095	360	622.908	641.5
chr15	28354735	28355095	360	607.058	638.5
chr15	28354735	28355095	360	198.944	202
chr15	28354735	28355095	360	137.553	137.5
chr15	28354735	28355095	360	201.614	213
chr15	28354735	28355095	360	222.542	227.5
chr15	28354735	28355095	360	563.156	582
chr15	28354735	28355095	360	638.853	659
chr15	28354735	28355095	360	1144.47	1179.5
chr15	28354735	28355095	360	185.517	196.5
chr15	28354735	28355095	360	169.292	171
chr15	28354735	28355095	360	216.6	229.5
chr15	28354735	28355095	360	186.181	193.5
chr15	28354735	28355095	360	186.739	195.5
chr15	28354735	28355095	360	740.025	755.5
chr15	28354735	28355095	360	186.144	189.5
chr15	28354735	28355095	360	637.886	670
chr15	28355097	28361367	6270	355.641	314
chr15	28355097	28361367	6270	216.67	211
chr15	28355097	28361367	6270	662.235	602
chr15	28355097	28361367	6270	377.265	337
chr15	28355097	28361367	6270	658.182	595
chr15	28355097	28361367	6270	600.889	551
chr15	28355097	28361367	6270	477.827	448
chr15	28355097	28361367	6270	690.924	615
chr15	28355097	28361367	6270	536.113	494
chr15	28355097	28361367	6270	459.172	420
chr15	28355097	28361367	6270	218.204	209
chr15	28355097	28361367	6270	398.692	362
chr15	28355097	28361367	6270	190.389	180
chr15	28355097	28361367	6270	476.969	440
chr15	28355097	28361367	6270	667.009	638
chr15	28355097	28361367	6270	211.876	207
chr15	28355097	28361367	6270	199.773	199
chr15	28355097	28361367	6270	280.355	251
chr15	28355097	28361367	6270	840.669	800
chr15	28355097	28361367	6270	349.341	314
chr15	28355097	28361367	6270	721.571	670
chr15	28355097	28361367	6270	332.793	303
chr15	28355097	28361367	6270	188.613	188
chr15	28355097	28361367	6270	467.335	442
chr15	28355097	28361367	6270	473.284	428
chr15	28355097	28361367	6270	191.73	189
chr15	28355097	28361367	6270	117.15	111
chr15	28355097	28361367	6270	197.603	195
chr15	28355097	28361367	6270	209.559	208
chr15	28355097	28361367	6270	418.705	378
chr15	28355097	28361367	6270	476.858	438
chr15	28355097	28361367	6270	906.791	852
chr15	28355097	28361367	6270	179.448	174
chr15	28355097	28361367	6270	180.252	176
chr15	28355097	28361367	6270	177.281	175
chr15	28355097	28361367	6270	196.633	198
chr15	28355097	28361367	6270	185.281	182
chr15	28355097	28361367	6270	573.185	541
chr15	28355097	28361367	6270	191.573	187
chr15	28355097	28361367	6270	444.203	405
chr15	28361652	28364142	2490	273.099	261
chr15	28361652	28364142	2490	185.006	185
chr15	28361652	28364142	2490	498.812	481.5
chr15	28361652	28364142	2490	280.99	271.5
chr15	28361652	28364142	2490	500.227	484
chr15	28361652	28364142	2490	455.916	439
chr15	28361652	28364142	2490	365.707	361
chr15	28361652	28364142	2490	513.009	508
chr15	28361652	28364142	2490	422.964	422
chr15	28361652	28364142	2490	355.184	340
chr15	28361652	28364142	2490	196.693	201.5
chr15	28361652	28364142	2490	298.255	274
chr15	28361652	28364142	2490	170.23	175
chr15	28361652	28364142	2490	376.872	361
chr15	28361652	28364142	2490	538.267	554
chr15	28361652	28364142	2490	186.546	190
chr15	28361652	28364142	2490	169.198	170
chr15	28361652	28364142	2490	213.295	207
chr15	28361652	28364142	2490	656.596	653
chr15	28361652	28364142	2490	266.628	257
chr15	28361652	28364142	2490	547.811	539
chr15	28361652	28364142	2490	255.104	245
chr15	28361652	28364142	2490	172.822	170
chr15	28361652	28364142	2490	356.628	346
chr15	28361652	28364142	2490	367.045	356
chr15	28361652	28364142	2490	161.455	163
chr15	28361652	28364142	2490	104.169	107
chr15	28361652	28364142	2490	176.113	174
chr15	28361652	28364142	2490	181.827	184
chr15	28361652	28364142	2490	330.053	313
chr15	28361652	28364142	2490	361.322	333
chr15	28361652	28364142	2490	732.599	733
chr15	28361652	28364142	2490	164.48	162
chr15	28361652	28364142	2490	156.283	156
chr15	28361652	28364142	2490	149.249	154
chr15	28361652	28364142	2490	174.427	177
chr15	28361652	28364142	2490	161.748	164
chr15	28361652	28364142	2490	466.208	479
chr15	28361652	28364142	2490	170.011	170
chr15	28361652	28364142	2490	343.91	334.5
chr15	28364887	28368997	4110	361.278	336
chr15	28364887	28368997	4110	232.939	247
chr15	28364887	28368997	4110	703.274	708
chr15	28364887	28368997	4110	388.334	353
chr15	28364887	28368997	4110	672.685	670
chr15	28364887	28368997	4110	627.615	615
chr15	28364887	28368997	4110	494.736	491
chr15	28364887	28368997	4110	716.041	745
chr15	28364887	28368997	4110	550.618	551.5
chr15	28364887	28368997	4110	483.931	461
chr15	28364887	28368997	4110	222.681	243.5
chr15	28364887	28368997	4110	404.707	388
chr15	28364887	28368997	4110	195.735	212
chr15	28364887	28368997	4110	491.407	492.5
chr15	28364887	28368997	4110	681.257	710
chr15	28364887	28368997	4110	224.256	245
chr15	28364887	28368997	4110	201.077	215
chr15	28364887	28368997	4110	293.161	275
chr15	28364887	28368997	4110	880.388	903
chr15	28364887	28368997	4110	354.236	335
chr15	28364887	28368997	4110	753.736	762
chr15	28364887	28368997	4110	351.666	329
chr15	28364887	28368997	4110	196.716	216
chr15	28364887	28368997	4110	484.204	472
chr15	28364887	28368997	4110	486.366	466
chr15	28364887	28368997	4110	191.211	202
chr15	28364887	28368997	4110	117.779	121
chr15	28364887	28368997	4110	208.884	221
chr15	28364887	28368997	4110	219.816	233
chr15	28364887	28368997	4110	430.423	423
chr15	28364887	28368997	4110	494.594	483
chr15	28364887	28368997	4110	950.412	988
chr15	28364887	28368997	4110	191.922	200
chr15	28364887	28368997	4110	186.067	204
chr15	28364887	28368997	4110	187.718	204.5
chr15	28364887	28368997	4110	203.91	221
chr15	28364887	28368997	4110	196.055	202
chr15	28364887	28368997	4110	606.503	617
chr15	28364887	28368997	4110	204.111	220
chr15	28364887	28368997	4110	467.855	462
chr15	28369032	28369332	300	305.753	316.5
chr15	28369032	28369332	300	231.003	248.5
chr15	28369032	28369332	300	636.89	673.5
chr15	28369032	28369332	300	324.027	333
chr15	28369032	28369332	300	611.397	657
chr15	28369032	28369332	300	570.577	607
chr15	28369032	28369332	300	432.903	454
chr15	28369032	28369332	300	673.45	713
chr15	28369032	28369332	300	507.133	518.5
chr15	28369032	28369332	300	427.033	448.5
chr15	28369032	28369332	300	238.703	246
chr15	28369032	28369332	300	349.713	362
chr15	28369032	28369332	300	167.283	174.5
chr15	28369032	28369332	300	409.363	438
chr15	28369032	28369332	300	677.18	729.5
chr15	28369032	28369332	300	227.71	234.5
chr15	28369032	28369332	300	227.483	236.5
chr15	28369032	28369332	300	266.243	272
chr15	28369032	28369332	300	760.973	822
chr15	28369032	28369332	300	293.263	296
chr15	28369032	28369332	300	663.567	712.5
chr15	28369032	28369332	300	299.943	307.5
chr15	28369032	28369332	300	183.693	186
chr15	28369032	28369332	300	431.2	455
chr15	28369032	28369332	300	397.047	405
chr15	28369032	28369332	300	178.16	189
chr15	28369032	28369332	300	117.417	129.5
chr15	28369032	28369332	300	205.88	213.5
chr15	28369032	28369332	300	202.013	207
chr15	28369032	28369332	300	351.183	356
chr15	28369032	28369332	300	458.133	466.5
chr15	28369032	28369332	300	929.057	979
chr15	28369032	28369332	300	188.377	197.5
chr15	28369032	28369332	300	203.323	217
chr15	28369032	28369332	300	180.557	198
chr15	28369032	28369332	300	207.95	215.5
chr15	28369032	28369332	300	180.45	191
chr15	28369032	28369332	300	537.22	583
chr15	28369032	28369332	300	192.043	204
chr15	28369032	28369332	300	399.843	418

## Sheet: SLC24A5
Chrom	Start	End	Bases	CovMean	CovMedian
chr15	48394145	48394305	160	46.2437	47
chr15	48394145	48394305	160	77.3625	79.5
chr15	48394145	48394305	160	59.25	65.5
chr15	48394145	48394305	160	76.6437	79
chr15	48394145	48394305	160	75.1875	78
chr15	48394145	48394305	160	58.3937	60
chr15	48394145	48394305	160	67.375	71.5
chr15	48394145	48394305	160	120.244	124
chr15	48394145	48394305	160	131.963	132
chr15	48394145	48394305	160	36.025	37
chr15	48394145	48394305	160	46.175	47
chr15	48394145	48394305	160	77.5	80
chr15	48394145	48394305	160	69.8125	72
chr15	48394145	48394305	160	42.175	47
chr15	48394145	48394305	160	88.6375	93
chr15	48394145	48394305	160	54.7	56
chr15	48394145	48394305	160	47.775	48.5
chr15	48394145	48394305	160	44.6437	44
chr15	48394145	48394305	160	96.975	100
chr15	48394145	48394305	160	63.625	68
chr15	48394145	48394305	160	42.0312	43
chr15	48394145	48394305	160	73.6437	74
chr15	48394145	48394305	160	91.4688	90
chr15	48394145	48394305	160	102.531	104
chr15	48394145	48394305	160	46.6313	49
chr15	48394145	48394305	160	87.1	88
chr15	48394145	48394305	160	82.3563	81.5
chr15	48394145	48394305	160	109.037	116
chr15	48394145	48394305	160	96.075	96
chr15	48394145	48394305	160	71.65	74
chr15	48394145	48394305	160	41.5312	44
chr15	48394145	48394305	160	47.6562	52
chr15	48394145	48394305	160	32.6125	35
chr15	48394145	48394305	160	38.8062	40.5
chr15	48394145	48394305	160	90.15	93
chr15	48394145	48394305	160	87.0625	86.5
chr15	48394145	48394305	160	56.7375	58
chr15	48394145	48394305	160	86.6875	92
chr15	48394145	48394305	160	30.5625	31
chr15	48394145	48394305	160	72.8875	74
chr15	48394402	48395082	680	113.426	113
chr15	48394402	48395082	680	151.001	156
chr15	48394402	48395082	680	154.012	152
chr15	48394402	48395082	680	168.049	174
chr15	48394402	48395082	680	140.528	144
chr15	48394402	48395082	680	140.759	142
chr15	48394402	48395082	680	167.743	179
chr15	48394402	48395082	680	251.222	263
chr15	48394402	48395082	680	250.532	252
chr15	48394402	48395082	680	135.276	137
chr15	48394402	48395082	680	88.1941	90
chr15	48394402	48395082	680	137.015	142
chr15	48394402	48395082	680	149.903	156.5
chr15	48394402	48395082	680	138.549	134
chr15	48394402	48395082	680	162.603	170.5
chr15	48394402	48395082	680	154.318	154
chr15	48394402	48395082	680	146.203	150
chr15	48394402	48395082	680	144.218	145
chr15	48394402	48395082	680	146.379	152
chr15	48394402	48395082	680	133.932	136
chr15	48394402	48395082	680	110.569	106
chr15	48394402	48395082	680	175.749	173
chr15	48394402	48395082	680	175.809	183.5
chr15	48394402	48395082	680	170.776	176
chr15	48394402	48395082	680	158.285	159
chr15	48394402	48395082	680	186.35	192
chr15	48394402	48395082	680	149.79	155
chr15	48394402	48395082	680	248.974	266
chr15	48394402	48395082	680	147.041	149
chr15	48394402	48395082	680	141.475	148
chr15	48394402	48395082	680	111.818	112
chr15	48394402	48395082	680	135.794	133
chr15	48394402	48395082	680	95.1926	98
chr15	48394402	48395082	680	121.029	121
chr15	48394402	48395082	680	202.468	203
chr15	48394402	48395082	680	122.269	123
chr15	48394402	48395082	680	170.728	177
chr15	48394402	48395082	680	177.315	182
chr15	48394402	48395082	680	116.66	117
chr15	48394402	48395082	680	174.488	182
chr15	48395206	48396246	1040	106.558	105
chr15	48395206	48396246	1040	147.293	152
chr15	48395206	48396246	1040	124.815	127
chr15	48395206	48396246	1040	158.946	158
chr15	48395206	48396246	1040	130.387	130
chr15	48395206	48396246	1040	131.545	132
chr15	48395206	48396246	1040	167.992	170
chr15	48395206	48396246	1040	233.001	240
chr15	48395206	48396246	1040	251.64	256
chr15	48395206	48396246	1040	132.901	134
chr15	48395206	48396246	1040	93.2817	95
chr15	48395206	48396246	1040	116.275	120
chr15	48395206	48396246	1040	147.462	145
chr15	48395206	48396246	1040	140.366	142.5
chr15	48395206	48396246	1040	149.827	153
chr15	48395206	48396246	1040	158.456	160
chr15	48395206	48396246	1040	139.574	143
chr15	48395206	48396246	1040	128.18	130
chr15	48395206	48396246	1040	142.492	142
chr15	48395206	48396246	1040	116.337	114
chr15	48395206	48396246	1040	109.383	112
chr15	48395206	48396246	1040	153.303	156
chr15	48395206	48396246	1040	170.792	176
chr15	48395206	48396246	1040	163.545	164
chr15	48395206	48396246	1040	144.297	151
chr15	48395206	48396246	1040	181.893	184
chr15	48395206	48396246	1040	147.282	146
chr15	48395206	48396246	1040	215.613	224
chr15	48395206	48396246	1040	148.984	150
chr15	48395206	48396246	1040	145.496	144
chr15	48395206	48396246	1040	107.101	109
chr15	48395206	48396246	1040	126.798	126
chr15	48395206	48396246	1040	91.6452	92
chr15	48395206	48396246	1040	111.438	113
chr15	48395206	48396246	1040	181.972	184
chr15	48395206	48396246	1040	116.233	117
chr15	48395206	48396246	1040	156.264	156
chr15	48395206	48396246	1040	176.36	182
chr15	48395206	48396246	1040	104.629	105
chr15	48395206	48396246	1040	170.406	169
chr15	48396570	48396970	400	53.0575	52
chr15	48396570	48396970	400	137.917	142
chr15	48396570	48396970	400	73.1175	72
chr15	48396570	48396970	400	113.15	115
chr15	48396570	48396970	400	105.81	107
chr15	48396570	48396970	400	72.31	70.5
chr15	48396570	48396970	400	120.442	120
chr15	48396570	48396970	400	179.852	182
chr15	48396570	48396970	400	152.845	156
chr15	48396570	48396970	400	74.88	75
chr15	48396570	48396970	400	63.4775	64
chr15	48396570	48396970	400	88.235	92
chr15	48396570	48396970	400	122.575	126
chr15	48396570	48396970	400	76.7525	74
chr15	48396570	48396970	400	117.067	118.5
chr15	48396570	48396970	400	102.61	106
chr15	48396570	48396970	400	91.27	91
chr15	48396570	48396970	400	76.23	71
chr15	48396570	48396970	400	83.815	82
chr15	48396570	48396970	400	85.425	84
chr15	48396570	48396970	400	51.71	52
chr15	48396570	48396970	400	93.9275	90
chr15	48396570	48396970	400	128.26	130
chr15	48396570	48396970	400	124.27	125
chr15	48396570	48396970	400	75.5	74.5
chr15	48396570	48396970	400	131.115	136
chr15	48396570	48396970	400	124.455	127
chr15	48396570	48396970	400	110.635	112
chr15	48396570	48396970	400	125.495	122
chr15	48396570	48396970	400	81.34	86
chr15	48396570	48396970	400	53.27	51
chr15	48396570	48396970	400	68.73	71
chr15	48396570	48396970	400	48.935	48
chr15	48396570	48396970	400	69.3325	70
chr15	48396570	48396970	400	144.947	151.5
chr15	48396570	48396970	400	96.2225	100
chr15	48396570	48396970	400	74.14	75
chr15	48396570	48396970	400	130.298	138
chr15	48396570	48396970	400	58.21	56
chr15	48396570	48396970	400	104.77	105
chr15	48396990	48397350	360	80.4889	83
chr15	48396990	48397350	360	153.672	159
chr15	48396990	48397350	360	132.514	136
chr15	48396990	48397350	360	167.456	167
chr15	48396990	48397350	360	124.867	126
chr15	48396990	48397350	360	119.019	125
chr15	48396990	48397350	360	182.842	175
chr15	48396990	48397350	360	216.917	223
chr15	48396990	48397350	360	256.233	268
chr15	48396990	48397350	360	123.969	131
chr15	48396990	48397350	360	95.8889	98
chr15	48396990	48397350	360	133.547	138
chr15	48396990	48397350	360	148	151
chr15	48396990	48397350	360	133.111	141
chr15	48396990	48397350	360	153.731	156
chr15	48396990	48397350	360	169.8	172
chr15	48396990	48397350	360	143.019	149
chr15	48396990	48397350	360	128.358	134
chr15	48396990	48397350	360	144.594	148
chr15	48396990	48397350	360	110.272	112
chr15	48396990	48397350	360	115.925	126
chr15	48396990	48397350	360	157.158	163.5
chr15	48396990	48397350	360	144.833	149
chr15	48396990	48397350	360	158.847	156
chr15	48396990	48397350	360	128.856	135
chr15	48396990	48397350	360	189.097	197
chr15	48396990	48397350	360	145.378	148
[truncated: 1,653 more rows]
