# Supplementary material for: Association between brown eye colour in rs12913832:GG individuals and SNPs in TYR, TYRP1, and SLC24A4
Source: PLoS One. 2020 Sep 11;15(9):e0239131. doi: 10.1371/journal.pone.0239131 (PMC7485777; doi:10.1371/journal.pone.0239131)
Supplement: S2 Table — p-values for Fisher’s exact test (categorical eye colour) and Kruskal-Wallis test (quantitative eye colour), odds ratios (OR) of the alternative alleles calculated for brown vs. blue eye colours (OR > 1 for association with brown eye colour and OR < 1 for association with blue eye colour), minor allele frequency (MAF_EUR) in the European population, and CADD scores are included. (XLSX) [file pone.0239131.s004.xlsx]

## Sheet: IRF4
Location	ID	REF	ALT	Fisher's exact p-value	Kruskal-Wallis p-value	OR	MAF_EUR	CADD_PHRED	CADD_RAW
6:406552-406552	rs56116020	C	A	0.035	0.236	3	0.4503	1.208	-0.122005
6:408079-408079	rs1050976	C	T	0.023	0.241	3.08	0.4751	3.508	0.054777
6:408833-408833	rs12211228	G	C	0.038	0.315	0.18	0.1451	7.061	0.288404
6:409119-409119	rs9391997	A	G	0.023	0.241	3.08	0.4751	2.918	0.018956
6:409827-409829	rs10530949	TC	-	0.021	0.136	3.29	0.5785	2.607	-0.001032
6:410417-410417	rs1050979	A	G	0.013	0.238	3.36	0.4751	5.499	0.177235
6:410848-410848	rs2316515	A	G	0.036	0.075	3	0.5686	0.993	-0.150879
6:411064-411064	rs872071	A	G	0.013	0.238	3.36	0.4742	3.373	0.046665
6:411554-411554	rs6906608	C	A	0.038	0.315	0.18	0.1451	13.67	1.06244
6:417727-417727	rs9378805	A	C	0.023	0.241	3.08	0.4742	5.949	0.207324
6:418941-418941	rs9378807	C	T	0.042	0.098	2.67	0.5159	1.077	-0.138939

## Sheet: TYR
Location	ID	REF	ALT	Fisher's exact p-value	Kruskal-Wallis p-value	OR	MAF_EUR	CADD_PHRED	CADD_RAW
11:88558476-88558476	rs2047512	T	C	0.0161553	0.000361471	0.21	0.3698	5.807	0.197656
11:88562910-88562910	rs2648640	A	G	0.0161553	0.000361471	4.83	0.6312	0.649	-0.214545
11:88563031-88563031	rs17184781	G	A	0.003	0.000928533	0.08	0.2982	1.266	-0.115079
11:88740379-88740379	rs7120151	A	G	0.0213455	0.0131483	5.57	0.7107	0.307	-0.325012
11:88787070-88787070	rs11018440	G	A	0.0161553	0.049656	0.21	0.3091	1.446	-0.095192
11:88787299-88787299	rs11018441	G	C	0.0161553	0.049656	0.21	0.3091	0.186	-0.39604
11:88791508-88791508	rs7118021	G	A	0.0117246	0.0067893	0.1	0.2137	1.307	-0.110407
11:88799731-88799731	rs34749698	T	C	0.0373091	0.0248839	0.2	0.2356	11.68	0.776427
11:88821114-88821114	rs11018464	G	C	0.0161553	0.049656	0.21	0.3091	0.433	-0.274803
11:88849859-88849859	rs72957024	G	C	0.0428232	0.0504923	0.12	-	6.11	0.218464
11:88871260-88871260	rs7103137	G	C	0.0161553	0.049656	0.21	0.3141	1.584	-0.08131
11:88872164-88872164	rs10830218	G	A	0.0161553	0.049656	0.21	0.3151	0.182	-0.398757
11:88872509-88872509	rs10830219	A	T	0.0161553	0.049656	0.21	0.3151	2.332	-0.019918
11:88873294-88873294	rs35486674	C	G	0.0161553	0.049656	0.21	0.3141	2.508	-0.007712
11:88874884-88874884	rs10765189	C	T	0.011	0.0167422	0.15	0.3191	6.025	0.212528
11:88879205-88879205	rs11018509	T	A	0.011	0.0167422	0.15	0.3201	0.159	-0.417897
11:88893001-88893001	rs67279079	C	T	0.0117246	0.0067893	0.1	0.2416	0.844	-0.175091
11:88898079-88898079	rs11018518	G	C	0.0285798	0.025847	0.23	0.3171	0.271	-0.342819
11:88900816-88900816	rs10830236	C	T	0.0285798	0.025847	0.23	0.3171	0.371	-0.297314
11:88903115-88903115	rs11018520	T	C	0.0285798	0.025847	0.23	0.3191	0.977	-0.153404
11:88906392-88906392	rs7949856	C	G	0.0285798	0.025847	0.23	0.3181	0.467	-0.263672
11:88907996-88907996	rs7925404	G	A	0.0285798	0.025847	0.23	0.3171	0.104	-0.476059
11:88921572-88921572	rs72963135	C	A	0.006	0.00571561	0.09	0.2416	10.78	0.661122
11:88979846-88979846	rs4121401	T	C	0.0294286	0.0374201	0.3	0.3708	4.095	0.089674
11:89011046-89011046	rs1393350	G	A	0.012	0.0169264	0.1	0.2435	1.894	-0.053521
11:89014355-89014355	rs12273884	T	C	0.0139649	0.00826246	0.24	0.3777	4.607	0.120615
11:89017961-89017961	rs1126809	G	A	0.003	0.00358497	0.08	0.2525	29.4	4.12962
11:89018440-89018440	rs1827430	A	G	0.0139649	0.00826246	0.24	0.3777	0.016	-0.722191
11:89020590-89020590	rs9919559	T	C	0.0139649	0.00826246	0.24	0.3767	0.5	-0.253403
11:89022679-89022679	rs11018562	C	G	0.0139649	0.00826246	0.24	0.3757	0.231	-0.365353
11:89026407-89026407	rs7947262	T	A	0.0239318	0.0222951	0.26	0.3748	3.166	0.034208
11:89030399-89030399	rs7951935	G	T	0.0263503	0.0451195	0.28	0.3529	2.58	-0.002834
11:89030529-89030529	rs7924538	C	A	0.0263503	0.0451195	0.28	0.3519	0.133	-0.442617
11:89032295-89032295	rs200640714	-	TTAA	0.0139649	0.00826246	0.24	0.1998	5.949	0.20732
11:89037936-89037936	rs1806319	T	C	0.0153703	0.0172286	0.26	0.3539	0.881	-0.168789
11:89040251-89040251	rs10830254	A	G	0.0153703	0.0172286	0.26	0.3469	5.634	0.186071
11:89042883-89042883	rs11018567	A	C	0.0153703	0.0172286	0.26	0.3459	1.844	-0.057752
11:89043946-89043946	rs3907665	A	G	0.0263503	0.0451195	0.28	0.3449	13.36	1.01159
11:89044911-89044911	rs11018569	A	G	0.0153703	0.0248366	0.26	0.3579	0.711	-0.200741

## Sheet: TYRP1
Location	ID	REF	ALT	Fisher's exact p-value	Kruskal-Wallis p-value	OR	MAF_EUR	CADD_PHRED	CADD_RAW
9:12668805-12668805	rs10960748	A	C	0.0058	0.043256	0.249267	0.5934	2.605	-0.001177
9:12668996-12668996	rs59334502	G	A	0.0033	0.00212773	6.6	0.1044	0.196	-0.388864
9:12669940-12669940	rs75001364	A	G	0.0055	0.0350378	9	0.0567	1.866	-0.055871
9:12671566-12671566	rs10960749	G	A	0.0027	0.0332743	0.214586	0.5875	9.275	0.48841
9:12672097-12672097	rs1408799	T	C	0.0053	0.0066516	0.247059	0.6541	0.867	-0.171105
9:12672130-12672130	rs62538946	A	G	0.0065	0.00474356	4.78947	0.1372	4.503	0.114278
9:12672275-12672275	rs1408800	G	A	0.0053	0.0066516	0.247059	0.6531	1.695	-0.070919
9:12672741-12672741	rs77306624	T	C	0.0055	0.0350378	9	0.0567	2.3	-0.022162
9:12673636-12673636	rs13294134	A	G	0.0027	0.0332743	0.214586	0.5905	1.999	-0.044913
9:12674326-12674326	rs112446852	A	G	0.0055	0.0350378	9	0.0567	4.288	0.101216
9:12674522-12674522	rs76579646	A	G	0.0055	0.0350378	9	0.0567	6.504	0.246528
9:12675066-12675066	rs79589462	A	T	0.0065	0.00474356	4.78947	0.1362	0.541	-0.241618
9:12675264-12675264	rs10960751	T	C	0.0027	0.0332743	0.214586	0.6044	10.46	0.622145
9:12675284-12675284	rs10960752	G	A	0.0027	0.0332743	0.214586	0.6034	0.429	-0.275867
9:12675363-12675363	rs74874037	T	C	0.0055	0.0350378	9	0.0567	1.408	-0.099208
9:12676236-12676236	rs16929345	G	C	0.0008	0.00214856	9	0.0815	0.144	-0.431986
9:12676306-12676306	rs62538950	A	T	0.0033	0.00212773	6.6	0.1044	2.746	0.007998
9:12676417-12676417	rs16929346	C	G	0.0033	0.00212773	6.6	0.1044	3.082	0.029086
9:12677181-12677181	rs13296454	G	A	0.0027	0.0332743	0.214586	0.6014	0.925	-0.161455
9:12678106-12678109	rs202148591	AGG	-	0.0055	0.0350378	9	0.0567	0.748	-0.193122
9:12678133-12678133	rs77448128	G	C	0.0055	0.0350378	9	0.0567	1.262	-0.115515
9:12678258-12678258	rs75611179	G	T	0.0055	0.0350378	9	0.0567	8.622	0.422174
9:12678682-12678684	rs144403042	AC	-	0.0065	0.00474356	4.78947	0.1362	2.796	0.011203
9:12679042-12679042	rs62538954	G	C	0.0024	0.00518297	5.88421	0.1133	3.025	0.025568
9:12679244-12679244	rs62538956	T	C	0.0024	0.00518297	5.88421	0.1133	3.414	0.049164
9:12679607-12679607	rs10491745	T	C	0.0039	0.00535919	0.232198	0.8141	1.579	-0.081805
9:12679630-12679630	rs10756391	T	C	0.0039	0.00535919	0.232198	0.8131	4.728	0.128087
9:12679865-12679865	rs77494858	C	A	0.0055	0.0350378	9	0.0567	0.567	-0.234826
9:12680486-12680486	rs79586719	G	A	0.0055	0.0350378	9	0.0567	1.561	-0.083596
9:12680607-12680607	rs62538957	G	A	0.0024	0.00518297	5.88421	0.1133	16.19	1.58516
9:12681428-12681428	rs78774349	C	T	0.0055	0.0350378	9	0.0567	2.286	-0.023194
9:12684846-12684846	rs80287758	G	A	0.0055	0.0350378	9	0.0577	2.849	0.014581
9:12685013-12685013	rs111589749	T	C	0.0055	0.0350378	9	0.0567	5.575	0.182229
9:12685065-12685065	rs76969096	C	G	0.0055	0.0350378	9	0.0557	0.487	-0.257297
9:12685429-12685429	rs112201749	C	T	0.0055	0.0350378	9	0.0557	0.002	-1.05909
9:12685928-12685928	rs77445059	C	A	0.0055	0.0350378	9	0.0557	0.306	-0.325139
9:12686386-12686386	rs117687305	T	C	0.0055	0.0350378	9	0.0557	1.844	-0.057781
9:12686642-12686642	rs74889423	G	A	0.0055	0.0350378	9	0.0557	0.396	-0.287803
9:12687872-12687872	rs11791497	A	C	0.0055	0.0350378	9	0.0557	4.041	0.086449
9:12687903-12687903	rs11787674	G	A	0.0055	0.0350378	9	0.0557	2.366	-0.017465
9:12688029-12688029	rs11791954	A	T	0.0055	0.0350378	9	0.0557	1.937	-0.049939
9:12688752-12688752	rs112923802	-	TC	0.0055	0.0350378	9	0.0586	0.285	-0.33549
9:12689647-12689647	rs76988967	C	A	0.0055	0.0350378	9	0.0557	0.195	-0.389494
9:12689685-12689685	rs62638049	A	T	0.0055	0.0350378	9	0.0557	5.729	0.192426
9:12689918-12689918	rs61758391	G	A	0.0055	0.0350378	9	0.0557	0.808	-0.18168
9:12690227-12690227	rs61758394	G	C	0.0055	0.0350378	9	0.0557	0.477	-0.260341
9:12693732-12693732	rs11787999	C	T	0.0055	0.0350378	9	0.0567	3.992	0.083552
9:12694255-12694255	rs34509359	C	A	0.0055	0.0350378	9	0.0567	8.87	0.446603
9:12696952-12696953	rs141808617	A	-	0.0055	0.0350378	9	0.0567	1.07	-0.13993
9:12697692-12697692	rs74606098	C	T	0.0055	0.0350378	9	0.0567	0.799	-0.183331
9:12698003-12698003	rs77446525	A	T	0.0055	0.0350378	9	0.0567	0.833	-0.177017
9:12698125-12698126	rs139301549	T	-	0.0055	0.0350378	9	0.0567	0.511	-0.250102
9:12698471-12698471	rs35866166	T	C	0.0055	0.0350378	9	0.0567	17.66	1.82712
9:12698829-12698829	rs112342609	G	T	0.0055	0.0350378	9	0.0567	2.129	-0.034833
9:12699881-12699881	rs77990455	T	A	0.0055	0.0350378	9	0.0567	4.509	0.114627
9:12699921-12699927	rs149076115	AAGAGA	-	0.0055	0.0350378	9	0.0567	1.332	-0.107492
9:12701052-12701052	rs79662637	G	A	0.0055	0.0350378	9	0.0567	6.558	0.250416
9:12701822-12701822	rs59308154	-	T	0.0115	0.0394286	0.272727	0.5885	1.186	-0.124773
9:12703420-12703420	rs201447946	-	A	0.0055	0.0350378	9	0.0567	1.622	-0.077744
9:12703484-12703484	rs2733831	A	G	0.0115	0.0394286	0.272727	0.5924	1.211	-0.121684
9:12703870-12703870	9:12703870	ATAT	-	0.0055	0.0350378	9
9:12703991-12703991	rs17280279	G	A	0.0055	0.0350378	9	0.0577	2.478	-0.009699
9:12706652-12706652	rs2209278	C	T	0.0055	0.0350378	9	0.0567	2.955	0.021212
9:12708269-12708269	rs17280629	C	T	0.0055	0.0350378	9	0.0567	0.674	-0.20891
9:12709780-12709781	rs113819841	A	-	0.0055	0.0350378	9	0.0567	1.042	-0.143903

## Sheet: SLC24A4
Location	ID	REF	ALT	Fisher's exact p-value	Kruskal-Wallis p-value	OR	MAF_EUR	CADD_PHRED	CADD_RAW
14:92854739-92854739	rs117438089	T	C	0.0496904	0.109119	3.18	0.1581	1.47	-0.09267
14:92854806-92854813	rs34755843	CGACTCT	-	0.0496904	0.109119	3.18	0.159	1.767	-0.064481
14:92855520-92855520	rs4904887	C	G	0.0444769	0.257041	0.31	0.337	1.209	-0.121892
14:92856689-92856689	rs78487705	C	A	0.0379921	0.0811454	3.91	0.1501	2.499	-0.008297
14:92860538-92860538	rs78749625	T	A	0.0379921	0.0811454	3.91	0.1491	3.509	0.054811
14:92863178-92863178	rs61367228	T	C	0.0379921	0.0811454	3.91	0.164	0.97	-0.154465
14:92868361-92868361	rs4904889	C	T	0.0311991	0.285047	3	0.338	2.925	0.019361
14:92868468-92868468	rs12590749	C	A	0.00215284	0.0200534	0.14	0.3628	12.34	0.864925
14:92871050-92871050	rs59778360	T	C	0.0169739	0.121037	3.4	0.3499	11.56	0.760944
14:92871314-92871314	rs4243695	A	T	0.00167551	0.0325295	7.23	0.3509	3.701	0.066273
14:92871342-92871342	rs4243696	A	G	0.0155098	0.0890585	3.43	0.3519	1.489	-0.090753
14:92871719-92871719	rs4904891	G	C	0.0169739	0.121037	3.4	0.3489	1.154	-0.128793
14:92871720-92871720	rs4904892	G	A	0.0169739	0.121037	3.4	0.3489	4.068	0.088092
14:92875213-92875213	rs4904896	T	C	0.00828294	0.00925142	3.81	0.3608	0.616	-0.22238
14:92875262-92875262	rs4904897	C	T	0.030498	0.0291884	3.51	0.2356	0.64	-0.216554
14:92876003-92876003	rs28671668	T	G	0.00828294	0.00925142	3.81	0.3608	1.377	-0.102501
14:92877816-92877816	rs11624887	C	T	0.030498	0.0291884	3.51	0.2376	16.1	1.56559
14:92878794-92878794	rs4904903	G	A	0.030498	0.0291884	3.51	0.2356	0.106	-0.473479
14:92879015-92879015	rs11160063	C	T	0.030498	0.0291884	3.51	0.2366	0.745	-0.193852
14:92879794-92879794	rs17128288	A	G	0.00172462	0.00774155	4.91	0.3231	7.185	0.297802
14:92880065-92880065	rs10139051	G	A	0.00890205	0.03898	3.86	0.4225	4.996	0.14484
14:92881651-92881651	rs12435024	G	A	0.0369947	0.253314	2.83	0.4483	3.575	0.058781
14:92887585-92887585	rs10139066	A	G	0.0369947	0.253314	2.83	0.4473	1.793	-0.062187
14:92887755-92887755	rs11624626	G	A	0.0369947	0.253314	2.83	0.4473	0.385	-0.29178
14:92888341-92888341	rs10142146	C	T	0.0369947	0.253314	2.83	0.4483	2.576	-0.003142
14:92888431-92888431	rs10142236	C	G	0.0369947	0.253314	2.83	0.4473	2.884	0.016777
14:92888507-92888507	rs10142321	C	G	0.0369947	0.253314	2.83	0.4483	3.492	0.053824
14:92888663-92888663	rs4900120	T	C	0.0369947	0.253314	2.83	0.4473	6.662	0.258142
14:92889005-92889005	rs11443072	-	A	0.0369947	0.253314	2.83	0.4473	3.422	0.049658
14:92889093-92889093	rs8010919	A	G	0.0369947	0.253314	2.83	0.4473	0.656	-0.212907
14:92889946-92889946	rs7150295	G	A	0.0369947	0.253314	2.83	0.4473	8.457	0.406439
14:92889989-92889989	rs4414423	A	G	0.0369947	0.253314	2.83	0.4473	4.073	0.088349
14:92890113-92890113	rs10143402	T	C	0.0369947	0.253314	2.83	0.4453	3.595	0.05993
14:92890132-92890132	rs4603491	G	A	0.0369947	0.253314	2.83	0.4473	0.394	-0.288553
14:92891942-92891942	rs10431740	C	T	0.0369947	0.253314	2.83	0.4473	3.657	0.063643
14:92892423-92892423	rs4904912	G	A	0.0369947	0.253314	2.83	0.4473	11.17	0.710359
14:92892459-92892459	rs4904913	A	G	0.0369947	0.253314	2.83	0.4473	2.857	0.015067
14:92895038-92895038	rs7152962	G	A	0.0285798	0.0658878	0.23	0.2366	4.886	0.137926
14:92896869-92896869	rs2402139	G	T	0.0285798	0.0658878	0.23	0.2366	0.154	-0.422674
14:92916399-92916399	rs59977926	T	C	0.00162499	0.0742197	0.07	0.1859	0.672	-0.209244
14:92916729-92916731	rs10594259	TC	-	0.000520053	0.0469609	0.17	0.4185	5.948	0.207227
14:92916852-92916852	rs8015178	C	T	0.000520053	0.0469609	0.17	0.4185	2.559	-0.004228
14:92916942-92916942	rs35617057	G	T	0.00133387	0.0563396	0.2	0.4165	0.922	-0.161989
14:92917271-92917271	rs12894869	C	G	0.000520053	0.0469609	0.17	0.4165	0.628	-0.219451
14:92917584-92917584	rs12895667	G	A	0.000635372	0.0464425	0.18	0.4533	4.755	0.129724
14:92918170-92918170	rs7142428	C	T	0.000520053	0.0469609	0.17	0.4165	2.345	-0.018997
14:92918281-92918281	rs4410008	T	C	0.00273333	0.0543476	0.21	0.4533	4.156	0.093291
14:92918361-92918361	rs7142789	C	G	0.0369947	0.0645752	0.35	0.5368	2.443	-0.012102
14:92918373-92918373	rs7143110	G	C	0.00273333	0.0543476	0.21	0.4543	1.103	-0.135489
14:92918459-92918459	rs7144261	T	A	0.00273333	0.0543476	0.21	0.4533	2.241	-0.026457
14:92918634-92918634	rs12881123	G	A	0.00273333	0.0543476	0.21	0.4453	0.267	-0.344872
14:92918635-92918635	rs12882088	T	G	0.00273333	0.0543476	0.21	0.4543	5.305	0.164632
14:92918741-92918741	rs11621551	T	A	0.000635372	0.0464425	0.18	0.4543	2.438	-0.012463
14:92918793-92918793	rs7143416	A	G	0.00273333	0.0543476	0.21	0.4533	0.32	-0.318996
14:92920371-92920371	rs7144273	C	T	0.0125729	0.0234645	0.3	0.5	12.21	0.84658
14:92922366-92922366	rs12894551	T	C	0.00890205	0.0439446	0.26	0.663	0.156	-0.420364
14:92922667-92922667	rs56007403	C	T	0.0225247	0.0707974	0.11	0.1461	0.305	-0.325608
14:92923626-92923626	rs78863223	A	G	0.0225247	0.0707974	0.11	0.1461	6.015	0.211819
14:92924666-92924666	rs34608909	C	T	0.0225247	0.0707974	0.11	0.1461	5.702	0.190594
14:92927298-92927298	rs4904918	T	C	0.00111474	0.00937272	0.18	0.7624	0.336	-0.31174
14:92927531-92927531	rs10131374	G	A	0.0446304	0.0650984	0.14	0.1451	0.708	-0.20149
14:92927555-92927555	rs28668079	C	T	0.00236523	0.00979246	5.88	0.1431	3.182	0.035196
14:92927591-92927591	rs17128324	C	T	0.00101269	0.00535683	6.69	0.1441	0.703	-0.202569
14:92930445-92930445	rs61977311	G	A	0.00111474	0.00937272	5.67	0.2366	6.503	0.246448
14:92931045-92931045	rs11160067	C	T	0.000490453	0.0086802	0.16	0.7694	0.02	-0.693914
14:92931164-92931164	rs8019291	G	T	0.00236523	0.00979246	5.88	0.1252	0.189	-0.39363
14:92931261-92931261	rs7401792	G	A	0.0204223	0.184569	0.31	0.6461	2.434	-0.012731
14:92931639-92931639	rs73339573	C	T	0.00236523	0.00979246	5.88	0.1252	1.414	-0.098535
14:92931737-92931737	rs941648	G	A	0.00111474	0.00937272	0.18	0.7704	1.677	-0.072531
14:92931983-92931983	rs3993878	G	A	0.000490453	0.0086802	0.16	0.7704	2.152	-0.033085
14:92932018-92932018	rs10129711	A	G	0.00111474	0.00937272	0.18	0.7704	0.991	-0.151248
14:92932045-92932045	rs12879396	G	A	0.0204223	0.184569	0.31	0.6461	4.987	0.144289
14:92932051-92932051	rs10129728	A	G	0.00111474	0.00937272	0.18	0.7704	6.614	0.254586
14:92932102-92932102	rs10130041	G	A	0.00111474	0.00937272	0.18	0.7694	0.799	-0.183358
14:92932437-92932437	rs4900124	G	A	0.00111474	0.00937272	0.18	0.7704	7.062	0.288483
14:92932443-92932443	rs9323876	C	T	0.00236523	0.00979246	5.88	0.1252	2.046	-0.041263
14:92932575-92932575	rs10130373	C	A	0.00111474	0.00937272	0.18	0.7704	0.774	-0.188051
14:92932851-92932851	rs12880508	C	T	0.00128769	0.0150749	0.19	0.7694	0.857	-0.172867
14:92933893-92933893	rs11160069	T	C	0.00111474	0.00937272	0.18	0.7704	6.763	0.265747
14:92934019-92934019	rs7154848	T	C	0.00111474	0.00937272	0.18	0.7704	7.408	0.315127
14:92934072-92934072	rs7155002	T	C	0.0369947	0.189466	0.35	0.6461	5.267	0.162186
14:92934269-92934269	rs9323877	A	G	0.00246663	0.0158697	5	0.2296	3.44	0.050703
14:92934315-92934315	rs7154400	G	A	0.00246663	0.0158697	0.2	0.7734	10.46	0.622476
14:92936356-92936356	rs4497611	G	C	0.00111474	0.00937272	0.18	0.7704	5.343	0.167059
14:92936620-92936620	rs4406992	C	T	0.00111474	0.00937272	0.18	0.7714	4.158	0.093458
14:92936683-92936683	rs12435220	C	G	0.00218315	0.0287445	0.19	0.8062	5.026	0.146736
14:92936690-92936690	rs8008388	G	A	0.00218315	0.0287445	0.19	0.8062	0.512	-0.2499
14:92936939-92936939	rs12883528	G	A	0.00218315	0.0287445	0.19	0.8052	8.647	0.424586
14:92936971-92936971	rs11623019	T	C	0.00218315	0.0287445	0.19	0.8062	0.331	-0.314146
14:92936978-92936978	rs4904924	G	A	0.00218315	0.0287445	0.19	0.8062	1.616	-0.078321
14:92937019-92937019	rs4904925	G	T	0.00218315	0.0287445	0.19	0.8062	7.465	0.319605
14:92937027-92937027	rs4904926	C	T	0.00218315	0.0287445	0.19	0.8062	6.476	0.244425
14:92937242-92937242	rs4904927	A	G	0.00692501	0.0420598	0.17	0.9076	5	0.145081
14:92937293-92937293	rs4904929	C	T	0.000937674	0.0266519	0.17	0.8062	12.76	0.922592
14:92938265-92938265	rs1998098	A	G	0.00692501	0.0420598	0.17	0.8956	6.859	0.273038
14:92938415-92938415	rs11160071	T	C	0.00218315	0.0287445	0.19	0.8062	5.632	0.185987
