# Supplementary material for: Association between brown eye colour in rs12913832:GG individuals and SNPs in TYR, TYRP1, and SLC24A4
Source: PLoS One. 2020 Sep 11;15(9):e0239131. doi: 10.1371/journal.pone.0239131 (PMC7485777; doi:10.1371/journal.pone.0239131)
Supplement: S3 Table — (XLSX) [file pone.0239131.s005.xlsx]

## Sheet: IRF4
Marker1	Marker2	r^2	Distance (bp)
rs12203592	rs56116020	0.071	10231
rs12203592	rs1050976	0.073	11758
rs12203592	rs12211228	0.0	12512
rs12203592	rs9391997	0.073	12798
rs12203592	rs10530949	0.049	13505
rs12203592	rs1050979	0.077	14096
rs12203592	rs2316515	0.054	14527
rs12203592	rs872071	0.077	14743
rs12203592	rs6906608	0.0	15233
rs12203592	rs9378805	0.005	21406
rs12203592	rs9378807	0.077	22620
rs56116020	rs1050976	0.85	1527
rs56116020	rs12211228	0.115	2281
rs56116020	rs9391997	0.85	2567
rs56116020	rs10530949	0.509	3274
rs56116020	rs1050979	0.804	3865
rs56116020	rs2316515	0.583	4296
rs56116020	rs872071	0.804	4512
rs56116020	rs6906608	0.115	5002
rs56116020	rs9378805	0.659	11175
rs56116020	rs9378807	0.368	12389
rs1050976	rs12211228	0.106	754
rs1050976	rs9391997	1.0	1040
rs1050976	rs10530949	0.663	1747
rs1050976	rs1050979	0.951	2338
rs1050976	rs2316515	0.737	2769
rs1050976	rs872071	0.951	2985
rs1050976	rs6906608	0.106	3475
rs1050976	rs9378805	0.805	9648
rs1050976	rs9378807	0.496	10862
rs12211228	rs9391997	0.106	286
rs12211228	rs10530949	0.16	993
rs12211228	rs1050979	0.101	1584
rs12211228	rs2316515	0.144	2015
rs12211228	rs872071	0.101	2231
rs12211228	rs6906608	1.0	2721
rs12211228	rs9378805	0.044	8894
rs12211228	rs9378807	0.031	10108
rs9391997	rs10530949	0.663	707
rs9391997	rs1050979	0.951	1298
rs9391997	rs2316515	0.737	1729
rs9391997	rs872071	0.951	1945
rs9391997	rs6906608	0.106	2435
rs9391997	rs9378805	0.805	8608
rs9391997	rs9378807	0.496	9822
rs10530949	rs1050979	0.631	591
rs10530949	rs2316515	0.9	1022
rs10530949	rs872071	0.631	1238
rs10530949	rs6906608	0.16	1728
rs10530949	rs9378805	0.488	7901
rs10530949	rs9378807	0.237	9115
rs1050979	rs2316515	0.701	431
rs1050979	rs872071	1.0	647
rs1050979	rs6906608	0.101	1137
rs1050979	rs9378805	0.759	7310
rs1050979	rs9378807	0.455	8524
rs2316515	rs872071	0.701	216
rs2316515	rs6906608	0.144	706
rs2316515	rs9378805	0.557	6879
rs2316515	rs9378807	0.291	8093
rs872071	rs6906608	0.101	490
rs872071	rs9378805	0.759	6663
rs872071	rs9378807	0.455	7877
rs6906608	rs9378805	0.044	6173
rs6906608	rs9378807	0.031	7387
rs9378805	rs9378807	0.496	1214

## Sheet: TYR
Marker1	Marker2	r^2	Distance (bp)
rs2047512	rs2648640	1.0	4434
rs2047512	rs17184781	0.741	4555
rs2047512	rs7120151	0.608	181903
rs2047512	rs17791976	0.246	210366
rs2047512	rs11018440	0.218	228594
rs2047512	rs11018441	0.218	228823
rs2047512	rs7118021	0.491	233032
rs2047512	rs34749698	0.426	241255
rs2047512	rs7103137	0.218	312784
rs2047512	rs10830218	0.218	313688
rs2047512	rs10830219	0.218	314033
rs2047512	rs35486674	0.218	314818
rs2047512	rs35702218	0.188	315556
rs2047512	rs10765189	0.288	316408
rs2047512	rs11018509	0.288	320729
rs2047512	rs67279079	0.491	334525
rs2047512	rs11018518	0.258	339603
rs2047512	rs10830236	0.258	342340
rs2047512	rs11018520	0.258	344639
rs2047512	rs7949856	0.258	347916
rs2047512	rs7925404	0.258	349520
rs2047512	rs72963135	0.426	363096
rs2047512	rs4121401	0.232	421370
rs2047512	rs1393350	0.371	452570
rs2047512	rs12273884	0.264	455879
rs2047512	rs1126809	0.37	459485
rs2047512	rs1827430	0.264	459964
rs2047512	rs9919559	0.264	462114
rs2047512	rs11018562	0.264	464203
rs2047512	rs7947262	0.267	467931
rs2047512	rs7951935	0.172	471923
rs2047512	rs7924538	0.172	472053
rs2047512	rs200640714	0.264	473819
rs2047512	rs1806319	0.215	479460
rs2047512	rs10830254	0.215	481775
rs2047512	rs11018567	0.215	484407
rs2047512	rs3907665	0.172	485470
rs2047512	rs11018569	0.215	486435
rs2648640	rs17184781	0.741	121
rs2648640	rs7120151	0.608	177469
rs2648640	rs17791976	0.246	205932
rs2648640	rs11018440	0.218	224160
rs2648640	rs11018441	0.218	224389
rs2648640	rs7118021	0.491	228598
rs2648640	rs34749698	0.426	236821
rs2648640	rs7103137	0.218	308350
rs2648640	rs10830218	0.218	309254
rs2648640	rs10830219	0.218	309599
rs2648640	rs35486674	0.218	310384
rs2648640	rs35702218	0.188	311122
rs2648640	rs10765189	0.288	311974
rs2648640	rs11018509	0.288	316295
rs2648640	rs67279079	0.491	330091
rs2648640	rs11018518	0.258	335169
rs2648640	rs10830236	0.258	337906
rs2648640	rs11018520	0.258	340205
rs2648640	rs7949856	0.258	343482
rs2648640	rs7925404	0.258	345086
rs2648640	rs72963135	0.426	358662
rs2648640	rs4121401	0.232	416936
rs2648640	rs1393350	0.371	448136
rs2648640	rs12273884	0.264	451445
rs2648640	rs1126809	0.37	455051
rs2648640	rs1827430	0.264	455530
rs2648640	rs9919559	0.264	457680
rs2648640	rs11018562	0.264	459769
rs2648640	rs7947262	0.267	463497
rs2648640	rs7951935	0.172	467489
rs2648640	rs7924538	0.172	467619
rs2648640	rs200640714	0.264	469385
rs2648640	rs1806319	0.215	475026
rs2648640	rs10830254	0.215	477341
rs2648640	rs11018567	0.215	479973
rs2648640	rs3907665	0.172	481036
rs2648640	rs11018569	0.215	482001
rs17184781	rs7120151	0.841	177348
rs17184781	rs17791976	0.411	205811
rs17184781	rs11018440	0.378	224039
rs17184781	rs11018441	0.378	224268
rs17184781	rs7118021	0.683	228477
rs17184781	rs34749698	0.613	236700
rs17184781	rs7103137	0.378	308229
rs17184781	rs10830218	0.378	309133
rs17184781	rs10830219	0.378	309478
rs17184781	rs35486674	0.378	310263
rs17184781	rs35702218	0.344	311001
rs17184781	rs10765189	0.456	311853
rs17184781	rs11018509	0.456	316174
rs17184781	rs67279079	0.683	329970
rs17184781	rs11018518	0.418	335048
rs17184781	rs10830236	0.418	337785
rs17184781	rs11018520	0.418	340084
rs17184781	rs7949856	0.418	343361
rs17184781	rs7925404	0.418	344965
rs17184781	rs72963135	0.478	358541
rs17184781	rs4121401	0.26	416815
rs17184781	rs1393350	0.407	448015
rs17184781	rs12273884	0.285	451324
rs17184781	rs1126809	0.425	454930
rs17184781	rs1827430	0.285	455409
rs17184781	rs9919559	0.285	457559
rs17184781	rs11018562	0.285	459648
rs17184781	rs7947262	0.285	463376
rs17184781	rs7951935	0.175	467368
rs17184781	rs7924538	0.175	467498
rs17184781	rs200640714	0.285	469264
rs17184781	rs1806319	0.226	474905
rs17184781	rs10830254	0.226	477220
rs17184781	rs11018567	0.226	479852
rs17184781	rs3907665	0.175	480915
rs17184781	rs11018569	0.226	481880
rs7120151	rs17791976	0.528	28463
rs7120151	rs11018440	0.488	46691
rs7120151	rs11018441	0.488	46920
rs7120151	rs7118021	0.683	51129
rs7120151	rs34749698	0.761	59352
rs7120151	rs7103137	0.488	130881
rs7120151	rs10830218	0.488	131785
rs7120151	rs10830219	0.488	132130
rs7120151	rs35486674	0.488	132915
rs7120151	rs35702218	0.449	133653
rs7120151	rs10765189	0.578	134505
rs7120151	rs11018509	0.578	138826
rs7120151	rs67279079	0.683	152622
rs7120151	rs11018518	0.532	157700
rs7120151	rs10830236	0.532	160437
rs7120151	rs11018520	0.532	162736
rs7120151	rs7949856	0.532	166013
rs7120151	rs7925404	0.532	167617
rs7120151	rs72963135	0.478	181193
rs7120151	rs4121401	0.351	239467
rs7120151	rs1393350	0.407	270667
rs7120151	rs12273884	0.377	273976
rs7120151	rs1126809	0.425	277582
rs7120151	rs1827430	0.377	278061
rs7120151	rs9919559	0.377	280211
rs7120151	rs11018562	0.377	282300
rs7120151	rs7947262	0.383	286028
rs7120151	rs7951935	0.247	290020
rs7120151	rs7924538	0.247	290150
rs7120151	rs200640714	0.377	291916
rs7120151	rs1806319	0.308	297557
rs7120151	rs10830254	0.308	299872
rs7120151	rs11018567	0.308	302504
rs7120151	rs3907665	0.247	303567
rs7120151	rs11018569	0.308	304532
rs17791976	rs11018440	1.0	18228
rs17791976	rs11018441	1.0	18457
rs17791976	rs7118021	0.667	22666
rs17791976	rs34749698	0.729	30889
rs17791976	rs7103137	1.0	102418
rs17791976	rs10830218	1.0	103322
rs17791976	rs10830219	1.0	103667
rs17791976	rs35486674	1.0	104452
rs17791976	rs35702218	0.741	105190
rs17791976	rs10765189	0.929	106042
rs17791976	rs11018509	0.929	110363
rs17791976	rs67279079	0.667	124159
rs17791976	rs11018518	0.859	129237
rs17791976	rs10830236	0.859	131974
rs17791976	rs11018520	0.859	134273
rs17791976	rs7949856	0.859	137550
rs17791976	rs7925404	0.859	139154
rs17791976	rs72963135	0.467	152730
rs17791976	rs4121401	0.493	211004
rs17791976	rs1393350	0.409	242204
rs17791976	rs12273884	0.528	245513
rs17791976	rs1126809	0.307	249119
rs17791976	rs1827430	0.528	249598
rs17791976	rs9919559	0.528	251748
rs17791976	rs11018562	0.528	253837
rs17791976	rs7947262	0.499	257565
rs17791976	rs7951935	0.398	261557
rs17791976	rs7924538	0.398	261687
rs17791976	rs200640714	0.528	263453
rs17791976	rs1806319	0.46	269094
rs17791976	rs10830254	0.46	271409
rs17791976	rs11018567	0.46	274041
rs17791976	rs3907665	0.398	275104
rs17791976	rs11018569	0.46	276069
rs11018440	rs11018441	1.0	229
rs11018440	rs7118021	0.623	4438
rs11018440	rs34749698	0.681	12661
rs11018440	rs7103137	1.0	84190
rs11018440	rs10830218	1.0	85094
rs11018440	rs10830219	1.0	85439
rs11018440	rs35486674	1.0	86224
rs11018440	rs35702218	0.683	86962
rs11018440	rs10765189	0.866	87814
rs11018440	rs11018509	0.866	92135
rs11018440	rs67279079	0.623	105931
rs11018440	rs11018518	0.799	111009
rs11018440	rs10830236	0.799	113746
rs11018440	rs11018520	0.799	116045
rs11018440	rs7949856	0.799	119322
rs11018440	rs7925404	0.799	120926
rs11018440	rs72963135	0.432	134502
rs11018440	rs4121401	0.507	192776
rs11018440	rs1393350	0.378	223976
rs11018440	rs12273884	0.541	227285
rs11018440	rs1126809	0.28	230891
rs11018440	rs1827430	0.541	231370
rs11018440	rs9919559	0.541	233520
rs11018440	rs11018562	0.541	235609
rs11018440	rs7947262	0.515	239337
rs11018440	rs7951935	0.415	243329
rs11018440	rs7924538	0.415	243459
rs11018440	rs200640714	0.541	245225
rs11018440	rs1806319	0.476	250866
rs11018440	rs10830254	0.476	253181
rs11018440	rs11018567	0.476	255813
rs11018440	rs3907665	0.415	256876
rs11018440	rs11018569	0.476	257841
rs11018441	rs7118021	0.623	4209
rs11018441	rs34749698	0.681	12432
rs11018441	rs7103137	1.0	83961
rs11018441	rs10830218	1.0	84865
rs11018441	rs10830219	1.0	85210
rs11018441	rs35486674	1.0	85995
rs11018441	rs35702218	0.683	86733
rs11018441	rs10765189	0.866	87585
rs11018441	rs11018509	0.866	91906
rs11018441	rs67279079	0.623	105702
rs11018441	rs11018518	0.799	110780
rs11018441	rs10830236	0.799	113517
rs11018441	rs11018520	0.799	115816
rs11018441	rs7949856	0.799	119093
rs11018441	rs7925404	0.799	120697
rs11018441	rs72963135	0.432	134273
rs11018441	rs4121401	0.507	192547
rs11018441	rs1393350	0.378	223747
rs11018441	rs12273884	0.541	227056
rs11018441	rs1126809	0.28	230662
rs11018441	rs1827430	0.541	231141
rs11018441	rs9919559	0.541	233291
rs11018441	rs11018562	0.541	235380
rs11018441	rs7947262	0.515	239108
rs11018441	rs7951935	0.415	243100
rs11018441	rs7924538	0.415	243230
rs11018441	rs200640714	0.541	244996
rs11018441	rs1806319	0.476	250637
rs11018441	rs10830254	0.476	252952
rs11018441	rs11018567	0.476	255584
rs11018441	rs3907665	0.415	256647
rs11018441	rs11018569	0.476	257612
rs7118021	rs34749698	0.915	8223
rs7118021	rs7103137	0.623	79752
rs7118021	rs10830218	0.623	80656
rs7118021	rs10830219	0.623	81001
rs7118021	rs35486674	0.623	81786
rs7118021	rs35702218	0.582	82524
rs7118021	rs10765189	0.719	83376
rs7118021	rs11018509	0.719	87697
rs7118021	rs67279079	1.0	101493
rs7118021	rs11018518	0.668	106571
rs7118021	rs10830236	0.668	109308
rs7118021	rs11018520	0.668	111607
rs7118021	rs7949856	0.668	114884
rs7118021	rs7925404	0.668	116488
rs7118021	rs72963135	0.748	130064
rs7118021	rs4121401	0.381	188338
rs7118021	rs1393350	0.658	219538
rs7118021	rs12273884	0.403	222847
rs7118021	rs1126809	0.538	226453
rs7118021	rs1827430	0.403	226932
rs7118021	rs9919559	0.403	229082
rs7118021	rs11018562	0.403	231171
rs7118021	rs7947262	0.409	234899
rs7118021	rs7951935	0.257	238891
rs7118021	rs7924538	0.257	239021
rs7118021	rs200640714	0.403	240787
rs7118021	rs1806319	0.325	246428
rs7118021	rs10830254	0.325	248743
rs7118021	rs11018567	0.325	251375
rs7118021	rs3907665	0.257	252438
rs7118021	rs11018569	0.325	253403
rs34749698	rs7103137	0.681	71529
rs34749698	rs10830218	0.681	72433
rs34749698	rs10830219	0.681	72778
rs34749698	rs35486674	0.681	73563
rs34749698	rs35702218	0.636	74301
rs34749698	rs10765189	0.786	75153
rs34749698	rs11018509	0.786	79474
rs34749698	rs67279079	0.915	93270
rs34749698	rs11018518	0.731	98348
rs34749698	rs10830236	0.731	101085
rs34749698	rs11018520	0.731	103384
rs34749698	rs7949856	0.731	106661
rs34749698	rs7925404	0.731	108265
rs34749698	rs72963135	0.676	121841
rs34749698	rs4121401	0.416	180115
rs34749698	rs1393350	0.594	211315
rs34749698	rs12273884	0.441	214624
rs34749698	rs1126809	0.478	218230
rs34749698	rs1827430	0.441	218709
rs34749698	rs9919559	0.441	220859
rs34749698	rs11018562	0.441	222948
rs34749698	rs7947262	0.45	226676
rs34749698	rs7951935	0.294	230668
rs34749698	rs7924538	0.294	230798
rs34749698	rs200640714	0.441	232564
rs34749698	rs1806319	0.363	238205
rs34749698	rs10830254	0.363	240520
rs34749698	rs11018567	0.363	243152
rs34749698	rs3907665	0.294	244215
rs34749698	rs11018569	0.363	245180
rs7103137	rs10830218	1.0	904
rs7103137	rs10830219	1.0	1249
rs7103137	rs35486674	1.0	2034
rs7103137	rs35702218	0.683	2772
rs7103137	rs10765189	0.866	3624
rs7103137	rs11018509	0.866	7945
rs7103137	rs67279079	0.623	21741
rs7103137	rs11018518	0.799	26819
rs7103137	rs10830236	0.799	29556
rs7103137	rs11018520	0.799	31855
rs7103137	rs7949856	0.799	35132
rs7103137	rs7925404	0.799	36736
rs7103137	rs72963135	0.432	50312
rs7103137	rs4121401	0.507	108586
rs7103137	rs1393350	0.378	139786
rs7103137	rs12273884	0.541	143095
rs7103137	rs1126809	0.28	146701
rs7103137	rs1827430	0.541	147180
rs7103137	rs9919559	0.541	149330
rs7103137	rs11018562	0.541	151419
rs7103137	rs7947262	0.515	155147
rs7103137	rs7951935	0.415	159139
rs7103137	rs7924538	0.415	159269
rs7103137	rs200640714	0.541	161035
rs7103137	rs1806319	0.476	166676
rs7103137	rs10830254	0.476	168991
rs7103137	rs11018567	0.476	171623
rs7103137	rs3907665	0.415	172686
rs7103137	rs11018569	0.476	173651
rs10830218	rs10830219	1.0	345
rs10830218	rs35486674	1.0	1130
rs10830218	rs35702218	0.683	1868
rs10830218	rs10765189	0.866	2720
rs10830218	rs11018509	0.866	7041
rs10830218	rs67279079	0.623	20837
rs10830218	rs11018518	0.799	25915
rs10830218	rs10830236	0.799	28652
rs10830218	rs11018520	0.799	30951
rs10830218	rs7949856	0.799	34228
rs10830218	rs7925404	0.799	35832
rs10830218	rs72963135	0.432	49408
rs10830218	rs4121401	0.507	107682
rs10830218	rs1393350	0.378	138882
rs10830218	rs12273884	0.541	142191
rs10830218	rs1126809	0.28	145797
rs10830218	rs1827430	0.541	146276
rs10830218	rs9919559	0.541	148426
rs10830218	rs11018562	0.541	150515
rs10830218	rs7947262	0.515	154243
rs10830218	rs7951935	0.415	158235
rs10830218	rs7924538	0.415	158365
rs10830218	rs200640714	0.541	160131
rs10830218	rs1806319	0.476	165772
rs10830218	rs10830254	0.476	168087
rs10830218	rs11018567	0.476	170719
rs10830218	rs3907665	0.415	171782
rs10830218	rs11018569	0.476	172747
rs10830219	rs35486674	1.0	785
rs10830219	rs35702218	0.683	1523
rs10830219	rs10765189	0.866	2375
rs10830219	rs11018509	0.866	6696
rs10830219	rs67279079	0.623	20492
rs10830219	rs11018518	0.799	25570
rs10830219	rs10830236	0.799	28307
rs10830219	rs11018520	0.799	30606
rs10830219	rs7949856	0.799	33883
rs10830219	rs7925404	0.799	35487
rs10830219	rs72963135	0.432	49063
rs10830219	rs4121401	0.507	107337
rs10830219	rs1393350	0.378	138537
rs10830219	rs12273884	0.541	141846
rs10830219	rs1126809	0.28	145452
rs10830219	rs1827430	0.541	145931
rs10830219	rs9919559	0.541	148081
rs10830219	rs11018562	0.541	150170
rs10830219	rs7947262	0.515	153898
rs10830219	rs7951935	0.415	157890
rs10830219	rs7924538	0.415	158020
rs10830219	rs200640714	0.541	159786
rs10830219	rs1806319	0.476	165427
rs10830219	rs10830254	0.476	167742
rs10830219	rs11018567	0.476	170374
rs10830219	rs3907665	0.415	171437
rs10830219	rs11018569	0.476	172402
rs35486674	rs35702218	0.683	738
rs35486674	rs10765189	0.866	1590
rs35486674	rs11018509	0.866	5911
rs35486674	rs67279079	0.623	19707
rs35486674	rs11018518	0.799	24785
rs35486674	rs10830236	0.799	27522
rs35486674	rs11018520	0.799	29821
rs35486674	rs7949856	0.799	33098
rs35486674	rs7925404	0.799	34702
rs35486674	rs72963135	0.432	48278
rs35486674	rs4121401	0.507	106552
rs35486674	rs1393350	0.378	137752
rs35486674	rs12273884	0.541	141061
rs35486674	rs1126809	0.28	144667
rs35486674	rs1827430	0.541	145146
rs35486674	rs9919559	0.541	147296
rs35486674	rs11018562	0.541	149385
rs35486674	rs7947262	0.515	153113
rs35486674	rs7951935	0.415	157105
rs35486674	rs7924538	0.415	157235
rs35486674	rs200640714	0.541	159001
rs35486674	rs1806319	0.476	164642
rs35486674	rs10830254	0.476	166957
rs35486674	rs11018567	0.476	169589
rs35486674	rs3907665	0.415	170652
rs35486674	rs11018569	0.476	171617
rs35702218	rs10765189	0.81	852
rs35702218	rs11018509	0.81	5173
rs35702218	rs67279079	0.582	18969
rs35702218	rs11018518	0.743	24047
rs35702218	rs10830236	0.743	26784
rs35702218	rs11018520	0.743	29083
rs35702218	rs7949856	0.743	32360
rs35702218	rs7925404	0.743	33964
rs35702218	rs72963135	0.397	47540
rs35702218	rs4121401	0.654	105814
rs35702218	rs1393350	0.347	137014
rs35702218	rs12273884	0.586	140323
rs35702218	rs1126809	0.344	143929
rs35702218	rs1827430	0.586	144408
rs35702218	rs9919559	0.586	146558
rs35702218	rs11018562	0.586	148647
rs35702218	rs7947262	0.562	152375
rs35702218	rs7951935	0.46	156367
rs35702218	rs7924538	0.46	156497
rs35702218	rs200640714	0.586	158263
rs35702218	rs1806319	0.521	163904
rs35702218	rs10830254	0.521	166219
rs35702218	rs11018567	0.521	168851
rs35702218	rs3907665	0.46	169914
rs35702218	rs11018569	0.521	170879
rs10765189	rs11018509	1.0	4321
rs10765189	rs67279079	0.719	18117
rs10765189	rs11018518	0.929	23195
rs10765189	rs10830236	0.929	25932
rs10765189	rs11018520	0.929	28231
rs10765189	rs7949856	0.929	31508
rs10765189	rs7925404	0.929	33112
rs10765189	rs72963135	0.513	46688
rs10765189	rs4121401	0.53	104962
rs10765189	rs1393350	0.45	136162
rs10765189	rs12273884	0.56	139471
rs10765189	rs1126809	0.347	143077
rs10765189	rs1827430	0.56	143556
rs10765189	rs9919559	0.56	145706
rs10765189	rs11018562	0.56	147795
rs10765189	rs7947262	0.536	151523
rs10765189	rs7951935	0.421	155515
rs10765189	rs7924538	0.421	155645
rs10765189	rs200640714	0.56	157411
rs10765189	rs1806319	0.488	163052
rs10765189	rs10830254	0.488	165367
rs10765189	rs11018567	0.488	167999
rs10765189	rs3907665	0.421	169062
rs10765189	rs11018569	0.488	170027
rs11018509	rs67279079	0.719	13796
rs11018509	rs11018518	0.929	18874
rs11018509	rs10830236	0.929	21611
rs11018509	rs11018520	0.929	23910
rs11018509	rs7949856	0.929	27187
rs11018509	rs7925404	0.929	28791
rs11018509	rs72963135	0.513	42367
rs11018509	rs4121401	0.53	100641
rs11018509	rs1393350	0.45	131841
rs11018509	rs12273884	0.56	135150
rs11018509	rs1126809	0.347	138756
rs11018509	rs1827430	0.56	139235
rs11018509	rs9919559	0.56	141385
rs11018509	rs11018562	0.56	143474
rs11018509	rs7947262	0.536	147202
rs11018509	rs7951935	0.421	151194
rs11018509	rs7924538	0.421	151324
rs11018509	rs200640714	0.56	153090
rs11018509	rs1806319	0.488	158731
rs11018509	rs10830254	0.488	161046
rs11018509	rs11018567	0.488	163678
rs11018509	rs3907665	0.421	164741
rs11018509	rs11018569	0.488	165706
rs67279079	rs11018518	0.668	5078
rs67279079	rs10830236	0.668	7815
rs67279079	rs11018520	0.668	10114
rs67279079	rs7949856	0.668	13391
rs67279079	rs7925404	0.668	14995
rs67279079	rs72963135	0.748	28571
rs67279079	rs4121401	0.381	86845
rs67279079	rs1393350	0.658	118045
rs67279079	rs12273884	0.403	121354
rs67279079	rs1126809	0.538	124960
rs67279079	rs1827430	0.403	125439
rs67279079	rs9919559	0.403	127589
rs67279079	rs11018562	0.403	129678
rs67279079	rs7947262	0.409	133406
rs67279079	rs7951935	0.257	137398
rs67279079	rs7924538	0.257	137528
rs67279079	rs200640714	0.403	139294
rs67279079	rs1806319	0.325	144935
rs67279079	rs10830254	0.325	147250
rs67279079	rs11018567	0.325	149882
rs67279079	rs3907665	0.257	150945
rs67279079	rs11018569	0.325	151910
rs11018518	rs10830236	1.0	2737
rs11018518	rs11018520	1.0	5036
rs11018518	rs7949856	1.0	8313
rs11018518	rs7925404	1.0	9917
rs11018518	rs72963135	0.472	23493
rs11018518	rs4121401	0.57	81767
rs11018518	rs1393350	0.415	112967
rs11018518	rs12273884	0.603	116276
rs11018518	rs1126809	0.317	119882
rs11018518	rs1827430	0.603	120361
rs11018518	rs9919559	0.603	122511
rs11018518	rs11018562	0.603	124600
rs11018518	rs7947262	0.581	128328
rs11018518	rs7951935	0.467	132320
rs11018518	rs7924538	0.467	132450
rs11018518	rs200640714	0.603	134216
rs11018518	rs1806319	0.533	139857
rs11018518	rs10830254	0.533	142172
rs11018518	rs11018567	0.533	144804
rs11018518	rs3907665	0.467	145867
rs11018518	rs11018569	0.533	146832
rs10830236	rs11018520	1.0	2299
rs10830236	rs7949856	1.0	5576
rs10830236	rs7925404	1.0	7180
rs10830236	rs72963135	0.472	20756
rs10830236	rs4121401	0.57	79030
rs10830236	rs1393350	0.415	110230
rs10830236	rs12273884	0.603	113539
rs10830236	rs1126809	0.317	117145
rs10830236	rs1827430	0.603	117624
rs10830236	rs9919559	0.603	119774
rs10830236	rs11018562	0.603	121863
rs10830236	rs7947262	0.581	125591
rs10830236	rs7951935	0.467	129583
rs10830236	rs7924538	0.467	129713
rs10830236	rs200640714	0.603	131479
rs10830236	rs1806319	0.533	137120
rs10830236	rs10830254	0.533	139435
rs10830236	rs11018567	0.533	142067
rs10830236	rs3907665	0.467	143130
rs10830236	rs11018569	0.533	144095
rs11018520	rs7949856	1.0	3277
rs11018520	rs7925404	1.0	4881
rs11018520	rs72963135	0.472	18457
rs11018520	rs4121401	0.57	76731
rs11018520	rs1393350	0.415	107931
rs11018520	rs12273884	0.603	111240
rs11018520	rs1126809	0.317	114846
rs11018520	rs1827430	0.603	115325
rs11018520	rs9919559	0.603	117475
rs11018520	rs11018562	0.603	119564
rs11018520	rs7947262	0.581	123292
rs11018520	rs7951935	0.467	127284
rs11018520	rs7924538	0.467	127414
rs11018520	rs200640714	0.603	129180
rs11018520	rs1806319	0.533	134821
rs11018520	rs10830254	0.533	137136
rs11018520	rs11018567	0.533	139768
rs11018520	rs3907665	0.467	140831
rs11018520	rs11018569	0.533	141796
rs7949856	rs7925404	1.0	1604
rs7949856	rs72963135	0.472	15180
rs7949856	rs4121401	0.57	73454
rs7949856	rs1393350	0.415	104654
rs7949856	rs12273884	0.603	107963
rs7949856	rs1126809	0.317	111569
rs7949856	rs1827430	0.603	112048
rs7949856	rs9919559	0.603	114198
rs7949856	rs11018562	0.603	116287
rs7949856	rs7947262	0.581	120015
rs7949856	rs7951935	0.467	124007
rs7949856	rs7924538	0.467	124137
rs7949856	rs200640714	0.603	125903
rs7949856	rs1806319	0.533	131544
rs7949856	rs10830254	0.533	133859
rs7949856	rs11018567	0.533	136491
rs7949856	rs3907665	0.467	137554
rs7949856	rs11018569	0.533	138519
rs7925404	rs72963135	0.472	13576
rs7925404	rs4121401	0.57	71850
rs7925404	rs1393350	0.415	103050
rs7925404	rs12273884	0.603	106359
rs7925404	rs1126809	0.317	109965
rs7925404	rs1827430	0.603	110444
rs7925404	rs9919559	0.603	112594
rs7925404	rs11018562	0.603	114683
rs7925404	rs7947262	0.581	118411
rs7925404	rs7951935	0.467	122403
rs7925404	rs7924538	0.467	122533
rs7925404	rs200640714	0.603	124299
rs7925404	rs1806319	0.533	129940
rs7925404	rs10830254	0.533	132255
rs7925404	rs11018567	0.533	134887
rs7925404	rs3907665	0.467	135950
rs7925404	rs11018569	0.533	136915
rs72963135	rs4121401	0.416	58274
rs72963135	rs1393350	0.915	89474
rs72963135	rs12273884	0.441	92783
rs72963135	rs1126809	0.761	96389
rs72963135	rs1827430	0.441	96868
rs72963135	rs9919559	0.441	99018
rs72963135	rs11018562	0.441	101107
rs72963135	rs7947262	0.45	104835
rs72963135	rs7951935	0.388	108827
rs72963135	rs7924538	0.388	108957
rs72963135	rs200640714	0.441	110723
rs72963135	rs1806319	0.467	116364
rs72963135	rs10830254	0.467	118679
rs72963135	rs11018567	0.467	121311
rs72963135	rs3907665	0.388	122374
rs72963135	rs11018569	0.363	123339
rs4121401	rs1393350	0.381	31200
rs4121401	rs12273884	0.836	34509
rs4121401	rs1126809	0.453	38115
rs4121401	rs1827430	0.836	38594
rs4121401	rs9919559	0.836	40744
rs4121401	rs11018562	0.836	42833
rs4121401	rs7947262	0.827	46561
rs4121401	rs7951935	0.734	50553
rs4121401	rs7924538	0.734	50683
rs4121401	rs200640714	0.836	52449
rs4121401	rs1806319	0.784	58090
rs4121401	rs10830254	0.784	60405
rs4121401	rs11018567	0.784	63037
rs4121401	rs3907665	0.734	64100
rs4121401	rs11018569	0.784	65065
rs1393350	rs12273884	0.403	3309
rs1393350	rs1126809	0.841	6915
rs1393350	rs1827430	0.403	7394
rs1393350	rs9919559	0.403	9544
rs1393350	rs11018562	0.403	11633
rs1393350	rs7947262	0.409	15361
rs1393350	rs7951935	0.453	19353
rs1393350	rs7924538	0.453	19483
rs1393350	rs200640714	0.403	21249
rs1393350	rs1806319	0.427	26890
rs1393350	rs10830254	0.427	29205
rs1393350	rs11018567	0.427	31837
rs1393350	rs3907665	0.453	32900
rs1393350	rs11018569	0.427	33865
rs12273884	rs1126809	0.479	3606
rs12273884	rs1827430	1.0	4085
rs12273884	rs9919559	1.0	6235
rs12273884	rs11018562	1.0	8324
rs12273884	rs7947262	1.0	12052
rs12273884	rs7951935	0.89	16044
rs12273884	rs7924538	0.89	16174
rs12273884	rs200640714	1.0	17940
rs12273884	rs1806319	0.944	23581
rs12273884	rs10830254	0.944	25896
rs12273884	rs11018567	0.944	28528
rs12273884	rs3907665	0.89	29591
rs12273884	rs11018569	0.944	30556
rs1126809	rs1827430	0.479	479
rs1126809	rs9919559	0.479	2629
rs1126809	rs11018562	0.479	4718
rs1126809	rs7947262	0.492	8446
rs1126809	rs7951935	0.538	12438
rs1126809	rs7924538	0.538	12568
rs1126809	rs200640714	0.479	14334
rs1126809	rs1806319	0.508	19975
rs1126809	rs10830254	0.508	22290
rs1126809	rs11018567	0.508	24922
rs1126809	rs3907665	0.538	25985
rs1126809	rs11018569	0.508	26950
rs1827430	rs9919559	1.0	2150
rs1827430	rs11018562	1.0	4239
rs1827430	rs7947262	1.0	7967
rs1827430	rs7951935	0.89	11959
rs1827430	rs7924538	0.89	12089
rs1827430	rs200640714	1.0	13855
rs1827430	rs1806319	0.944	19496
rs1827430	rs10830254	0.944	21811
rs1827430	rs11018567	0.944	24443
rs1827430	rs3907665	0.89	25506
rs1827430	rs11018569	0.944	26471
rs9919559	rs11018562	1.0	2089
rs9919559	rs7947262	1.0	5817
rs9919559	rs7951935	0.89	9809
rs9919559	rs7924538	0.89	9939
rs9919559	rs200640714	1.0	11705
rs9919559	rs1806319	0.944	17346
rs9919559	rs10830254	0.944	19661
rs9919559	rs11018567	0.944	22293
rs9919559	rs3907665	0.89	23356
rs9919559	rs11018569	0.944	24321
rs11018562	rs7947262	1.0	3728
rs11018562	rs7951935	0.89	7720
rs11018562	rs7924538	0.89	7850
rs11018562	rs200640714	1.0	9616
rs11018562	rs1806319	0.944	15257
rs11018562	rs10830254	0.944	17572
rs11018562	rs11018567	0.944	20204
rs11018562	rs3907665	0.89	21267
rs11018562	rs11018569	0.944	22232
rs7947262	rs7951935	0.884	3992
rs7947262	rs7924538	0.884	4122
rs7947262	rs200640714	1.0	5888
rs7947262	rs1806319	0.941	11529
rs7947262	rs10830254	0.941	13844
rs7947262	rs11018567	0.941	16476
rs7947262	rs3907665	0.884	17539
rs7947262	rs11018569	0.941	18504
rs7951935	rs7924538	1.0	130
rs7951935	rs200640714	0.89	1896
rs7951935	rs1806319	0.943	7537
rs7951935	rs10830254	0.943	9852
rs7951935	rs11018567	0.943	12484
rs7951935	rs3907665	1.0	13547
rs7951935	rs11018569	0.943	14512
rs7924538	rs200640714	0.89	1766
rs7924538	rs1806319	0.943	7407
rs7924538	rs10830254	0.943	9722
rs7924538	rs11018567	0.943	12354
rs7924538	rs3907665	1.0	13417
rs7924538	rs11018569	0.943	14382
rs200640714	rs1806319	0.944	5641
rs200640714	rs10830254	0.944	7956
rs200640714	rs11018567	0.944	10588
rs200640714	rs3907665	0.89	11651
rs200640714	rs11018569	0.944	12616
rs1806319	rs10830254	1.0	2315
rs1806319	rs11018567	1.0	4947
rs1806319	rs3907665	0.943	6010
rs1806319	rs11018569	0.886	6975
rs10830254	rs11018567	1.0	2632
rs10830254	rs3907665	0.943	3695
rs10830254	rs11018569	0.886	4660
rs11018567	rs3907665	0.943	1063
rs11018567	rs11018569	0.886	2028
rs3907665	rs11018569	0.943	965

## Sheet: TYRP1
Marker1	Marker2	r^2	Distance (bp)
rs10960748	rs59334502	0.263	191
rs10960748	rs75001364	0.168	1135
rs10960748	rs10960749	0.951	2761
rs10960748	rs1408799	0.777	3292
rs10960748	rs62538946	0.327	3325
rs10960748	rs1408800	0.777	3470
rs10960748	rs77306624	0.168	3936
rs10960748	rs13294134	0.951	4831
rs10960748	rs112446852	0.168	5521
rs10960748	rs76579646	0.168	5717
rs10960748	rs79589462	0.327	6261
rs10960748	rs10960751	0.951	6459
rs10960748	rs10960752	0.951	6479
rs10960748	rs74874037	0.168	6558
rs10960748	rs16929345	0.243	7431
rs10960748	rs62538950	0.263	7501
rs10960748	rs16929346	0.263	7612
rs10960748	rs13296454	0.951	8376
rs10960748	rs202148591	0.168	9301
rs10960748	rs77448128	0.168	9328
rs10960748	rs75611179	0.168	9453
rs10960748	rs144403042	0.327	9877
rs10960748	rs62538954	0.305	10237
rs10960748	rs62538956	0.305	10439
rs10960748	rs10491745	0.536	10802
rs10960748	rs10756391	0.536	10825
rs10960748	rs77494858	0.168	11060
rs10960748	rs79586719	0.168	11681
rs10960748	rs62538957	0.305	11802
rs10960748	rs78774349	0.168	12623
rs10960748	rs80287758	0.168	16041
rs10960748	rs111589749	0.168	16208
rs10960748	rs76969096	0.168	16260
rs10960748	rs112201749	0.168	16624
rs10960748	rs77445059	0.168	17123
rs10960748	rs117687305	0.168	17581
rs10960748	rs74889423	0.168	17837
rs10960748	rs11791497	0.168	19067
rs10960748	rs11787674	0.168	19098
rs10960748	rs11791954	0.168	19224
rs10960748	rs112923802	0.168	19947
rs10960748	rs2762457	0.95	20508
rs10960748	rs76988967	0.168	20842
rs10960748	rs62638049	0.168	20880
rs10960748	rs61758391	0.168	21113
rs10960748	rs61758394	0.168	21422
rs10960748	rs11787999	0.168	24927
rs10960748	rs34509359	0.168	25450
rs10960748	rs141808617	0.168	28147
rs10960748	rs74606098	0.168	28887
rs10960748	rs77446525	0.168	29198
rs10960748	rs139301549	0.168	29320
rs10960748	rs35866166	0.168	29666
rs10960748	rs112342609	0.168	30024
rs10960748	rs77990455	0.168	31076
rs10960748	rs149076115	0.168	31116
rs10960748	rs79662637	0.168	32247
rs10960748	rs59308154	0.951	33017
rs10960748	rs201447946	0.168	34615
rs10960748	rs2733831	0.951	34679
rs10960748	chr9.12703870	0.168	35065
rs10960748	rs17280279	0.168	35186
rs10960748	rs2209278	0.168	37847
rs10960748	rs17280629	0.168	39464
rs10960748	rs113819841	0.168	40975
rs59334502	rs75001364	0.638	944
rs59334502	rs10960749	0.25	2570
rs59334502	rs1408799	0.338	3101
rs59334502	rs62538946	0.803	3134
rs59334502	rs1408800	0.338	3279
rs59334502	rs77306624	0.638	3745
rs59334502	rs13294134	0.25	4640
rs59334502	rs112446852	0.638	5330
rs59334502	rs76579646	0.638	5526
rs59334502	rs79589462	0.803	6070
rs59334502	rs10960751	0.25	6268
rs59334502	rs10960752	0.25	6288
rs59334502	rs74874037	0.638	6367
rs59334502	rs16929345	0.923	7240
rs59334502	rs62538950	1.0	7310
rs59334502	rs16929346	1.0	7421
rs59334502	rs13296454	0.25	8185
rs59334502	rs202148591	0.638	9110
rs59334502	rs77448128	0.638	9137
rs59334502	rs75611179	0.638	9262
rs59334502	rs144403042	0.803	9686
rs59334502	rs62538954	0.723	10046
rs59334502	rs62538956	0.723	10248
rs59334502	rs10491745	0.491	10611
rs59334502	rs10756391	0.491	10634
rs59334502	rs77494858	0.638	10869
rs59334502	rs79586719	0.638	11490
rs59334502	rs62538957	0.723	11611
rs59334502	rs78774349	0.638	12432
rs59334502	rs80287758	0.638	15850
rs59334502	rs111589749	0.638	16017
rs59334502	rs76969096	0.638	16069
rs59334502	rs112201749	0.638	16433
rs59334502	rs77445059	0.638	16932
rs59334502	rs117687305	0.638	17390
rs59334502	rs74889423	0.638	17646
rs59334502	rs11791497	0.638	18876
rs59334502	rs11787674	0.638	18907
rs59334502	rs11791954	0.638	19033
rs59334502	rs112923802	0.638	19756
rs59334502	rs2762457	0.245	20317
rs59334502	rs76988967	0.638	20651
rs59334502	rs62638049	0.638	20689
rs59334502	rs61758391	0.638	20922
rs59334502	rs61758394	0.638	21231
rs59334502	rs11787999	0.638	24736
rs59334502	rs34509359	0.638	25259
rs59334502	rs141808617	0.638	27956
rs59334502	rs74606098	0.638	28696
rs59334502	rs77446525	0.638	29007
rs59334502	rs139301549	0.638	29129
rs59334502	rs35866166	0.638	29475
rs59334502	rs112342609	0.638	29833
rs59334502	rs77990455	0.638	30885
rs59334502	rs149076115	0.638	30925
rs59334502	rs79662637	0.638	32056
rs59334502	rs59308154	0.25	32826
rs59334502	rs201447946	0.638	34424
rs59334502	rs2733831	0.25	34488
rs59334502	chr9.12703870	0.638	34874
rs59334502	rs17280279	0.638	34995
rs59334502	rs2209278	0.638	37656
rs59334502	rs17280629	0.638	39273
rs59334502	rs113819841	0.638	40784
rs75001364	rs10960749	0.159	1626
rs75001364	rs1408799	0.216	2157
rs75001364	rs62538946	0.512	2190
rs75001364	rs1408800	0.216	2335
rs75001364	rs77306624	1.0	2801
rs75001364	rs13294134	0.159	3696
rs75001364	rs112446852	1.0	4386
rs75001364	rs76579646	1.0	4582
rs75001364	rs79589462	0.512	5126
rs75001364	rs10960751	0.159	5324
rs75001364	rs10960752	0.159	5344
rs75001364	rs74874037	1.0	5423
rs75001364	rs16929345	0.691	6296
rs75001364	rs62538950	0.638	6366
rs75001364	rs16929346	0.638	6477
rs75001364	rs13296454	0.159	7241
rs75001364	rs202148591	1.0	8166
rs75001364	rs77448128	1.0	8193
rs75001364	rs75611179	1.0	8318
rs75001364	rs144403042	0.512	8742
rs75001364	rs62538954	0.549	9102
rs75001364	rs62538956	0.549	9304
rs75001364	rs10491745	0.313	9667
rs75001364	rs10756391	0.313	9690
rs75001364	rs77494858	1.0	9925
rs75001364	rs79586719	1.0	10546
rs75001364	rs62538957	0.549	10667
rs75001364	rs78774349	1.0	11488
rs75001364	rs80287758	1.0	14906
rs75001364	rs111589749	1.0	15073
rs75001364	rs76969096	1.0	15125
rs75001364	rs112201749	1.0	15489
rs75001364	rs77445059	1.0	15988
rs75001364	rs117687305	1.0	16446
rs75001364	rs74889423	1.0	16702
rs75001364	rs11791497	1.0	17932
rs75001364	rs11787674	1.0	17963
rs75001364	rs11791954	1.0	18089
rs75001364	rs112923802	1.0	18812
rs75001364	rs2762457	0.156	19373
rs75001364	rs76988967	1.0	19707
rs75001364	rs62638049	1.0	19745
rs75001364	rs61758391	1.0	19978
rs75001364	rs61758394	1.0	20287
rs75001364	rs11787999	1.0	23792
rs75001364	rs34509359	1.0	24315
rs75001364	rs141808617	1.0	27012
rs75001364	rs74606098	1.0	27752
rs75001364	rs77446525	1.0	28063
rs75001364	rs139301549	1.0	28185
rs75001364	rs35866166	1.0	28531
rs75001364	rs112342609	1.0	28889
rs75001364	rs77990455	1.0	29941
rs75001364	rs149076115	1.0	29981
rs75001364	rs79662637	1.0	31112
rs75001364	rs59308154	0.159	31882
rs75001364	rs201447946	1.0	33480
rs75001364	rs2733831	0.159	33544
rs75001364	chr9.12703870	1.0	33930
rs75001364	rs17280279	1.0	34051
rs75001364	rs2209278	1.0	36712
rs75001364	rs17280629	1.0	38329
rs75001364	rs113819841	1.0	39840
rs10960749	rs1408799	0.739	531
rs10960749	rs62538946	0.311	564
rs10960749	rs1408800	0.739	709
rs10960749	rs77306624	0.159	1175
rs10960749	rs13294134	1.0	2070
rs10960749	rs112446852	0.159	2760
rs10960749	rs76579646	0.159	2956
rs10960749	rs79589462	0.311	3500
rs10960749	rs10960751	1.0	3698
rs10960749	rs10960752	1.0	3718
rs10960749	rs74874037	0.159	3797
rs10960749	rs16929345	0.231	4670
rs10960749	rs62538950	0.25	4740
rs10960749	rs16929346	0.25	4851
rs10960749	rs13296454	1.0	5615
rs10960749	rs202148591	0.159	6540
rs10960749	rs77448128	0.159	6567
rs10960749	rs75611179	0.159	6692
rs10960749	rs144403042	0.311	7116
rs10960749	rs62538954	0.29	7476
rs10960749	rs62538956	0.29	7678
rs10960749	rs10491745	0.509	8041
rs10960749	rs10756391	0.509	8064
rs10960749	rs77494858	0.159	8299
rs10960749	rs79586719	0.159	8920
rs10960749	rs62538957	0.29	9041
rs10960749	rs78774349	0.159	9862
rs10960749	rs80287758	0.159	13280
rs10960749	rs111589749	0.159	13447
rs10960749	rs76969096	0.159	13499
rs10960749	rs112201749	0.159	13863
rs10960749	rs77445059	0.159	14362
rs10960749	rs117687305	0.159	14820
rs10960749	rs74889423	0.159	15076
rs10960749	rs11791497	0.159	16306
rs10960749	rs11787674	0.159	16337
rs10960749	rs11791954	0.159	16463
rs10960749	rs112923802	0.159	17186
rs10960749	rs2762457	0.899	17747
rs10960749	rs76988967	0.159	18081
rs10960749	rs62638049	0.159	18119
rs10960749	rs61758391	0.159	18352
rs10960749	rs61758394	0.159	18661
rs10960749	rs11787999	0.159	22166
rs10960749	rs34509359	0.159	22689
rs10960749	rs141808617	0.159	25386
rs10960749	rs74606098	0.159	26126
rs10960749	rs77446525	0.159	26437
rs10960749	rs139301549	0.159	26559
rs10960749	rs35866166	0.159	26905
rs10960749	rs112342609	0.159	27263
rs10960749	rs77990455	0.159	28315
rs10960749	rs149076115	0.159	28355
rs10960749	rs79662637	0.159	29486
rs10960749	rs59308154	0.901	30256
rs10960749	rs201447946	0.159	31854
rs10960749	rs2733831	0.901	31918
rs10960749	chr9.12703870	0.159	32304
rs10960749	rs17280279	0.159	32425
rs10960749	rs2209278	0.159	35086
rs10960749	rs17280629	0.159	36703
rs10960749	rs113819841	0.159	38214
rs1408799	rs62538946	0.421	33
rs1408799	rs1408800	1.0	178
rs1408799	rs77306624	0.216	644
rs1408799	rs13294134	0.739	1539
rs1408799	rs112446852	0.216	2229
rs1408799	rs76579646	0.216	2425
rs1408799	rs79589462	0.421	2969
rs1408799	rs10960751	0.739	3167
rs1408799	rs10960752	0.739	3187
rs1408799	rs74874037	0.216	3266
rs1408799	rs16929345	0.312	4139
rs1408799	rs62538950	0.338	4209
rs1408799	rs16929346	0.338	4320
rs1408799	rs13296454	0.739	5084
rs1408799	rs202148591	0.216	6009
rs1408799	rs77448128	0.216	6036
rs1408799	rs75611179	0.216	6161
rs1408799	rs144403042	0.421	6585
rs1408799	rs62538954	0.393	6945
rs1408799	rs62538956	0.393	7147
rs1408799	rs10491745	0.689	7510
rs1408799	rs10756391	0.689	7533
rs1408799	rs77494858	0.216	7768
rs1408799	rs79586719	0.216	8389
rs1408799	rs62538957	0.393	8510
rs1408799	rs78774349	0.216	9331
rs1408799	rs80287758	0.216	12749
rs1408799	rs111589749	0.216	12916
rs1408799	rs76969096	0.216	12968
rs1408799	rs112201749	0.216	13332
rs1408799	rs77445059	0.216	13831
rs1408799	rs117687305	0.216	14289
rs1408799	rs74889423	0.216	14545
rs1408799	rs11791497	0.216	15775
rs1408799	rs11787674	0.216	15806
rs1408799	rs11791954	0.216	15932
rs1408799	rs112923802	0.216	16655
rs1408799	rs2762457	0.734	17216
rs1408799	rs76988967	0.216	17550
rs1408799	rs62638049	0.216	17588
rs1408799	rs61758391	0.216	17821
rs1408799	rs61758394	0.216	18130
rs1408799	rs11787999	0.216	21635
rs1408799	rs34509359	0.216	22158
rs1408799	rs141808617	0.216	24855
rs1408799	rs74606098	0.216	25595
rs1408799	rs77446525	0.216	25906
rs1408799	rs139301549	0.216	26028
rs1408799	rs35866166	0.216	26374
rs1408799	rs112342609	0.216	26732
rs1408799	rs77990455	0.216	27784
rs1408799	rs149076115	0.216	27824
rs1408799	rs79662637	0.216	28955
rs1408799	rs59308154	0.739	29725
rs1408799	rs201447946	0.216	31323
rs1408799	rs2733831	0.739	31387
rs1408799	chr9.12703870	0.216	31773
rs1408799	rs17280279	0.216	31894
rs1408799	rs2209278	0.216	34555
rs1408799	rs17280629	0.216	36172
rs1408799	rs113819841	0.216	37683
rs62538946	rs1408800	0.421	145
rs62538946	rs77306624	0.512	611
rs62538946	rs13294134	0.311	1506
rs62538946	rs112446852	0.512	2196
rs62538946	rs76579646	0.512	2392
rs62538946	rs79589462	1.0	2936
rs62538946	rs10960751	0.311	3134
rs62538946	rs10960752	0.311	3154
rs62538946	rs74874037	0.512	3233
rs62538946	rs16929345	0.741	4106
rs62538946	rs62538950	0.803	4176
rs62538946	rs16929346	0.803	4287
rs62538946	rs13296454	0.311	5051
rs62538946	rs202148591	0.512	5976
rs62538946	rs77448128	0.512	6003
rs62538946	rs75611179	0.512	6128
rs62538946	rs144403042	1.0	6552
rs62538946	rs62538954	0.932	6912
rs62538946	rs62538956	0.932	7114
rs62538946	rs10491745	0.611	7477
rs62538946	rs10756391	0.611	7500
rs62538946	rs77494858	0.512	7735
rs62538946	rs79586719	0.512	8356
rs62538946	rs62538957	0.932	8477
rs62538946	rs78774349	0.512	9298
rs62538946	rs80287758	0.512	12716
rs62538946	rs111589749	0.512	12883
rs62538946	rs76969096	0.512	12935
rs62538946	rs112201749	0.512	13299
rs62538946	rs77445059	0.512	13798
rs62538946	rs117687305	0.512	14256
rs62538946	rs74889423	0.512	14512
rs62538946	rs11791497	0.512	15742
rs62538946	rs11787674	0.512	15773
rs62538946	rs11791954	0.512	15899
rs62538946	rs112923802	0.512	16622
rs62538946	rs2762457	0.306	17183
rs62538946	rs76988967	0.512	17517
rs62538946	rs62638049	0.512	17555
rs62538946	rs61758391	0.512	17788
rs62538946	rs61758394	0.512	18097
rs62538946	rs11787999	0.512	21602
rs62538946	rs34509359	0.512	22125
rs62538946	rs141808617	0.512	24822
rs62538946	rs74606098	0.512	25562
rs62538946	rs77446525	0.512	25873
rs62538946	rs139301549	0.512	25995
rs62538946	rs35866166	0.512	26341
rs62538946	rs112342609	0.512	26699
rs62538946	rs77990455	0.512	27751
rs62538946	rs149076115	0.512	27791
rs62538946	rs79662637	0.512	28922
rs62538946	rs59308154	0.311	29692
rs62538946	rs201447946	0.512	31290
rs62538946	rs2733831	0.311	31354
rs62538946	chr9.12703870	0.512	31740
rs62538946	rs17280279	0.512	31861
rs62538946	rs2209278	0.512	34522
rs62538946	rs17280629	0.512	36139
rs62538946	rs113819841	0.512	37650
rs1408800	rs77306624	0.216	466
rs1408800	rs13294134	0.739	1361
rs1408800	rs112446852	0.216	2051
rs1408800	rs76579646	0.216	2247
rs1408800	rs79589462	0.421	2791
rs1408800	rs10960751	0.739	2989
rs1408800	rs10960752	0.739	3009
rs1408800	rs74874037	0.216	3088
rs1408800	rs16929345	0.312	3961
rs1408800	rs62538950	0.338	4031
rs1408800	rs16929346	0.338	4142
rs1408800	rs13296454	0.739	4906
rs1408800	rs202148591	0.216	5831
rs1408800	rs77448128	0.216	5858
rs1408800	rs75611179	0.216	5983
rs1408800	rs144403042	0.421	6407
rs1408800	rs62538954	0.393	6767
rs1408800	rs62538956	0.393	6969
rs1408800	rs10491745	0.689	7332
rs1408800	rs10756391	0.689	7355
rs1408800	rs77494858	0.216	7590
rs1408800	rs79586719	0.216	8211
rs1408800	rs62538957	0.393	8332
rs1408800	rs78774349	0.216	9153
rs1408800	rs80287758	0.216	12571
rs1408800	rs111589749	0.216	12738
rs1408800	rs76969096	0.216	12790
rs1408800	rs112201749	0.216	13154
rs1408800	rs77445059	0.216	13653
rs1408800	rs117687305	0.216	14111
rs1408800	rs74889423	0.216	14367
rs1408800	rs11791497	0.216	15597
rs1408800	rs11787674	0.216	15628
rs1408800	rs11791954	0.216	15754
rs1408800	rs112923802	0.216	16477
rs1408800	rs2762457	0.734	17038
rs1408800	rs76988967	0.216	17372
rs1408800	rs62638049	0.216	17410
rs1408800	rs61758391	0.216	17643
rs1408800	rs61758394	0.216	17952
rs1408800	rs11787999	0.216	21457
rs1408800	rs34509359	0.216	21980
rs1408800	rs141808617	0.216	24677
rs1408800	rs74606098	0.216	25417
rs1408800	rs77446525	0.216	25728
rs1408800	rs139301549	0.216	25850
rs1408800	rs35866166	0.216	26196
rs1408800	rs112342609	0.216	26554
rs1408800	rs77990455	0.216	27606
rs1408800	rs149076115	0.216	27646
rs1408800	rs79662637	0.216	28777
rs1408800	rs59308154	0.739	29547
rs1408800	rs201447946	0.216	31145
rs1408800	rs2733831	0.739	31209
rs1408800	chr9.12703870	0.216	31595
rs1408800	rs17280279	0.216	31716
rs1408800	rs2209278	0.216	34377
rs1408800	rs17280629	0.216	35994
rs1408800	rs113819841	0.216	37505
rs77306624	rs13294134	0.159	895
rs77306624	rs112446852	1.0	1585
rs77306624	rs76579646	1.0	1781
rs77306624	rs79589462	0.512	2325
rs77306624	rs10960751	0.159	2523
rs77306624	rs10960752	0.159	2543
rs77306624	rs74874037	1.0	2622
rs77306624	rs16929345	0.691	3495
rs77306624	rs62538950	0.638	3565
rs77306624	rs16929346	0.638	3676
rs77306624	rs13296454	0.159	4440
rs77306624	rs202148591	1.0	5365
rs77306624	rs77448128	1.0	5392
rs77306624	rs75611179	1.0	5517
rs77306624	rs144403042	0.512	5941
rs77306624	rs62538954	0.549	6301
rs77306624	rs62538956	0.549	6503
rs77306624	rs10491745	0.313	6866
rs77306624	rs10756391	0.313	6889
rs77306624	rs77494858	1.0	7124
rs77306624	rs79586719	1.0	7745
rs77306624	rs62538957	0.549	7866
rs77306624	rs78774349	1.0	8687
rs77306624	rs80287758	1.0	12105
rs77306624	rs111589749	1.0	12272
rs77306624	rs76969096	1.0	12324
rs77306624	rs112201749	1.0	12688
rs77306624	rs77445059	1.0	13187
rs77306624	rs117687305	1.0	13645
rs77306624	rs74889423	1.0	13901
rs77306624	rs11791497	1.0	15131
rs77306624	rs11787674	1.0	15162
rs77306624	rs11791954	1.0	15288
rs77306624	rs112923802	1.0	16011
rs77306624	rs2762457	0.156	16572
rs77306624	rs76988967	1.0	16906
rs77306624	rs62638049	1.0	16944
rs77306624	rs61758391	1.0	17177
rs77306624	rs61758394	1.0	17486
rs77306624	rs11787999	1.0	20991
rs77306624	rs34509359	1.0	21514
rs77306624	rs141808617	1.0	24211
rs77306624	rs74606098	1.0	24951
rs77306624	rs77446525	1.0	25262
rs77306624	rs139301549	1.0	25384
rs77306624	rs35866166	1.0	25730
rs77306624	rs112342609	1.0	26088
rs77306624	rs77990455	1.0	27140
rs77306624	rs149076115	1.0	27180
rs77306624	rs79662637	1.0	28311
rs77306624	rs59308154	0.159	29081
rs77306624	rs201447946	1.0	30679
rs77306624	rs2733831	0.159	30743
rs77306624	chr9.12703870	1.0	31129
rs77306624	rs17280279	1.0	31250
rs77306624	rs2209278	1.0	33911
rs77306624	rs17280629	1.0	35528
rs77306624	rs113819841	1.0	37039
rs13294134	rs112446852	0.159	690
rs13294134	rs76579646	0.159	886
rs13294134	rs79589462	0.311	1430
rs13294134	rs10960751	1.0	1628
rs13294134	rs10960752	1.0	1648
rs13294134	rs74874037	0.159	1727
rs13294134	rs16929345	0.231	2600
rs13294134	rs62538950	0.25	2670
rs13294134	rs16929346	0.25	2781
rs13294134	rs13296454	1.0	3545
rs13294134	rs202148591	0.159	4470
rs13294134	rs77448128	0.159	4497
rs13294134	rs75611179	0.159	4622
rs13294134	rs144403042	0.311	5046
rs13294134	rs62538954	0.29	5406
rs13294134	rs62538956	0.29	5608
rs13294134	rs10491745	0.509	5971
rs13294134	rs10756391	0.509	5994
rs13294134	rs77494858	0.159	6229
rs13294134	rs79586719	0.159	6850
rs13294134	rs62538957	0.29	6971
rs13294134	rs78774349	0.159	7792
rs13294134	rs80287758	0.159	11210
rs13294134	rs111589749	0.159	11377
rs13294134	rs76969096	0.159	11429
rs13294134	rs112201749	0.159	11793
rs13294134	rs77445059	0.159	12292
rs13294134	rs117687305	0.159	12750
rs13294134	rs74889423	0.159	13006
rs13294134	rs11791497	0.159	14236
rs13294134	rs11787674	0.159	14267
rs13294134	rs11791954	0.159	14393
rs13294134	rs112923802	0.159	15116
rs13294134	rs2762457	0.899	15677
rs13294134	rs76988967	0.159	16011
rs13294134	rs62638049	0.159	16049
rs13294134	rs61758391	0.159	16282
rs13294134	rs61758394	0.159	16591
rs13294134	rs11787999	0.159	20096
rs13294134	rs34509359	0.159	20619
rs13294134	rs141808617	0.159	23316
rs13294134	rs74606098	0.159	24056
rs13294134	rs77446525	0.159	24367
rs13294134	rs139301549	0.159	24489
rs13294134	rs35866166	0.159	24835
rs13294134	rs112342609	0.159	25193
rs13294134	rs77990455	0.159	26245
rs13294134	rs149076115	0.159	26285
rs13294134	rs79662637	0.159	27416
rs13294134	rs59308154	0.901	28186
rs13294134	rs201447946	0.159	29784
rs13294134	rs2733831	0.901	29848
rs13294134	chr9.12703870	0.159	30234
rs13294134	rs17280279	0.159	30355
rs13294134	rs2209278	0.159	33016
rs13294134	rs17280629	0.159	34633
rs13294134	rs113819841	0.159	36144
rs112446852	rs76579646	1.0	196
rs112446852	rs79589462	0.512	740
rs112446852	rs10960751	0.159	938
rs112446852	rs10960752	0.159	958
rs112446852	rs74874037	1.0	1037
rs112446852	rs16929345	0.691	1910
rs112446852	rs62538950	0.638	1980
rs112446852	rs16929346	0.638	2091
rs112446852	rs13296454	0.159	2855
rs112446852	rs202148591	1.0	3780
rs112446852	rs77448128	1.0	3807
rs112446852	rs75611179	1.0	3932
rs112446852	rs144403042	0.512	4356
rs112446852	rs62538954	0.549	4716
rs112446852	rs62538956	0.549	4918
rs112446852	rs10491745	0.313	5281
rs112446852	rs10756391	0.313	5304
rs112446852	rs77494858	1.0	5539
rs112446852	rs79586719	1.0	6160
rs112446852	rs62538957	0.549	6281
rs112446852	rs78774349	1.0	7102
rs112446852	rs80287758	1.0	10520
rs112446852	rs111589749	1.0	10687
rs112446852	rs76969096	1.0	10739
rs112446852	rs112201749	1.0	11103
rs112446852	rs77445059	1.0	11602
rs112446852	rs117687305	1.0	12060
rs112446852	rs74889423	1.0	12316
rs112446852	rs11791497	1.0	13546
rs112446852	rs11787674	1.0	13577
rs112446852	rs11791954	1.0	13703
rs112446852	rs112923802	1.0	14426
rs112446852	rs2762457	0.156	14987
rs112446852	rs76988967	1.0	15321
rs112446852	rs62638049	1.0	15359
rs112446852	rs61758391	1.0	15592
rs112446852	rs61758394	1.0	15901
rs112446852	rs11787999	1.0	19406
rs112446852	rs34509359	1.0	19929
rs112446852	rs141808617	1.0	22626
rs112446852	rs74606098	1.0	23366
rs112446852	rs77446525	1.0	23677
rs112446852	rs139301549	1.0	23799
rs112446852	rs35866166	1.0	24145
rs112446852	rs112342609	1.0	24503
rs112446852	rs77990455	1.0	25555
rs112446852	rs149076115	1.0	25595
rs112446852	rs79662637	1.0	26726
rs112446852	rs59308154	0.159	27496
rs112446852	rs201447946	1.0	29094
rs112446852	rs2733831	0.159	29158
rs112446852	chr9.12703870	1.0	29544
rs112446852	rs17280279	1.0	29665
rs112446852	rs2209278	1.0	32326
rs112446852	rs17280629	1.0	33943
rs112446852	rs113819841	1.0	35454
rs76579646	rs79589462	0.512	544
rs76579646	rs10960751	0.159	742
rs76579646	rs10960752	0.159	762
rs76579646	rs74874037	1.0	841
rs76579646	rs16929345	0.691	1714
rs76579646	rs62538950	0.638	1784
rs76579646	rs16929346	0.638	1895
rs76579646	rs13296454	0.159	2659
rs76579646	rs202148591	1.0	3584
rs76579646	rs77448128	1.0	3611
rs76579646	rs75611179	1.0	3736
rs76579646	rs144403042	0.512	4160
rs76579646	rs62538954	0.549	4520
rs76579646	rs62538956	0.549	4722
rs76579646	rs10491745	0.313	5085
rs76579646	rs10756391	0.313	5108
rs76579646	rs77494858	1.0	5343
rs76579646	rs79586719	1.0	5964
rs76579646	rs62538957	0.549	6085
rs76579646	rs78774349	1.0	6906
rs76579646	rs80287758	1.0	10324
rs76579646	rs111589749	1.0	10491
rs76579646	rs76969096	1.0	10543
rs76579646	rs112201749	1.0	10907
rs76579646	rs77445059	1.0	11406
rs76579646	rs117687305	1.0	11864
rs76579646	rs74889423	1.0	12120
rs76579646	rs11791497	1.0	13350
rs76579646	rs11787674	1.0	13381
rs76579646	rs11791954	1.0	13507
rs76579646	rs112923802	1.0	14230
rs76579646	rs2762457	0.156	14791
rs76579646	rs76988967	1.0	15125
rs76579646	rs62638049	1.0	15163
rs76579646	rs61758391	1.0	15396
rs76579646	rs61758394	1.0	15705
rs76579646	rs11787999	1.0	19210
rs76579646	rs34509359	1.0	19733
rs76579646	rs141808617	1.0	22430
rs76579646	rs74606098	1.0	23170
rs76579646	rs77446525	1.0	23481
rs76579646	rs139301549	1.0	23603
rs76579646	rs35866166	1.0	23949
rs76579646	rs112342609	1.0	24307
rs76579646	rs77990455	1.0	25359
rs76579646	rs149076115	1.0	25399
rs76579646	rs79662637	1.0	26530
rs76579646	rs59308154	0.159	27300
rs76579646	rs201447946	1.0	28898
rs76579646	rs2733831	0.159	28962
rs76579646	chr9.12703870	1.0	29348
rs76579646	rs17280279	1.0	29469
rs76579646	rs2209278	1.0	32130
rs76579646	rs17280629	1.0	33747
rs76579646	rs113819841	1.0	35258
rs79589462	rs10960751	0.311	198
rs79589462	rs10960752	0.311	218
rs79589462	rs74874037	0.512	297
rs79589462	rs16929345	0.741	1170
rs79589462	rs62538950	0.803	1240
rs79589462	rs16929346	0.803	1351
rs79589462	rs13296454	0.311	2115
rs79589462	rs202148591	0.512	3040
rs79589462	rs77448128	0.512	3067
rs79589462	rs75611179	0.512	3192
rs79589462	rs144403042	1.0	3616
rs79589462	rs62538954	0.932	3976
rs79589462	rs62538956	0.932	4178
rs79589462	rs10491745	0.611	4541
rs79589462	rs10756391	0.611	4564
rs79589462	rs77494858	0.512	4799
rs79589462	rs79586719	0.512	5420
rs79589462	rs62538957	0.932	5541
rs79589462	rs78774349	0.512	6362
rs79589462	rs80287758	0.512	9780
rs79589462	rs111589749	0.512	9947
rs79589462	rs76969096	0.512	9999
rs79589462	rs112201749	0.512	10363
rs79589462	rs77445059	0.512	10862
rs79589462	rs117687305	0.512	11320
rs79589462	rs74889423	0.512	11576
rs79589462	rs11791497	0.512	12806
rs79589462	rs11787674	0.512	12837
rs79589462	rs11791954	0.512	12963
rs79589462	rs112923802	0.512	13686
rs79589462	rs2762457	0.306	14247
rs79589462	rs76988967	0.512	14581
rs79589462	rs62638049	0.512	14619
rs79589462	rs61758391	0.512	14852
rs79589462	rs61758394	0.512	15161
rs79589462	rs11787999	0.512	18666
rs79589462	rs34509359	0.512	19189
rs79589462	rs141808617	0.512	21886
rs79589462	rs74606098	0.512	22626
rs79589462	rs77446525	0.512	22937
rs79589462	rs139301549	0.512	23059
rs79589462	rs35866166	0.512	23405
rs79589462	rs112342609	0.512	23763
rs79589462	rs77990455	0.512	24815
rs79589462	rs149076115	0.512	24855
rs79589462	rs79662637	0.512	25986
rs79589462	rs59308154	0.311	26756
rs79589462	rs201447946	0.512	28354
rs79589462	rs2733831	0.311	28418
rs79589462	chr9.12703870	0.512	28804
rs79589462	rs17280279	0.512	28925
rs79589462	rs2209278	0.512	31586
rs79589462	rs17280629	0.512	33203
rs79589462	rs113819841	0.512	34714
rs10960751	rs10960752	1.0	20
rs10960751	rs74874037	0.159	99
rs10960751	rs16929345	0.231	972
rs10960751	rs62538950	0.25	1042
rs10960751	rs16929346	0.25	1153
rs10960751	rs13296454	1.0	1917
rs10960751	rs202148591	0.159	2842
rs10960751	rs77448128	0.159	2869
rs10960751	rs75611179	0.159	2994
rs10960751	rs144403042	0.311	3418
rs10960751	rs62538954	0.29	3778
rs10960751	rs62538956	0.29	3980
rs10960751	rs10491745	0.509	4343
rs10960751	rs10756391	0.509	4366
rs10960751	rs77494858	0.159	4601
rs10960751	rs79586719	0.159	5222
rs10960751	rs62538957	0.29	5343
rs10960751	rs78774349	0.159	6164
rs10960751	rs80287758	0.159	9582
rs10960751	rs111589749	0.159	9749
rs10960751	rs76969096	0.159	9801
rs10960751	rs112201749	0.159	10165
rs10960751	rs77445059	0.159	10664
rs10960751	rs117687305	0.159	11122
rs10960751	rs74889423	0.159	11378
rs10960751	rs11791497	0.159	12608
rs10960751	rs11787674	0.159	12639
rs10960751	rs11791954	0.159	12765
rs10960751	rs112923802	0.159	13488
rs10960751	rs2762457	0.899	14049
rs10960751	rs76988967	0.159	14383
rs10960751	rs62638049	0.159	14421
rs10960751	rs61758391	0.159	14654
rs10960751	rs61758394	0.159	14963
rs10960751	rs11787999	0.159	18468
rs10960751	rs34509359	0.159	18991
rs10960751	rs141808617	0.159	21688
rs10960751	rs74606098	0.159	22428
rs10960751	rs77446525	0.159	22739
rs10960751	rs139301549	0.159	22861
rs10960751	rs35866166	0.159	23207
rs10960751	rs112342609	0.159	23565
rs10960751	rs77990455	0.159	24617
rs10960751	rs149076115	0.159	24657
rs10960751	rs79662637	0.159	25788
rs10960751	rs59308154	0.901	26558
rs10960751	rs201447946	0.159	28156
rs10960751	rs2733831	0.901	28220
rs10960751	chr9.12703870	0.159	28606
rs10960751	rs17280279	0.159	28727
rs10960751	rs2209278	0.159	31388
rs10960751	rs17280629	0.159	33005
rs10960751	rs113819841	0.159	34516
rs10960752	rs74874037	0.159	79
rs10960752	rs16929345	0.231	952
rs10960752	rs62538950	0.25	1022
rs10960752	rs16929346	0.25	1133
rs10960752	rs13296454	1.0	1897
rs10960752	rs202148591	0.159	2822
rs10960752	rs77448128	0.159	2849
rs10960752	rs75611179	0.159	2974
rs10960752	rs144403042	0.311	3398
rs10960752	rs62538954	0.29	3758
rs10960752	rs62538956	0.29	3960
rs10960752	rs10491745	0.509	4323
rs10960752	rs10756391	0.509	4346
rs10960752	rs77494858	0.159	4581
rs10960752	rs79586719	0.159	5202
rs10960752	rs62538957	0.29	5323
rs10960752	rs78774349	0.159	6144
rs10960752	rs80287758	0.159	9562
rs10960752	rs111589749	0.159	9729
rs10960752	rs76969096	0.159	9781
rs10960752	rs112201749	0.159	10145
rs10960752	rs77445059	0.159	10644
rs10960752	rs117687305	0.159	11102
rs10960752	rs74889423	0.159	11358
rs10960752	rs11791497	0.159	12588
rs10960752	rs11787674	0.159	12619
rs10960752	rs11791954	0.159	12745
rs10960752	rs112923802	0.159	13468
rs10960752	rs2762457	0.899	14029
rs10960752	rs76988967	0.159	14363
rs10960752	rs62638049	0.159	14401
rs10960752	rs61758391	0.159	14634
rs10960752	rs61758394	0.159	14943
rs10960752	rs11787999	0.159	18448
rs10960752	rs34509359	0.159	18971
rs10960752	rs141808617	0.159	21668
rs10960752	rs74606098	0.159	22408
rs10960752	rs77446525	0.159	22719
rs10960752	rs139301549	0.159	22841
rs10960752	rs35866166	0.159	23187
rs10960752	rs112342609	0.159	23545
rs10960752	rs77990455	0.159	24597
rs10960752	rs149076115	0.159	24637
rs10960752	rs79662637	0.159	25768
rs10960752	rs59308154	0.901	26538
rs10960752	rs201447946	0.159	28136
rs10960752	rs2733831	0.901	28200
rs10960752	chr9.12703870	0.159	28586
rs10960752	rs17280279	0.159	28707
rs10960752	rs2209278	0.159	31368
rs10960752	rs17280629	0.159	32985
rs10960752	rs113819841	0.159	34496
rs74874037	rs16929345	0.691	873
rs74874037	rs62538950	0.638	943
rs74874037	rs16929346	0.638	1054
rs74874037	rs13296454	0.159	1818
rs74874037	rs202148591	1.0	2743
rs74874037	rs77448128	1.0	2770
rs74874037	rs75611179	1.0	2895
rs74874037	rs144403042	0.512	3319
rs74874037	rs62538954	0.549	3679
rs74874037	rs62538956	0.549	3881
rs74874037	rs10491745	0.313	4244
rs74874037	rs10756391	0.313	4267
rs74874037	rs77494858	1.0	4502
rs74874037	rs79586719	1.0	5123
rs74874037	rs62538957	0.549	5244
rs74874037	rs78774349	1.0	6065
rs74874037	rs80287758	1.0	9483
rs74874037	rs111589749	1.0	9650
rs74874037	rs76969096	1.0	9702
rs74874037	rs112201749	1.0	10066
rs74874037	rs77445059	1.0	10565
rs74874037	rs117687305	1.0	11023
rs74874037	rs74889423	1.0	11279
rs74874037	rs11791497	1.0	12509
rs74874037	rs11787674	1.0	12540
rs74874037	rs11791954	1.0	12666
rs74874037	rs112923802	1.0	13389
rs74874037	rs2762457	0.156	13950
rs74874037	rs76988967	1.0	14284
rs74874037	rs62638049	1.0	14322
rs74874037	rs61758391	1.0	14555
rs74874037	rs61758394	1.0	14864
rs74874037	rs11787999	1.0	18369
rs74874037	rs34509359	1.0	18892
rs74874037	rs141808617	1.0	21589
rs74874037	rs74606098	1.0	22329
rs74874037	rs77446525	1.0	22640
rs74874037	rs139301549	1.0	22762
rs74874037	rs35866166	1.0	23108
rs74874037	rs112342609	1.0	23466
rs74874037	rs77990455	1.0	24518
rs74874037	rs149076115	1.0	24558
rs74874037	rs79662637	1.0	25689
rs74874037	rs59308154	0.159	26459
rs74874037	rs201447946	1.0	28057
rs74874037	rs2733831	0.159	28121
rs74874037	chr9.12703870	1.0	28507
rs74874037	rs17280279	1.0	28628
rs74874037	rs2209278	1.0	31289
rs74874037	rs17280629	1.0	32906
rs74874037	rs113819841	1.0	34417
rs16929345	rs62538950	0.923	70
rs16929345	rs16929346	0.923	181
rs16929345	rs13296454	0.231	945
rs16929345	rs202148591	0.691	1870
rs16929345	rs77448128	0.691	1897
rs16929345	rs75611179	0.691	2022
rs16929345	rs144403042	0.741	2446
rs16929345	rs62538954	0.795	2806
rs16929345	rs62538956	0.795	3008
rs16929345	rs10491745	0.453	3371
rs16929345	rs10756391	0.453	3394
rs16929345	rs77494858	0.691	3629
rs16929345	rs79586719	0.691	4250
rs16929345	rs62538957	0.795	4371
rs16929345	rs78774349	0.691	5192
rs16929345	rs80287758	0.691	8610
rs16929345	rs111589749	0.691	8777
rs16929345	rs76969096	0.691	8829
rs16929345	rs112201749	0.691	9193
rs16929345	rs77445059	0.691	9692
rs16929345	rs117687305	0.691	10150
rs16929345	rs74889423	0.691	10406
rs16929345	rs11791497	0.691	11636
rs16929345	rs11787674	0.691	11667
rs16929345	rs11791954	0.691	11793
rs16929345	rs112923802	0.691	12516
rs16929345	rs2762457	0.226	13077
rs16929345	rs76988967	0.691	13411
rs16929345	rs62638049	0.691	13449
rs16929345	rs61758391	0.691	13682
rs16929345	rs61758394	0.691	13991
rs16929345	rs11787999	0.691	17496
rs16929345	rs34509359	0.691	18019
rs16929345	rs141808617	0.691	20716
rs16929345	rs74606098	0.691	21456
rs16929345	rs77446525	0.691	21767
rs16929345	rs139301549	0.691	21889
rs16929345	rs35866166	0.691	22235
rs16929345	rs112342609	0.691	22593
rs16929345	rs77990455	0.691	23645
rs16929345	rs149076115	0.691	23685
rs16929345	rs79662637	0.691	24816
rs16929345	rs59308154	0.231	25586
rs16929345	rs201447946	0.691	27184
rs16929345	rs2733831	0.231	27248
rs16929345	chr9.12703870	0.691	27634
rs16929345	rs17280279	0.691	27755
rs16929345	rs2209278	0.691	30416
rs16929345	rs17280629	0.691	32033
rs16929345	rs113819841	0.691	33544
rs62538950	rs16929346	1.0	111
rs62538950	rs13296454	0.25	875
rs62538950	rs202148591	0.638	1800
rs62538950	rs77448128	0.638	1827
rs62538950	rs75611179	0.638	1952
rs62538950	rs144403042	0.803	2376
rs62538950	rs62538954	0.723	2736
rs62538950	rs62538956	0.723	2938
rs62538950	rs10491745	0.491	3301
rs62538950	rs10756391	0.491	3324
rs62538950	rs77494858	0.638	3559
rs62538950	rs79586719	0.638	4180
rs62538950	rs62538957	0.723	4301
rs62538950	rs78774349	0.638	5122
rs62538950	rs80287758	0.638	8540
rs62538950	rs111589749	0.638	8707
rs62538950	rs76969096	0.638	8759
rs62538950	rs112201749	0.638	9123
rs62538950	rs77445059	0.638	9622
rs62538950	rs117687305	0.638	10080
rs62538950	rs74889423	0.638	10336
rs62538950	rs11791497	0.638	11566
rs62538950	rs11787674	0.638	11597
rs62538950	rs11791954	0.638	11723
rs62538950	rs112923802	0.638	12446
rs62538950	rs2762457	0.245	13007
rs62538950	rs76988967	0.638	13341
rs62538950	rs62638049	0.638	13379
rs62538950	rs61758391	0.638	13612
rs62538950	rs61758394	0.638	13921
rs62538950	rs11787999	0.638	17426
rs62538950	rs34509359	0.638	17949
rs62538950	rs141808617	0.638	20646
rs62538950	rs74606098	0.638	21386
rs62538950	rs77446525	0.638	21697
rs62538950	rs139301549	0.638	21819
rs62538950	rs35866166	0.638	22165
rs62538950	rs112342609	0.638	22523
rs62538950	rs77990455	0.638	23575
rs62538950	rs149076115	0.638	23615
rs62538950	rs79662637	0.638	24746
rs62538950	rs59308154	0.25	25516
rs62538950	rs201447946	0.638	27114
rs62538950	rs2733831	0.25	27178
rs62538950	chr9.12703870	0.638	27564
rs62538950	rs17280279	0.638	27685
rs62538950	rs2209278	0.638	30346
rs62538950	rs17280629	0.638	31963
rs62538950	rs113819841	0.638	33474
rs16929346	rs13296454	0.25	764
rs16929346	rs202148591	0.638	1689
rs16929346	rs77448128	0.638	1716
rs16929346	rs75611179	0.638	1841
rs16929346	rs144403042	0.803	2265
rs16929346	rs62538954	0.723	2625
rs16929346	rs62538956	0.723	2827
rs16929346	rs10491745	0.491	3190
rs16929346	rs10756391	0.491	3213
rs16929346	rs77494858	0.638	3448
rs16929346	rs79586719	0.638	4069
rs16929346	rs62538957	0.723	4190
rs16929346	rs78774349	0.638	5011
rs16929346	rs80287758	0.638	8429
rs16929346	rs111589749	0.638	8596
rs16929346	rs76969096	0.638	8648
rs16929346	rs112201749	0.638	9012
rs16929346	rs77445059	0.638	9511
rs16929346	rs117687305	0.638	9969
rs16929346	rs74889423	0.638	10225
rs16929346	rs11791497	0.638	11455
rs16929346	rs11787674	0.638	11486
rs16929346	rs11791954	0.638	11612
rs16929346	rs112923802	0.638	12335
rs16929346	rs2762457	0.245	12896
rs16929346	rs76988967	0.638	13230
rs16929346	rs62638049	0.638	13268
rs16929346	rs61758391	0.638	13501
rs16929346	rs61758394	0.638	13810
rs16929346	rs11787999	0.638	17315
rs16929346	rs34509359	0.638	17838
rs16929346	rs141808617	0.638	20535
rs16929346	rs74606098	0.638	21275
rs16929346	rs77446525	0.638	21586
rs16929346	rs139301549	0.638	21708
rs16929346	rs35866166	0.638	22054
rs16929346	rs112342609	0.638	22412
rs16929346	rs77990455	0.638	23464
rs16929346	rs149076115	0.638	23504
rs16929346	rs79662637	0.638	24635
rs16929346	rs59308154	0.25	25405
rs16929346	rs201447946	0.638	27003
rs16929346	rs2733831	0.25	27067
rs16929346	chr9.12703870	0.638	27453
rs16929346	rs17280279	0.638	27574
rs16929346	rs2209278	0.638	30235
rs16929346	rs17280629	0.638	31852
rs16929346	rs113819841	0.638	33363
rs13296454	rs202148591	0.159	925
rs13296454	rs77448128	0.159	952
rs13296454	rs75611179	0.159	1077
rs13296454	rs144403042	0.311	1501
rs13296454	rs62538954	0.29	1861
rs13296454	rs62538956	0.29	2063
rs13296454	rs10491745	0.509	2426
rs13296454	rs10756391	0.509	2449
rs13296454	rs77494858	0.159	2684
rs13296454	rs79586719	0.159	3305
rs13296454	rs62538957	0.29	3426
rs13296454	rs78774349	0.159	4247
rs13296454	rs80287758	0.159	7665
rs13296454	rs111589749	0.159	7832
rs13296454	rs76969096	0.159	7884
rs13296454	rs112201749	0.159	8248
rs13296454	rs77445059	0.159	8747
rs13296454	rs117687305	0.159	9205
rs13296454	rs74889423	0.159	9461
rs13296454	rs11791497	0.159	10691
rs13296454	rs11787674	0.159	10722
rs13296454	rs11791954	0.159	10848
rs13296454	rs112923802	0.159	11571
rs13296454	rs2762457	0.899	12132
rs13296454	rs76988967	0.159	12466
rs13296454	rs62638049	0.159	12504
rs13296454	rs61758391	0.159	12737
rs13296454	rs61758394	0.159	13046
rs13296454	rs11787999	0.159	16551
rs13296454	rs34509359	0.159	17074
rs13296454	rs141808617	0.159	19771
rs13296454	rs74606098	0.159	20511
rs13296454	rs77446525	0.159	20822
rs13296454	rs139301549	0.159	20944
rs13296454	rs35866166	0.159	21290
rs13296454	rs112342609	0.159	21648
rs13296454	rs77990455	0.159	22700
rs13296454	rs149076115	0.159	22740
rs13296454	rs79662637	0.159	23871
rs13296454	rs59308154	0.901	24641
rs13296454	rs201447946	0.159	26239
rs13296454	rs2733831	0.901	26303
rs13296454	chr9.12703870	0.159	26689
rs13296454	rs17280279	0.159	26810
rs13296454	rs2209278	0.159	29471
rs13296454	rs17280629	0.159	31088
rs13296454	rs113819841	0.159	32599
rs202148591	rs77448128	1.0	27
rs202148591	rs75611179	1.0	152
rs202148591	rs144403042	0.512	576
rs202148591	rs62538954	0.549	936
rs202148591	rs62538956	0.549	1138
rs202148591	rs10491745	0.313	1501
rs202148591	rs10756391	0.313	1524
rs202148591	rs77494858	1.0	1759
rs202148591	rs79586719	1.0	2380
rs202148591	rs62538957	0.549	2501
rs202148591	rs78774349	1.0	3322
rs202148591	rs80287758	1.0	6740
rs202148591	rs111589749	1.0	6907
rs202148591	rs76969096	1.0	6959
rs202148591	rs112201749	1.0	7323
rs202148591	rs77445059	1.0	7822
rs202148591	rs117687305	1.0	8280
rs202148591	rs74889423	1.0	8536
rs202148591	rs11791497	1.0	9766
rs202148591	rs11787674	1.0	9797
rs202148591	rs11791954	1.0	9923
rs202148591	rs112923802	1.0	10646
rs202148591	rs2762457	0.156	11207
rs202148591	rs76988967	1.0	11541
rs202148591	rs62638049	1.0	11579
rs202148591	rs61758391	1.0	11812
rs202148591	rs61758394	1.0	12121
rs202148591	rs11787999	1.0	15626
rs202148591	rs34509359	1.0	16149
rs202148591	rs141808617	1.0	18846
rs202148591	rs74606098	1.0	19586
rs202148591	rs77446525	1.0	19897
rs202148591	rs139301549	1.0	20019
rs202148591	rs35866166	1.0	20365
rs202148591	rs112342609	1.0	20723
rs202148591	rs77990455	1.0	21775
rs202148591	rs149076115	1.0	21815
rs202148591	rs79662637	1.0	22946
rs202148591	rs59308154	0.159	23716
rs202148591	rs201447946	1.0	25314
rs202148591	rs2733831	0.159	25378
rs202148591	chr9.12703870	1.0	25764
rs202148591	rs17280279	1.0	25885
rs202148591	rs2209278	1.0	28546
rs202148591	rs17280629	1.0	30163
rs202148591	rs113819841	1.0	31674
rs77448128	rs75611179	1.0	125
rs77448128	rs144403042	0.512	549
rs77448128	rs62538954	0.549	909
rs77448128	rs62538956	0.549	1111
rs77448128	rs10491745	0.313	1474
rs77448128	rs10756391	0.313	1497
rs77448128	rs77494858	1.0	1732
rs77448128	rs79586719	1.0	2353
rs77448128	rs62538957	0.549	2474
rs77448128	rs78774349	1.0	3295
rs77448128	rs80287758	1.0	6713
rs77448128	rs111589749	1.0	6880
rs77448128	rs76969096	1.0	6932
rs77448128	rs112201749	1.0	7296
rs77448128	rs77445059	1.0	7795
rs77448128	rs117687305	1.0	8253
rs77448128	rs74889423	1.0	8509
rs77448128	rs11791497	1.0	9739
rs77448128	rs11787674	1.0	9770
rs77448128	rs11791954	1.0	9896
rs77448128	rs112923802	1.0	10619
rs77448128	rs2762457	0.156	11180
rs77448128	rs76988967	1.0	11514
rs77448128	rs62638049	1.0	11552
rs77448128	rs61758391	1.0	11785
rs77448128	rs61758394	1.0	12094
rs77448128	rs11787999	1.0	15599
rs77448128	rs34509359	1.0	16122
rs77448128	rs141808617	1.0	18819
rs77448128	rs74606098	1.0	19559
rs77448128	rs77446525	1.0	19870
rs77448128	rs139301549	1.0	19992
rs77448128	rs35866166	1.0	20338
rs77448128	rs112342609	1.0	20696
rs77448128	rs77990455	1.0	21748
rs77448128	rs149076115	1.0	21788
rs77448128	rs79662637	1.0	22919
rs77448128	rs59308154	0.159	23689
rs77448128	rs201447946	1.0	25287
rs77448128	rs2733831	0.159	25351
rs77448128	chr9.12703870	1.0	25737
rs77448128	rs17280279	1.0	25858
rs77448128	rs2209278	1.0	28519
rs77448128	rs17280629	1.0	30136
rs77448128	rs113819841	1.0	31647
rs75611179	rs144403042	0.512	424
rs75611179	rs62538954	0.549	784
rs75611179	rs62538956	0.549	986
rs75611179	rs10491745	0.313	1349
rs75611179	rs10756391	0.313	1372
rs75611179	rs77494858	1.0	1607
rs75611179	rs79586719	1.0	2228
rs75611179	rs62538957	0.549	2349
rs75611179	rs78774349	1.0	3170
rs75611179	rs80287758	1.0	6588
rs75611179	rs111589749	1.0	6755
rs75611179	rs76969096	1.0	6807
rs75611179	rs112201749	1.0	7171
rs75611179	rs77445059	1.0	7670
rs75611179	rs117687305	1.0	8128
rs75611179	rs74889423	1.0	8384
rs75611179	rs11791497	1.0	9614
rs75611179	rs11787674	1.0	9645
rs75611179	rs11791954	1.0	9771
rs75611179	rs112923802	1.0	10494
rs75611179	rs2762457	0.156	11055
rs75611179	rs76988967	1.0	11389
rs75611179	rs62638049	1.0	11427
rs75611179	rs61758391	1.0	11660
rs75611179	rs61758394	1.0	11969
rs75611179	rs11787999	1.0	15474
rs75611179	rs34509359	1.0	15997
rs75611179	rs141808617	1.0	18694
rs75611179	rs74606098	1.0	19434
rs75611179	rs77446525	1.0	19745
rs75611179	rs139301549	1.0	19867
rs75611179	rs35866166	1.0	20213
rs75611179	rs112342609	1.0	20571
rs75611179	rs77990455	1.0	21623
rs75611179	rs149076115	1.0	21663
rs75611179	rs79662637	1.0	22794
rs75611179	rs59308154	0.159	23564
rs75611179	rs201447946	1.0	25162
rs75611179	rs2733831	0.159	25226
rs75611179	chr9.12703870	1.0	25612
rs75611179	rs17280279	1.0	25733
rs75611179	rs2209278	1.0	28394
rs75611179	rs17280629	1.0	30011
rs75611179	rs113819841	1.0	31522
rs144403042	rs62538954	0.932	360
rs144403042	rs62538956	0.932	562
rs144403042	rs10491745	0.611	925
rs144403042	rs10756391	0.611	948
rs144403042	rs77494858	0.512	1183
rs144403042	rs79586719	0.512	1804
rs144403042	rs62538957	0.932	1925
rs144403042	rs78774349	0.512	2746
rs144403042	rs80287758	0.512	6164
rs144403042	rs111589749	0.512	6331
rs144403042	rs76969096	0.512	6383
rs144403042	rs112201749	0.512	6747
rs144403042	rs77445059	0.512	7246
rs144403042	rs117687305	0.512	7704
rs144403042	rs74889423	0.512	7960
rs144403042	rs11791497	0.512	9190
rs144403042	rs11787674	0.512	9221
rs144403042	rs11791954	0.512	9347
rs144403042	rs112923802	0.512	10070
rs144403042	rs2762457	0.306	10631
rs144403042	rs76988967	0.512	10965
rs144403042	rs62638049	0.512	11003
rs144403042	rs61758391	0.512	11236
rs144403042	rs61758394	0.512	11545
rs144403042	rs11787999	0.512	15050
rs144403042	rs34509359	0.512	15573
rs144403042	rs141808617	0.512	18270
rs144403042	rs74606098	0.512	19010
rs144403042	rs77446525	0.512	19321
rs144403042	rs139301549	0.512	19443
rs144403042	rs35866166	0.512	19789
rs144403042	rs112342609	0.512	20147
rs144403042	rs77990455	0.512	21199
rs144403042	rs149076115	0.512	21239
rs144403042	rs79662637	0.512	22370
rs144403042	rs59308154	0.311	23140
rs144403042	rs201447946	0.512	24738
rs144403042	rs2733831	0.311	24802
rs144403042	chr9.12703870	0.512	25188
rs144403042	rs17280279	0.512	25309
rs144403042	rs2209278	0.512	27970
rs144403042	rs17280629	0.512	29587
rs144403042	rs113819841	0.512	31098
rs62538954	rs62538956	1.0	202
rs62538954	rs10491745	0.57	565
rs62538954	rs10756391	0.57	588
rs62538954	rs77494858	0.549	823
rs62538954	rs79586719	0.549	1444
rs62538954	rs62538957	1.0	1565
rs62538954	rs78774349	0.549	2386
rs62538954	rs80287758	0.549	5804
rs62538954	rs111589749	0.549	5971
rs62538954	rs76969096	0.549	6023
rs62538954	rs112201749	0.549	6387
rs62538954	rs77445059	0.549	6886
rs62538954	rs117687305	0.549	7344
rs62538954	rs74889423	0.549	7600
rs62538954	rs11791497	0.549	8830
rs62538954	rs11787674	0.549	8861
rs62538954	rs11791954	0.549	8987
rs62538954	rs112923802	0.549	9710
rs62538954	rs2762457	0.285	10271
rs62538954	rs76988967	0.549	10605
rs62538954	rs62638049	0.549	10643
rs62538954	rs61758391	0.549	10876
rs62538954	rs61758394	0.549	11185
rs62538954	rs11787999	0.549	14690
rs62538954	rs34509359	0.549	15213
rs62538954	rs141808617	0.549	17910
rs62538954	rs74606098	0.549	18650
rs62538954	rs77446525	0.549	18961
rs62538954	rs139301549	0.549	19083
rs62538954	rs35866166	0.549	19429
rs62538954	rs112342609	0.549	19787
rs62538954	rs77990455	0.549	20839
rs62538954	rs149076115	0.549	20879
rs62538954	rs79662637	0.549	22010
rs62538954	rs59308154	0.29	22780
rs62538954	rs201447946	0.549	24378
rs62538954	rs2733831	0.29	24442
rs62538954	chr9.12703870	0.549	24828
rs62538954	rs17280279	0.549	24949
rs62538954	rs2209278	0.549	27610
rs62538954	rs17280629	0.549	29227
rs62538954	rs113819841	0.549	30738
rs62538956	rs10491745	0.57	363
rs62538956	rs10756391	0.57	386
rs62538956	rs77494858	0.549	621
rs62538956	rs79586719	0.549	1242
rs62538956	rs62538957	1.0	1363
rs62538956	rs78774349	0.549	2184
rs62538956	rs80287758	0.549	5602
rs62538956	rs111589749	0.549	5769
rs62538956	rs76969096	0.549	5821
rs62538956	rs112201749	0.549	6185
rs62538956	rs77445059	0.549	6684
rs62538956	rs117687305	0.549	7142
rs62538956	rs74889423	0.549	7398
rs62538956	rs11791497	0.549	8628
rs62538956	rs11787674	0.549	8659
rs62538956	rs11791954	0.549	8785
rs62538956	rs112923802	0.549	9508
rs62538956	rs2762457	0.285	10069
rs62538956	rs76988967	0.549	10403
rs62538956	rs62638049	0.549	10441
rs62538956	rs61758391	0.549	10674
rs62538956	rs61758394	0.549	10983
rs62538956	rs11787999	0.549	14488
rs62538956	rs34509359	0.549	15011
rs62538956	rs141808617	0.549	17708
rs62538956	rs74606098	0.549	18448
rs62538956	rs77446525	0.549	18759
rs62538956	rs139301549	0.549	18881
rs62538956	rs35866166	0.549	19227
rs62538956	rs112342609	0.549	19585
rs62538956	rs77990455	0.549	20637
rs62538956	rs149076115	0.549	20677
rs62538956	rs79662637	0.549	21808
rs62538956	rs59308154	0.29	22578
rs62538956	rs201447946	0.549	24176
rs62538956	rs2733831	0.29	24240
rs62538956	chr9.12703870	0.549	24626
rs62538956	rs17280279	0.549	24747
rs62538956	rs2209278	0.549	27408
rs62538956	rs17280629	0.549	29025
rs62538956	rs113819841	0.549	30536
rs10491745	rs10756391	1.0	23
rs10491745	rs77494858	0.313	258
rs10491745	rs79586719	0.313	879
rs10491745	rs62538957	0.57	1000
rs10491745	rs78774349	0.313	1821
rs10491745	rs80287758	0.313	5239
rs10491745	rs111589749	0.313	5406
rs10491745	rs76969096	0.313	5458
rs10491745	rs112201749	0.313	5822
rs10491745	rs77445059	0.313	6321
rs10491745	rs117687305	0.313	6779
rs10491745	rs74889423	0.313	7035
rs10491745	rs11791497	0.313	8265
rs10491745	rs11787674	0.313	8296
rs10491745	rs11791954	0.313	8422
rs10491745	rs112923802	0.313	9145
rs10491745	rs2762457	0.503	9706
rs10491745	rs76988967	0.313	10040
rs10491745	rs62638049	0.313	10078
rs10491745	rs61758391	0.313	10311
rs10491745	rs61758394	0.313	10620
rs10491745	rs11787999	0.313	14125
rs10491745	rs34509359	0.313	14648
rs10491745	rs141808617	0.313	17345
rs10491745	rs74606098	0.313	18085
rs10491745	rs77446525	0.313	18396
rs10491745	rs139301549	0.313	18518
rs10491745	rs35866166	0.313	18864
rs10491745	rs112342609	0.313	19222
rs10491745	rs77990455	0.313	20274
rs10491745	rs149076115	0.313	20314
rs10491745	rs79662637	0.313	21445
rs10491745	rs59308154	0.509	22215
rs10491745	rs201447946	0.313	23813
rs10491745	rs2733831	0.509	23877
rs10491745	chr9.12703870	0.313	24263
rs10491745	rs17280279	0.313	24384
rs10491745	rs2209278	0.313	27045
rs10491745	rs17280629	0.313	28662
rs10491745	rs113819841	0.313	30173
rs10756391	rs77494858	0.313	235
rs10756391	rs79586719	0.313	856
rs10756391	rs62538957	0.57	977
rs10756391	rs78774349	0.313	1798
rs10756391	rs80287758	0.313	5216
rs10756391	rs111589749	0.313	5383
rs10756391	rs76969096	0.313	5435
rs10756391	rs112201749	0.313	5799
rs10756391	rs77445059	0.313	6298
rs10756391	rs117687305	0.313	6756
rs10756391	rs74889423	0.313	7012
rs10756391	rs11791497	0.313	8242
rs10756391	rs11787674	0.313	8273
rs10756391	rs11791954	0.313	8399
rs10756391	rs112923802	0.313	9122
rs10756391	rs2762457	0.503	9683
rs10756391	rs76988967	0.313	10017
rs10756391	rs62638049	0.313	10055
rs10756391	rs61758391	0.313	10288
rs10756391	rs61758394	0.313	10597
rs10756391	rs11787999	0.313	14102
rs10756391	rs34509359	0.313	14625
rs10756391	rs141808617	0.313	17322
rs10756391	rs74606098	0.313	18062
rs10756391	rs77446525	0.313	18373
rs10756391	rs139301549	0.313	18495
rs10756391	rs35866166	0.313	18841
rs10756391	rs112342609	0.313	19199
rs10756391	rs77990455	0.313	20251
rs10756391	rs149076115	0.313	20291
rs10756391	rs79662637	0.313	21422
rs10756391	rs59308154	0.509	22192
rs10756391	rs201447946	0.313	23790
rs10756391	rs2733831	0.509	23854
rs10756391	chr9.12703870	0.313	24240
rs10756391	rs17280279	0.313	24361
rs10756391	rs2209278	0.313	27022
rs10756391	rs17280629	0.313	28639
rs10756391	rs113819841	0.313	30150
rs77494858	rs79586719	1.0	621
rs77494858	rs62538957	0.549	742
rs77494858	rs78774349	1.0	1563
rs77494858	rs80287758	1.0	4981
rs77494858	rs111589749	1.0	5148
rs77494858	rs76969096	1.0	5200
rs77494858	rs112201749	1.0	5564
rs77494858	rs77445059	1.0	6063
rs77494858	rs117687305	1.0	6521
rs77494858	rs74889423	1.0	6777
rs77494858	rs11791497	1.0	8007
rs77494858	rs11787674	1.0	8038
rs77494858	rs11791954	1.0	8164
rs77494858	rs112923802	1.0	8887
rs77494858	rs2762457	0.156	9448
rs77494858	rs76988967	1.0	9782
rs77494858	rs62638049	1.0	9820
rs77494858	rs61758391	1.0	10053
rs77494858	rs61758394	1.0	10362
rs77494858	rs11787999	1.0	13867
rs77494858	rs34509359	1.0	14390
rs77494858	rs141808617	1.0	17087
rs77494858	rs74606098	1.0	17827
rs77494858	rs77446525	1.0	18138
rs77494858	rs139301549	1.0	18260
rs77494858	rs35866166	1.0	18606
rs77494858	rs112342609	1.0	18964
rs77494858	rs77990455	1.0	20016
rs77494858	rs149076115	1.0	20056
rs77494858	rs79662637	1.0	21187
rs77494858	rs59308154	0.159	21957
rs77494858	rs201447946	1.0	23555
rs77494858	rs2733831	0.159	23619
rs77494858	chr9.12703870	1.0	24005
rs77494858	rs17280279	1.0	24126
rs77494858	rs2209278	1.0	26787
rs77494858	rs17280629	1.0	28404
rs77494858	rs113819841	1.0	29915
rs79586719	rs62538957	0.549	121
rs79586719	rs78774349	1.0	942
rs79586719	rs80287758	1.0	4360
rs79586719	rs111589749	1.0	4527
rs79586719	rs76969096	1.0	4579
rs79586719	rs112201749	1.0	4943
rs79586719	rs77445059	1.0	5442
rs79586719	rs117687305	1.0	5900
rs79586719	rs74889423	1.0	6156
rs79586719	rs11791497	1.0	7386
rs79586719	rs11787674	1.0	7417
rs79586719	rs11791954	1.0	7543
rs79586719	rs112923802	1.0	8266
rs79586719	rs2762457	0.156	8827
rs79586719	rs76988967	1.0	9161
rs79586719	rs62638049	1.0	9199
rs79586719	rs61758391	1.0	9432
rs79586719	rs61758394	1.0	9741
rs79586719	rs11787999	1.0	13246
rs79586719	rs34509359	1.0	13769
rs79586719	rs141808617	1.0	16466
rs79586719	rs74606098	1.0	17206
rs79586719	rs77446525	1.0	17517
rs79586719	rs139301549	1.0	17639
rs79586719	rs35866166	1.0	17985
rs79586719	rs112342609	1.0	18343
rs79586719	rs77990455	1.0	19395
rs79586719	rs149076115	1.0	19435
rs79586719	rs79662637	1.0	20566
rs79586719	rs59308154	0.159	21336
rs79586719	rs201447946	1.0	22934
rs79586719	rs2733831	0.159	22998
rs79586719	chr9.12703870	1.0	23384
rs79586719	rs17280279	1.0	23505
rs79586719	rs2209278	1.0	26166
rs79586719	rs17280629	1.0	27783
rs79586719	rs113819841	1.0	29294
rs62538957	rs78774349	0.549	821
rs62538957	rs80287758	0.549	4239
rs62538957	rs111589749	0.549	4406
rs62538957	rs76969096	0.549	4458
rs62538957	rs112201749	0.549	4822
rs62538957	rs77445059	0.549	5321
rs62538957	rs117687305	0.549	5779
rs62538957	rs74889423	0.549	6035
rs62538957	rs11791497	0.549	7265
rs62538957	rs11787674	0.549	7296
rs62538957	rs11791954	0.549	7422
rs62538957	rs112923802	0.549	8145
rs62538957	rs2762457	0.285	8706
rs62538957	rs76988967	0.549	9040
rs62538957	rs62638049	0.549	9078
rs62538957	rs61758391	0.549	9311
rs62538957	rs61758394	0.549	9620
rs62538957	rs11787999	0.549	13125
rs62538957	rs34509359	0.549	13648
rs62538957	rs141808617	0.549	16345
rs62538957	rs74606098	0.549	17085
rs62538957	rs77446525	0.549	17396
rs62538957	rs139301549	0.549	17518
rs62538957	rs35866166	0.549	17864
rs62538957	rs112342609	0.549	18222
rs62538957	rs77990455	0.549	19274
rs62538957	rs149076115	0.549	19314
rs62538957	rs79662637	0.549	20445
rs62538957	rs59308154	0.29	21215
rs62538957	rs201447946	0.549	22813
rs62538957	rs2733831	0.29	22877
rs62538957	chr9.12703870	0.549	23263
rs62538957	rs17280279	0.549	23384
rs62538957	rs2209278	0.549	26045
rs62538957	rs17280629	0.549	27662
rs62538957	rs113819841	0.549	29173
rs78774349	rs80287758	1.0	3418
rs78774349	rs111589749	1.0	3585
rs78774349	rs76969096	1.0	3637
rs78774349	rs112201749	1.0	4001
rs78774349	rs77445059	1.0	4500
rs78774349	rs117687305	1.0	4958
rs78774349	rs74889423	1.0	5214
rs78774349	rs11791497	1.0	6444
rs78774349	rs11787674	1.0	6475
rs78774349	rs11791954	1.0	6601
rs78774349	rs112923802	1.0	7324
rs78774349	rs2762457	0.156	7885
rs78774349	rs76988967	1.0	8219
rs78774349	rs62638049	1.0	8257
rs78774349	rs61758391	1.0	8490
rs78774349	rs61758394	1.0	8799
rs78774349	rs11787999	1.0	12304
rs78774349	rs34509359	1.0	12827
rs78774349	rs141808617	1.0	15524
rs78774349	rs74606098	1.0	16264
rs78774349	rs77446525	1.0	16575
rs78774349	rs139301549	1.0	16697
rs78774349	rs35866166	1.0	17043
rs78774349	rs112342609	1.0	17401
rs78774349	rs77990455	1.0	18453
rs78774349	rs149076115	1.0	18493
rs78774349	rs79662637	1.0	19624
rs78774349	rs59308154	0.159	20394
rs78774349	rs201447946	1.0	21992
rs78774349	rs2733831	0.159	22056
rs78774349	chr9.12703870	1.0	22442
rs78774349	rs17280279	1.0	22563
rs78774349	rs2209278	1.0	25224
rs78774349	rs17280629	1.0	26841
rs78774349	rs113819841	1.0	28352
rs80287758	rs111589749	1.0	167
rs80287758	rs76969096	1.0	219
rs80287758	rs112201749	1.0	583
rs80287758	rs77445059	1.0	1082
rs80287758	rs117687305	1.0	1540
rs80287758	rs74889423	1.0	1796
rs80287758	rs11791497	1.0	3026
rs80287758	rs11787674	1.0	3057
rs80287758	rs11791954	1.0	3183
rs80287758	rs112923802	1.0	3906
rs80287758	rs2762457	0.156	4467
rs80287758	rs76988967	1.0	4801
rs80287758	rs62638049	1.0	4839
rs80287758	rs61758391	1.0	5072
rs80287758	rs61758394	1.0	5381
rs80287758	rs11787999	1.0	8886
rs80287758	rs34509359	1.0	9409
rs80287758	rs141808617	1.0	12106
rs80287758	rs74606098	1.0	12846
rs80287758	rs77446525	1.0	13157
rs80287758	rs139301549	1.0	13279
rs80287758	rs35866166	1.0	13625
rs80287758	rs112342609	1.0	13983
rs80287758	rs77990455	1.0	15035
rs80287758	rs149076115	1.0	15075
rs80287758	rs79662637	1.0	16206
rs80287758	rs59308154	0.159	16976
rs80287758	rs201447946	1.0	18574
rs80287758	rs2733831	0.159	18638
rs80287758	chr9.12703870	1.0	19024
rs80287758	rs17280279	1.0	19145
rs80287758	rs2209278	1.0	21806
rs80287758	rs17280629	1.0	23423
rs80287758	rs113819841	1.0	24934
rs111589749	rs76969096	1.0	52
rs111589749	rs112201749	1.0	416
rs111589749	rs77445059	1.0	915
rs111589749	rs117687305	1.0	1373
rs111589749	rs74889423	1.0	1629
rs111589749	rs11791497	1.0	2859
rs111589749	rs11787674	1.0	2890
rs111589749	rs11791954	1.0	3016
rs111589749	rs112923802	1.0	3739
rs111589749	rs2762457	0.156	4300
rs111589749	rs76988967	1.0	4634
rs111589749	rs62638049	1.0	4672
rs111589749	rs61758391	1.0	4905
rs111589749	rs61758394	1.0	5214
rs111589749	rs11787999	1.0	8719
rs111589749	rs34509359	1.0	9242
rs111589749	rs141808617	1.0	11939
rs111589749	rs74606098	1.0	12679
rs111589749	rs77446525	1.0	12990
rs111589749	rs139301549	1.0	13112
rs111589749	rs35866166	1.0	13458
rs111589749	rs112342609	1.0	13816
rs111589749	rs77990455	1.0	14868
rs111589749	rs149076115	1.0	14908
rs111589749	rs79662637	1.0	16039
rs111589749	rs59308154	0.159	16809
rs111589749	rs201447946	1.0	18407
rs111589749	rs2733831	0.159	18471
rs111589749	chr9.12703870	1.0	18857
rs111589749	rs17280279	1.0	18978
rs111589749	rs2209278	1.0	21639
rs111589749	rs17280629	1.0	23256
rs111589749	rs113819841	1.0	24767
rs76969096	rs112201749	1.0	364
rs76969096	rs77445059	1.0	863
rs76969096	rs117687305	1.0	1321
rs76969096	rs74889423	1.0	1577
rs76969096	rs11791497	1.0	2807
rs76969096	rs11787674	1.0	2838
rs76969096	rs11791954	1.0	2964
rs76969096	rs112923802	1.0	3687
rs76969096	rs2762457	0.156	4248
rs76969096	rs76988967	1.0	4582
rs76969096	rs62638049	1.0	4620
rs76969096	rs61758391	1.0	4853
rs76969096	rs61758394	1.0	5162
rs76969096	rs11787999	1.0	8667
rs76969096	rs34509359	1.0	9190
rs76969096	rs141808617	1.0	11887
rs76969096	rs74606098	1.0	12627
rs76969096	rs77446525	1.0	12938
rs76969096	rs139301549	1.0	13060
rs76969096	rs35866166	1.0	13406
rs76969096	rs112342609	1.0	13764
rs76969096	rs77990455	1.0	14816
rs76969096	rs149076115	1.0	14856
rs76969096	rs79662637	1.0	15987
rs76969096	rs59308154	0.159	16757
rs76969096	rs201447946	1.0	18355
rs76969096	rs2733831	0.159	18419
rs76969096	chr9.12703870	1.0	18805
rs76969096	rs17280279	1.0	18926
rs76969096	rs2209278	1.0	21587
rs76969096	rs17280629	1.0	23204
rs76969096	rs113819841	1.0	24715
rs112201749	rs77445059	1.0	499
rs112201749	rs117687305	1.0	957
rs112201749	rs74889423	1.0	1213
rs112201749	rs11791497	1.0	2443
rs112201749	rs11787674	1.0	2474
rs112201749	rs11791954	1.0	2600
rs112201749	rs112923802	1.0	3323
rs112201749	rs2762457	0.156	3884
rs112201749	rs76988967	1.0	4218
rs112201749	rs62638049	1.0	4256
rs112201749	rs61758391	1.0	4489
rs112201749	rs61758394	1.0	4798
rs112201749	rs11787999	1.0	8303
rs112201749	rs34509359	1.0	8826
rs112201749	rs141808617	1.0	11523
rs112201749	rs74606098	1.0	12263
rs112201749	rs77446525	1.0	12574
rs112201749	rs139301549	1.0	12696
rs112201749	rs35866166	1.0	13042
rs112201749	rs112342609	1.0	13400
rs112201749	rs77990455	1.0	14452
rs112201749	rs149076115	1.0	14492
rs112201749	rs79662637	1.0	15623
rs112201749	rs59308154	0.159	16393
rs112201749	rs201447946	1.0	17991
rs112201749	rs2733831	0.159	18055
rs112201749	chr9.12703870	1.0	18441
rs112201749	rs17280279	1.0	18562
rs112201749	rs2209278	1.0	21223
rs112201749	rs17280629	1.0	22840
rs112201749	rs113819841	1.0	24351
rs77445059	rs117687305	1.0	458
rs77445059	rs74889423	1.0	714
rs77445059	rs11791497	1.0	1944
rs77445059	rs11787674	1.0	1975
rs77445059	rs11791954	1.0	2101
rs77445059	rs112923802	1.0	2824
rs77445059	rs2762457	0.156	3385
rs77445059	rs76988967	1.0	3719
rs77445059	rs62638049	1.0	3757
rs77445059	rs61758391	1.0	3990
rs77445059	rs61758394	1.0	4299
rs77445059	rs11787999	1.0	7804
rs77445059	rs34509359	1.0	8327
rs77445059	rs141808617	1.0	11024
rs77445059	rs74606098	1.0	11764
rs77445059	rs77446525	1.0	12075
rs77445059	rs139301549	1.0	12197
rs77445059	rs35866166	1.0	12543
rs77445059	rs112342609	1.0	12901
rs77445059	rs77990455	1.0	13953
rs77445059	rs149076115	1.0	13993
rs77445059	rs79662637	1.0	15124
rs77445059	rs59308154	0.159	15894
rs77445059	rs201447946	1.0	17492
rs77445059	rs2733831	0.159	17556
rs77445059	chr9.12703870	1.0	17942
rs77445059	rs17280279	1.0	18063
rs77445059	rs2209278	1.0	20724
rs77445059	rs17280629	1.0	22341
rs77445059	rs113819841	1.0	23852
rs117687305	rs74889423	1.0	256
rs117687305	rs11791497	1.0	1486
rs117687305	rs11787674	1.0	1517
rs117687305	rs11791954	1.0	1643
rs117687305	rs112923802	1.0	2366
rs117687305	rs2762457	0.156	2927
rs117687305	rs76988967	1.0	3261
rs117687305	rs62638049	1.0	3299
rs117687305	rs61758391	1.0	3532
rs117687305	rs61758394	1.0	3841
rs117687305	rs11787999	1.0	7346
rs117687305	rs34509359	1.0	7869
rs117687305	rs141808617	1.0	10566
rs117687305	rs74606098	1.0	11306
rs117687305	rs77446525	1.0	11617
rs117687305	rs139301549	1.0	11739
rs117687305	rs35866166	1.0	12085
rs117687305	rs112342609	1.0	12443
rs117687305	rs77990455	1.0	13495
rs117687305	rs149076115	1.0	13535
rs117687305	rs79662637	1.0	14666
rs117687305	rs59308154	0.159	15436
rs117687305	rs201447946	1.0	17034
rs117687305	rs2733831	0.159	17098
rs117687305	chr9.12703870	1.0	17484
rs117687305	rs17280279	1.0	17605
rs117687305	rs2209278	1.0	20266
rs117687305	rs17280629	1.0	21883
rs117687305	rs113819841	1.0	23394
rs74889423	rs11791497	1.0	1230
rs74889423	rs11787674	1.0	1261
rs74889423	rs11791954	1.0	1387
rs74889423	rs112923802	1.0	2110
rs74889423	rs2762457	0.156	2671
rs74889423	rs76988967	1.0	3005
rs74889423	rs62638049	1.0	3043
rs74889423	rs61758391	1.0	3276
rs74889423	rs61758394	1.0	3585
rs74889423	rs11787999	1.0	7090
rs74889423	rs34509359	1.0	7613
rs74889423	rs141808617	1.0	10310
rs74889423	rs74606098	1.0	11050
rs74889423	rs77446525	1.0	11361
rs74889423	rs139301549	1.0	11483
rs74889423	rs35866166	1.0	11829
rs74889423	rs112342609	1.0	12187
rs74889423	rs77990455	1.0	13239
rs74889423	rs149076115	1.0	13279
rs74889423	rs79662637	1.0	14410
rs74889423	rs59308154	0.159	15180
rs74889423	rs201447946	1.0	16778
rs74889423	rs2733831	0.159	16842
rs74889423	chr9.12703870	1.0	17228
rs74889423	rs17280279	1.0	17349
rs74889423	rs2209278	1.0	20010
rs74889423	rs17280629	1.0	21627
rs74889423	rs113819841	1.0	23138
rs11791497	rs11787674	1.0	31
rs11791497	rs11791954	1.0	157
rs11791497	rs112923802	1.0	880
rs11791497	rs2762457	0.156	1441
rs11791497	rs76988967	1.0	1775
rs11791497	rs62638049	1.0	1813
rs11791497	rs61758391	1.0	2046
rs11791497	rs61758394	1.0	2355
rs11791497	rs11787999	1.0	5860
rs11791497	rs34509359	1.0	6383
rs11791497	rs141808617	1.0	9080
rs11791497	rs74606098	1.0	9820
rs11791497	rs77446525	1.0	10131
rs11791497	rs139301549	1.0	10253
rs11791497	rs35866166	1.0	10599
rs11791497	rs112342609	1.0	10957
rs11791497	rs77990455	1.0	12009
rs11791497	rs149076115	1.0	12049
rs11791497	rs79662637	1.0	13180
rs11791497	rs59308154	0.159	13950
rs11791497	rs201447946	1.0	15548
rs11791497	rs2733831	0.159	15612
rs11791497	chr9.12703870	1.0	15998
rs11791497	rs17280279	1.0	16119
rs11791497	rs2209278	1.0	18780
rs11791497	rs17280629	1.0	20397
rs11791497	rs113819841	1.0	21908
rs11787674	rs11791954	1.0	126
rs11787674	rs112923802	1.0	849
rs11787674	rs2762457	0.156	1410
rs11787674	rs76988967	1.0	1744
rs11787674	rs62638049	1.0	1782
rs11787674	rs61758391	1.0	2015
rs11787674	rs61758394	1.0	2324
rs11787674	rs11787999	1.0	5829
rs11787674	rs34509359	1.0	6352
rs11787674	rs141808617	1.0	9049
rs11787674	rs74606098	1.0	9789
rs11787674	rs77446525	1.0	10100
rs11787674	rs139301549	1.0	10222
rs11787674	rs35866166	1.0	10568
rs11787674	rs112342609	1.0	10926
rs11787674	rs77990455	1.0	11978
rs11787674	rs149076115	1.0	12018
rs11787674	rs79662637	1.0	13149
rs11787674	rs59308154	0.159	13919
rs11787674	rs201447946	1.0	15517
rs11787674	rs2733831	0.159	15581
rs11787674	chr9.12703870	1.0	15967
rs11787674	rs17280279	1.0	16088
rs11787674	rs2209278	1.0	18749
rs11787674	rs17280629	1.0	20366
rs11787674	rs113819841	1.0	21877
rs11791954	rs112923802	1.0	723
rs11791954	rs2762457	0.156	1284
rs11791954	rs76988967	1.0	1618
rs11791954	rs62638049	1.0	1656
rs11791954	rs61758391	1.0	1889
rs11791954	rs61758394	1.0	2198
rs11791954	rs11787999	1.0	5703
rs11791954	rs34509359	1.0	6226
rs11791954	rs141808617	1.0	8923
rs11791954	rs74606098	1.0	9663
rs11791954	rs77446525	1.0	9974
rs11791954	rs139301549	1.0	10096
rs11791954	rs35866166	1.0	10442
rs11791954	rs112342609	1.0	10800
rs11791954	rs77990455	1.0	11852
rs11791954	rs149076115	1.0	11892
rs11791954	rs79662637	1.0	13023
rs11791954	rs59308154	0.159	13793
rs11791954	rs201447946	1.0	15391
rs11791954	rs2733831	0.159	15455
rs11791954	chr9.12703870	1.0	15841
rs11791954	rs17280279	1.0	15962
rs11791954	rs2209278	1.0	18623
rs11791954	rs17280629	1.0	20240
rs11791954	rs113819841	1.0	21751
rs112923802	rs2762457	0.156	561
rs112923802	rs76988967	1.0	895
rs112923802	rs62638049	1.0	933
rs112923802	rs61758391	1.0	1166
rs112923802	rs61758394	1.0	1475
rs112923802	rs11787999	1.0	4980
rs112923802	rs34509359	1.0	5503
rs112923802	rs141808617	1.0	8200
rs112923802	rs74606098	1.0	8940
rs112923802	rs77446525	1.0	9251
rs112923802	rs139301549	1.0	9373
rs112923802	rs35866166	1.0	9719
rs112923802	rs112342609	1.0	10077
rs112923802	rs77990455	1.0	11129
rs112923802	rs149076115	1.0	11169
rs112923802	rs79662637	1.0	12300
rs112923802	rs59308154	0.159	13070
rs112923802	rs201447946	1.0	14668
rs112923802	rs2733831	0.159	14732
rs112923802	chr9.12703870	1.0	15118
rs112923802	rs17280279	1.0	15239
rs112923802	rs2209278	1.0	17900
rs112923802	rs17280629	1.0	19517
rs112923802	rs113819841	1.0	21028
rs2762457	rs76988967	0.156	334
rs2762457	rs62638049	0.156	372
rs2762457	rs61758391	0.156	605
rs2762457	rs61758394	0.156	914
rs2762457	rs11787999	0.156	4419
rs2762457	rs34509359	0.156	4942
rs2762457	rs141808617	0.156	7639
rs2762457	rs74606098	0.156	8379
rs2762457	rs77446525	0.156	8690
rs2762457	rs139301549	0.156	8812
rs2762457	rs35866166	0.156	9158
rs2762457	rs112342609	0.156	9516
rs2762457	rs77990455	0.156	10568
rs2762457	rs149076115	0.156	10608
rs2762457	rs79662637	0.156	11739
rs2762457	rs59308154	0.899	12509
rs2762457	rs201447946	0.156	14107
rs2762457	rs2733831	0.899	14171
rs2762457	chr9.12703870	0.156	14557
rs2762457	rs17280279	0.156	14678
rs2762457	rs2209278	0.156	17339
rs2762457	rs17280629	0.156	18956
rs2762457	rs113819841	0.156	20467
rs76988967	rs62638049	1.0	38
rs76988967	rs61758391	1.0	271
rs76988967	rs61758394	1.0	580
rs76988967	rs11787999	1.0	4085
rs76988967	rs34509359	1.0	4608
rs76988967	rs141808617	1.0	7305
rs76988967	rs74606098	1.0	8045
rs76988967	rs77446525	1.0	8356
rs76988967	rs139301549	1.0	8478
rs76988967	rs35866166	1.0	8824
rs76988967	rs112342609	1.0	9182
rs76988967	rs77990455	1.0	10234
rs76988967	rs149076115	1.0	10274
rs76988967	rs79662637	1.0	11405
rs76988967	rs59308154	0.159	12175
rs76988967	rs201447946	1.0	13773
rs76988967	rs2733831	0.159	13837
rs76988967	chr9.12703870	1.0	14223
rs76988967	rs17280279	1.0	14344
rs76988967	rs2209278	1.0	17005
rs76988967	rs17280629	1.0	18622
rs76988967	rs113819841	1.0	20133
rs62638049	rs61758391	1.0	233
rs62638049	rs61758394	1.0	542
rs62638049	rs11787999	1.0	4047
rs62638049	rs34509359	1.0	4570
rs62638049	rs141808617	1.0	7267
rs62638049	rs74606098	1.0	8007
rs62638049	rs77446525	1.0	8318
rs62638049	rs139301549	1.0	8440
rs62638049	rs35866166	1.0	8786
rs62638049	rs112342609	1.0	9144
rs62638049	rs77990455	1.0	10196
rs62638049	rs149076115	1.0	10236
rs62638049	rs79662637	1.0	11367
rs62638049	rs59308154	0.159	12137
rs62638049	rs201447946	1.0	13735
rs62638049	rs2733831	0.159	13799
rs62638049	chr9.12703870	1.0	14185
rs62638049	rs17280279	1.0	14306
rs62638049	rs2209278	1.0	16967
rs62638049	rs17280629	1.0	18584
rs62638049	rs113819841	1.0	20095
rs61758391	rs61758394	1.0	309
rs61758391	rs11787999	1.0	3814
rs61758391	rs34509359	1.0	4337
rs61758391	rs141808617	1.0	7034
rs61758391	rs74606098	1.0	7774
rs61758391	rs77446525	1.0	8085
rs61758391	rs139301549	1.0	8207
rs61758391	rs35866166	1.0	8553
rs61758391	rs112342609	1.0	8911
rs61758391	rs77990455	1.0	9963
rs61758391	rs149076115	1.0	10003
rs61758391	rs79662637	1.0	11134
rs61758391	rs59308154	0.159	11904
rs61758391	rs201447946	1.0	13502
rs61758391	rs2733831	0.159	13566
rs61758391	chr9.12703870	1.0	13952
rs61758391	rs17280279	1.0	14073
rs61758391	rs2209278	1.0	16734
rs61758391	rs17280629	1.0	18351
rs61758391	rs113819841	1.0	19862
rs61758394	rs11787999	1.0	3505
rs61758394	rs34509359	1.0	4028
rs61758394	rs141808617	1.0	6725
rs61758394	rs74606098	1.0	7465
rs61758394	rs77446525	1.0	7776
rs61758394	rs139301549	1.0	7898
rs61758394	rs35866166	1.0	8244
rs61758394	rs112342609	1.0	8602
rs61758394	rs77990455	1.0	9654
rs61758394	rs149076115	1.0	9694
rs61758394	rs79662637	1.0	10825
rs61758394	rs59308154	0.159	11595
rs61758394	rs201447946	1.0	13193
rs61758394	rs2733831	0.159	13257
rs61758394	chr9.12703870	1.0	13643
rs61758394	rs17280279	1.0	13764
rs61758394	rs2209278	1.0	16425
rs61758394	rs17280629	1.0	18042
rs61758394	rs113819841	1.0	19553
rs11787999	rs34509359	1.0	523
rs11787999	rs141808617	1.0	3220
rs11787999	rs74606098	1.0	3960
rs11787999	rs77446525	1.0	4271
rs11787999	rs139301549	1.0	4393
rs11787999	rs35866166	1.0	4739
rs11787999	rs112342609	1.0	5097
rs11787999	rs77990455	1.0	6149
rs11787999	rs149076115	1.0	6189
rs11787999	rs79662637	1.0	7320
rs11787999	rs59308154	0.159	8090
rs11787999	rs201447946	1.0	9688
rs11787999	rs2733831	0.159	9752
rs11787999	chr9.12703870	1.0	10138
rs11787999	rs17280279	1.0	10259
rs11787999	rs2209278	1.0	12920
rs11787999	rs17280629	1.0	14537
rs11787999	rs113819841	1.0	16048
rs34509359	rs141808617	1.0	2697
rs34509359	rs74606098	1.0	3437
rs34509359	rs77446525	1.0	3748
rs34509359	rs139301549	1.0	3870
rs34509359	rs35866166	1.0	4216
rs34509359	rs112342609	1.0	4574
rs34509359	rs77990455	1.0	5626
[truncated: 146 more rows]

## Sheet: SLC24A4
Marker1	Marker2	r^2	Distance (bp)
rs12896399	rs117438089	0.07	81076
rs12896399	rs34755843	0.07	81143
rs12896399	rs4904887	0.044	81857
rs12896399	rs78487705	0.053	83026
rs12896399	rs78749625	0.053	86875
rs12896399	rs61367228	0.053	89515
rs12896399	rs4904889	0.012	94698
rs12896399	rs12590749	0.087	94805
rs12896399	rs59778360	0.023	97387
rs12896399	rs4243695	0.03	97651
rs12896399	rs4243696	0.022	97679
rs12896399	rs4904891	0.023	98056
rs12896399	rs4904892	0.023	98057
rs12896399	rs4904896	0.123	101550
rs12896399	rs4904897	0.111	101599
rs12896399	rs28671668	0.123	102340
rs12896399	rs11624887	0.111	104153
rs12896399	rs4904903	0.111	105131
rs12896399	rs11160063	0.111	105352
rs12896399	rs17128288	0.087	106131
rs12896399	rs10139051	0.061	106402
rs12896399	rs12435024	0.017	107988
rs12896399	rs10139066	0.017	113922
rs12896399	rs11624626	0.017	114092
rs12896399	rs10142146	0.017	114678
rs12896399	rs10142236	0.017	114768
rs12896399	rs10142321	0.017	114844
rs12896399	rs4900120	0.017	115000
rs12896399	rs11443072	0.017	115342
rs12896399	rs8010919	0.017	115430
rs12896399	rs7150295	0.017	116283
rs12896399	rs4414423	0.017	116326
rs12896399	rs10143402	0.017	116450
rs12896399	rs4603491	0.017	116469
rs12896399	rs10431740	0.017	118279
rs12896399	rs4904912	0.017	118760
rs12896399	rs4904913	0.017	118796
rs12896399	rs7152962	0.131	121375
rs12896399	rs2402139	0.131	123206
rs12896399	rs59977926	0.083	142736
rs12896399	rs10594259	0.114	143066
rs12896399	rs8015178	0.114	143189
rs12896399	rs35617057	0.092	143279
rs12896399	rs12894869	0.114	143608
rs12896399	rs12895667	0.083	143921
rs12896399	rs7142428	0.114	144507
rs12896399	rs4410008	0.064	144618
rs12896399	rs7142789	0.076	144698
rs12896399	rs7143110	0.064	144710
rs12896399	rs7144261	0.064	144796
rs12896399	rs12881123	0.064	144971
rs12896399	rs12882088	0.064	144972
rs12896399	rs11621551	0.083	145078
rs12896399	rs7143416	0.064	145130
rs12896399	rs7144273	0.128	146708
rs12896399	rs12894551	0.037	148703
rs12896399	rs4904918	0.045	153635
rs12896399	rs10131374	0.064	153868
rs12896399	rs28668079	0.061	153892
rs12896399	rs17128324	0.074	153928
rs12896399	rs61977311	0.045	156782
rs12896399	rs11160067	0.058	157382
rs12896399	rs8019291	0.061	157501
rs12896399	rs7401792	0.002	157598
rs12896399	rs73339573	0.061	157976
rs12896399	rs941648	0.045	158074
rs12896399	rs3993878	0.058	158320
rs12896399	rs10129711	0.045	158355
rs12896399	rs12879396	0.002	158382
rs12896399	rs10129728	0.045	158388
rs12896399	rs10130041	0.045	158439
rs12896399	rs4900124	0.045	158774
rs12896399	rs9323876	0.061	158780
rs12896399	rs10130373	0.045	158912
rs12896399	rs12880508	0.044	159188
rs12896399	rs11160069	0.045	160230
rs12896399	rs7154848	0.045	160356
rs12896399	rs7155002	0.0	160409
rs12896399	rs9323877	0.032	160606
rs12896399	rs7154400	0.032	160652
rs12896399	rs4497611	0.045	162693
rs12896399	rs4406992	0.045	162957
rs12896399	rs12435220	0.035	163020
rs12896399	rs8008388	0.035	163027
rs12896399	rs12883528	0.035	163276
rs12896399	rs11623019	0.035	163308
rs12896399	rs4904924	0.035	163315
rs12896399	rs4904925	0.035	163356
rs12896399	rs4904926	0.035	163364
rs12896399	rs4904927	0.034	163579
rs12896399	rs4904929	0.05	163630
rs12896399	rs1998098	0.034	164602
rs12896399	rs11160071	0.035	164752
rs117438089	rs34755843	1.0	67
rs117438089	rs4904887	0.101	781
rs117438089	rs78487705	0.923	1950
rs117438089	rs78749625	0.923	5799
rs117438089	rs61367228	0.923	8439
rs117438089	rs4904889	0.271	13622
rs117438089	rs12590749	0.019	13729
rs117438089	rs59778360	0.255	16311
rs117438089	rs4243695	0.208	16575
rs117438089	rs4243696	0.27	16603
rs117438089	rs4904891	0.255	16980
rs117438089	rs4904892	0.255	16981
rs117438089	rs4904896	0.276	20474
rs117438089	rs4904897	0.547	20523
rs117438089	rs28671668	0.276	21264
rs117438089	rs11624887	0.547	23077
rs117438089	rs4904903	0.547	24055
rs117438089	rs11160063	0.547	24276
rs117438089	rs17128288	0.321	25055
rs117438089	rs10139051	0.236	25326
rs117438089	rs12435024	0.184	26912
rs117438089	rs10139066	0.184	32846
rs117438089	rs11624626	0.184	33016
rs117438089	rs10142146	0.184	33602
rs117438089	rs10142236	0.184	33692
rs117438089	rs10142321	0.184	33768
rs117438089	rs4900120	0.184	33924
rs117438089	rs11443072	0.184	34266
rs117438089	rs8010919	0.184	34354
rs117438089	rs7150295	0.184	35207
rs117438089	rs4414423	0.184	35250
rs117438089	rs10143402	0.184	35374
rs117438089	rs4603491	0.184	35393
rs117438089	rs10431740	0.184	37203
rs117438089	rs4904912	0.184	37684
rs117438089	rs4904913	0.184	37720
rs117438089	rs7152962	0.003	40299
rs117438089	rs2402139	0.003	42130
rs117438089	rs59977926	0.017	61660
rs117438089	rs10594259	0.134	61990
rs117438089	rs8015178	0.134	62113
rs117438089	rs35617057	0.145	62203
rs117438089	rs12894869	0.134	62532
rs117438089	rs12895667	0.157	62845
rs117438089	rs7142428	0.134	63431
rs117438089	rs4410008	0.169	63542
rs117438089	rs7142789	0.264	63622
rs117438089	rs7143110	0.169	63634
rs117438089	rs7144261	0.169	63720
rs117438089	rs12881123	0.169	63895
rs117438089	rs12882088	0.169	63896
rs117438089	rs11621551	0.157	64002
rs117438089	rs7143416	0.169	64054
rs117438089	rs7144273	0.215	65632
rs117438089	rs12894551	0.236	67627
rs117438089	rs4904918	0.071	72559
rs117438089	rs10131374	0.0	72792
rs117438089	rs28668079	0.189	72816
rs117438089	rs17128324	0.164	72852
rs117438089	rs61977311	0.071	75706
rs117438089	rs11160067	0.06	76306
rs117438089	rs8019291	0.189	76425
rs117438089	rs7401792	0.048	76522
rs117438089	rs73339573	0.189	76900
rs117438089	rs941648	0.071	76998
rs117438089	rs3993878	0.06	77244
rs117438089	rs10129711	0.071	77279
rs117438089	rs12879396	0.048	77306
rs117438089	rs10129728	0.071	77312
rs117438089	rs10130041	0.071	77363
rs117438089	rs4900124	0.071	77698
rs117438089	rs9323876	0.189	77704
rs117438089	rs10130373	0.071	77836
rs117438089	rs12880508	0.066	78112
rs117438089	rs11160069	0.071	79154
rs117438089	rs7154848	0.071	79280
rs117438089	rs7155002	0.055	79333
rs117438089	rs9323877	0.073	79530
rs117438089	rs7154400	0.073	79576
rs117438089	rs4497611	0.071	81617
rs117438089	rs4406992	0.071	81881
rs117438089	rs12435220	0.059	81944
rs117438089	rs8008388	0.059	81951
rs117438089	rs12883528	0.059	82200
rs117438089	rs11623019	0.059	82232
rs117438089	rs4904924	0.059	82239
rs117438089	rs4904925	0.059	82280
rs117438089	rs4904926	0.059	82288
rs117438089	rs4904927	0.128	82503
rs117438089	rs4904929	0.047	82554
rs117438089	rs1998098	0.128	83526
rs117438089	rs11160071	0.059	83676
rs34755843	rs4904887	0.101	714
rs34755843	rs78487705	0.923	1883
rs34755843	rs78749625	0.923	5732
rs34755843	rs61367228	0.923	8372
rs34755843	rs4904889	0.271	13555
rs34755843	rs12590749	0.019	13662
rs34755843	rs59778360	0.255	16244
rs34755843	rs4243695	0.208	16508
rs34755843	rs4243696	0.27	16536
rs34755843	rs4904891	0.255	16913
rs34755843	rs4904892	0.255	16914
rs34755843	rs4904896	0.276	20407
rs34755843	rs4904897	0.547	20456
rs34755843	rs28671668	0.276	21197
rs34755843	rs11624887	0.547	23010
rs34755843	rs4904903	0.547	23988
rs34755843	rs11160063	0.547	24209
rs34755843	rs17128288	0.321	24988
rs34755843	rs10139051	0.236	25259
rs34755843	rs12435024	0.184	26845
rs34755843	rs10139066	0.184	32779
rs34755843	rs11624626	0.184	32949
rs34755843	rs10142146	0.184	33535
rs34755843	rs10142236	0.184	33625
rs34755843	rs10142321	0.184	33701
rs34755843	rs4900120	0.184	33857
rs34755843	rs11443072	0.184	34199
rs34755843	rs8010919	0.184	34287
rs34755843	rs7150295	0.184	35140
rs34755843	rs4414423	0.184	35183
rs34755843	rs10143402	0.184	35307
rs34755843	rs4603491	0.184	35326
rs34755843	rs10431740	0.184	37136
rs34755843	rs4904912	0.184	37617
rs34755843	rs4904913	0.184	37653
rs34755843	rs7152962	0.003	40232
rs34755843	rs2402139	0.003	42063
rs34755843	rs59977926	0.017	61593
rs34755843	rs10594259	0.134	61923
rs34755843	rs8015178	0.134	62046
rs34755843	rs35617057	0.145	62136
rs34755843	rs12894869	0.134	62465
rs34755843	rs12895667	0.157	62778
rs34755843	rs7142428	0.134	63364
rs34755843	rs4410008	0.169	63475
rs34755843	rs7142789	0.264	63555
rs34755843	rs7143110	0.169	63567
rs34755843	rs7144261	0.169	63653
rs34755843	rs12881123	0.169	63828
rs34755843	rs12882088	0.169	63829
rs34755843	rs11621551	0.157	63935
rs34755843	rs7143416	0.169	63987
rs34755843	rs7144273	0.215	65565
rs34755843	rs12894551	0.236	67560
rs34755843	rs4904918	0.071	72492
rs34755843	rs10131374	0.0	72725
rs34755843	rs28668079	0.189	72749
rs34755843	rs17128324	0.164	72785
rs34755843	rs61977311	0.071	75639
rs34755843	rs11160067	0.06	76239
rs34755843	rs8019291	0.189	76358
rs34755843	rs7401792	0.048	76455
rs34755843	rs73339573	0.189	76833
rs34755843	rs941648	0.071	76931
rs34755843	rs3993878	0.06	77177
rs34755843	rs10129711	0.071	77212
rs34755843	rs12879396	0.048	77239
rs34755843	rs10129728	0.071	77245
rs34755843	rs10130041	0.071	77296
rs34755843	rs4900124	0.071	77631
rs34755843	rs9323876	0.189	77637
rs34755843	rs10130373	0.071	77769
rs34755843	rs12880508	0.066	78045
rs34755843	rs11160069	0.071	79087
rs34755843	rs7154848	0.071	79213
rs34755843	rs7155002	0.055	79266
rs34755843	rs9323877	0.073	79463
rs34755843	rs7154400	0.073	79509
rs34755843	rs4497611	0.071	81550
rs34755843	rs4406992	0.071	81814
rs34755843	rs12435220	0.059	81877
rs34755843	rs8008388	0.059	81884
rs34755843	rs12883528	0.059	82133
rs34755843	rs11623019	0.059	82165
rs34755843	rs4904924	0.059	82172
rs34755843	rs4904925	0.059	82213
rs34755843	rs4904926	0.059	82221
rs34755843	rs4904927	0.128	82436
rs34755843	rs4904929	0.047	82487
rs34755843	rs1998098	0.128	83459
rs34755843	rs11160071	0.059	83609
rs4904887	rs78487705	0.093	1169
rs4904887	rs78749625	0.093	5018
rs4904887	rs61367228	0.093	7658
rs4904887	rs4904889	0.217	12841
rs4904887	rs12590749	0.361	12948
rs4904887	rs59778360	0.229	15530
rs4904887	rs4243695	0.21	15794
rs4904887	rs4243696	0.22	15822
rs4904887	rs4904891	0.229	16199
rs4904887	rs4904892	0.229	16200
rs4904887	rs4904896	0.13	19693
rs4904887	rs4904897	0.126	19742
rs4904887	rs28671668	0.13	20483
rs4904887	rs11624887	0.126	22296
rs4904887	rs4904903	0.126	23274
rs4904887	rs11160063	0.126	23495
rs4904887	rs17128288	0.194	24274
rs4904887	rs10139051	0.094	24545
rs4904887	rs12435024	0.136	26131
rs4904887	rs10139066	0.136	32065
rs4904887	rs11624626	0.136	32235
rs4904887	rs10142146	0.136	32821
rs4904887	rs10142236	0.136	32911
rs4904887	rs10142321	0.136	32987
rs4904887	rs4900120	0.136	33143
rs4904887	rs11443072	0.136	33485
rs4904887	rs8010919	0.136	33573
rs4904887	rs7150295	0.136	34426
rs4904887	rs4414423	0.136	34469
rs4904887	rs10143402	0.136	34593
rs4904887	rs4603491	0.136	34612
rs4904887	rs10431740	0.136	36422
rs4904887	rs4904912	0.136	36903
rs4904887	rs4904913	0.136	36939
rs4904887	rs7152962	0.285	39518
rs4904887	rs2402139	0.285	41349
rs4904887	rs59977926	0.29	60879
rs4904887	rs10594259	0.16	61209
rs4904887	rs8015178	0.16	61332
rs4904887	rs35617057	0.142	61422
rs4904887	rs12894869	0.16	61751
rs4904887	rs12895667	0.191	62064
rs4904887	rs7142428	0.16	62650
rs4904887	rs4410008	0.173	62761
rs4904887	rs7142789	0.085	62841
rs4904887	rs7143110	0.173	62853
rs4904887	rs7144261	0.173	62939
rs4904887	rs12881123	0.173	63114
rs4904887	rs12882088	0.173	63115
rs4904887	rs11621551	0.191	63221
rs4904887	rs7143416	0.173	63273
rs4904887	rs7144273	0.107	64851
rs4904887	rs12894551	0.242	66846
rs4904887	rs4904918	0.097	71778
rs4904887	rs10131374	0.017	72011
rs4904887	rs28668079	0.045	72035
rs4904887	rs17128324	0.055	72071
rs4904887	rs61977311	0.097	74925
rs4904887	rs11160067	0.11	75525
rs4904887	rs8019291	0.045	75644
rs4904887	rs7401792	0.05	75741
rs4904887	rs73339573	0.045	76119
rs4904887	rs941648	0.097	76217
rs4904887	rs3993878	0.11	76463
rs4904887	rs10129711	0.097	76498
rs4904887	rs12879396	0.05	76525
rs4904887	rs10129728	0.097	76531
rs4904887	rs10130041	0.097	76582
rs4904887	rs4900124	0.097	76917
rs4904887	rs9323876	0.045	76923
rs4904887	rs10130373	0.097	77055
rs4904887	rs12880508	0.095	77331
rs4904887	rs11160069	0.097	78373
rs4904887	rs7154848	0.097	78499
rs4904887	rs7155002	0.039	78552
rs4904887	rs9323877	0.083	78749
rs4904887	rs7154400	0.083	78795
rs4904887	rs4497611	0.097	80836
rs4904887	rs4406992	0.097	81100
rs4904887	rs12435220	0.054	81163
rs4904887	rs8008388	0.054	81170
rs4904887	rs12883528	0.054	81419
rs4904887	rs11623019	0.054	81451
rs4904887	rs4904924	0.054	81458
rs4904887	rs4904925	0.054	81499
rs4904887	rs4904926	0.054	81507
rs4904887	rs4904927	0.016	81722
rs4904887	rs4904929	0.069	81773
rs4904887	rs1998098	0.016	82745
rs4904887	rs11160071	0.054	82895
rs78487705	rs78749625	1.0	3849
rs78487705	rs61367228	1.0	6489
rs78487705	rs4904889	0.326	11672
rs78487705	rs12590749	0.037	11779
rs78487705	rs59778360	0.307	14361
rs78487705	rs4243695	0.26	14625
rs78487705	rs4243696	0.323	14653
rs78487705	rs4904891	0.307	15030
rs78487705	rs4904892	0.307	15031
rs78487705	rs4904896	0.328	18524
rs78487705	rs4904897	0.609	18573
rs78487705	rs28671668	0.328	19314
rs78487705	rs11624887	0.609	21127
rs78487705	rs4904903	0.609	22105
rs78487705	rs11160063	0.609	22326
rs78487705	rs17128288	0.375	23105
rs78487705	rs10139051	0.288	23376
rs78487705	rs12435024	0.235	24962
rs78487705	rs10139066	0.235	30896
rs78487705	rs11624626	0.235	31066
rs78487705	rs10142146	0.235	31652
rs78487705	rs10142236	0.235	31742
rs78487705	rs10142321	0.235	31818
rs78487705	rs4900120	0.235	31974
rs78487705	rs11443072	0.235	32316
rs78487705	rs8010919	0.235	32404
rs78487705	rs7150295	0.235	33257
rs78487705	rs4414423	0.235	33300
rs78487705	rs10143402	0.235	33424
rs78487705	rs4603491	0.235	33443
rs78487705	rs10431740	0.235	35253
rs78487705	rs4904912	0.235	35734
rs78487705	rs4904913	0.235	35770
rs78487705	rs7152962	0.012	38349
rs78487705	rs2402139	0.012	40180
rs78487705	rs59977926	0.058	59710
rs78487705	rs10594259	0.199	60040
rs78487705	rs8015178	0.199	60163
rs78487705	rs35617057	0.209	60253
rs78487705	rs12894869	0.199	60582
rs78487705	rs12895667	0.22	60895
rs78487705	rs7142428	0.199	61481
rs78487705	rs4410008	0.231	61592
rs78487705	rs7142789	0.329	61672
rs78487705	rs7143110	0.231	61684
rs78487705	rs7144261	0.231	61770
rs78487705	rs12881123	0.231	61945
rs78487705	rs12882088	0.231	61946
rs78487705	rs11621551	0.22	62052
rs78487705	rs7143416	0.231	62104
rs78487705	rs7144273	0.282	63682
rs78487705	rs12894551	0.288	65677
rs78487705	rs4904918	0.084	70609
rs78487705	rs10131374	0.017	70842
rs78487705	rs28668079	0.215	70866
rs78487705	rs17128324	0.188	70902
rs78487705	rs61977311	0.084	73756
rs78487705	rs11160067	0.071	74356
rs78487705	rs8019291	0.215	74475
rs78487705	rs7401792	0.032	74572
rs78487705	rs73339573	0.215	74950
rs78487705	rs941648	0.084	75048
rs78487705	rs3993878	0.071	75294
rs78487705	rs10129711	0.084	75329
rs78487705	rs12879396	0.032	75356
rs78487705	rs10129728	0.084	75362
rs78487705	rs10130041	0.084	75413
rs78487705	rs4900124	0.084	75748
rs78487705	rs9323876	0.215	75754
rs78487705	rs10130373	0.084	75886
rs78487705	rs12880508	0.079	76162
rs78487705	rs11160069	0.084	77204
rs78487705	rs7154848	0.084	77330
rs78487705	rs7155002	0.038	77383
rs78487705	rs9323877	0.088	77580
rs78487705	rs7154400	0.088	77626
rs78487705	rs4497611	0.084	79667
rs78487705	rs4406992	0.084	79931
rs78487705	rs12435220	0.068	79994
rs78487705	rs8008388	0.068	80001
rs78487705	rs12883528	0.068	80250
rs78487705	rs11623019	0.068	80282
rs78487705	rs4904924	0.068	80289
rs78487705	rs4904925	0.068	80330
rs78487705	rs4904926	0.068	80338
rs78487705	rs4904927	0.142	80553
rs78487705	rs4904929	0.054	80604
rs78487705	rs1998098	0.142	81576
rs78487705	rs11160071	0.068	81726
rs78749625	rs61367228	1.0	2640
rs78749625	rs4904889	0.326	7823
rs78749625	rs12590749	0.037	7930
rs78749625	rs59778360	0.307	10512
rs78749625	rs4243695	0.26	10776
rs78749625	rs4243696	0.323	10804
rs78749625	rs4904891	0.307	11181
rs78749625	rs4904892	0.307	11182
rs78749625	rs4904896	0.328	14675
rs78749625	rs4904897	0.609	14724
rs78749625	rs28671668	0.328	15465
rs78749625	rs11624887	0.609	17278
rs78749625	rs4904903	0.609	18256
rs78749625	rs11160063	0.609	18477
rs78749625	rs17128288	0.375	19256
rs78749625	rs10139051	0.288	19527
rs78749625	rs12435024	0.235	21113
rs78749625	rs10139066	0.235	27047
rs78749625	rs11624626	0.235	27217
rs78749625	rs10142146	0.235	27803
rs78749625	rs10142236	0.235	27893
rs78749625	rs10142321	0.235	27969
rs78749625	rs4900120	0.235	28125
rs78749625	rs11443072	0.235	28467
rs78749625	rs8010919	0.235	28555
rs78749625	rs7150295	0.235	29408
rs78749625	rs4414423	0.235	29451
rs78749625	rs10143402	0.235	29575
rs78749625	rs4603491	0.235	29594
rs78749625	rs10431740	0.235	31404
rs78749625	rs4904912	0.235	31885
rs78749625	rs4904913	0.235	31921
rs78749625	rs7152962	0.012	34500
rs78749625	rs2402139	0.012	36331
rs78749625	rs59977926	0.058	55861
rs78749625	rs10594259	0.199	56191
rs78749625	rs8015178	0.199	56314
rs78749625	rs35617057	0.209	56404
rs78749625	rs12894869	0.199	56733
rs78749625	rs12895667	0.22	57046
rs78749625	rs7142428	0.199	57632
rs78749625	rs4410008	0.231	57743
rs78749625	rs7142789	0.329	57823
rs78749625	rs7143110	0.231	57835
rs78749625	rs7144261	0.231	57921
rs78749625	rs12881123	0.231	58096
rs78749625	rs12882088	0.231	58097
rs78749625	rs11621551	0.22	58203
rs78749625	rs7143416	0.231	58255
rs78749625	rs7144273	0.282	59833
rs78749625	rs12894551	0.288	61828
rs78749625	rs4904918	0.084	66760
rs78749625	rs10131374	0.017	66993
rs78749625	rs28668079	0.215	67017
rs78749625	rs17128324	0.188	67053
rs78749625	rs61977311	0.084	69907
rs78749625	rs11160067	0.071	70507
rs78749625	rs8019291	0.215	70626
rs78749625	rs7401792	0.032	70723
rs78749625	rs73339573	0.215	71101
rs78749625	rs941648	0.084	71199
rs78749625	rs3993878	0.071	71445
rs78749625	rs10129711	0.084	71480
rs78749625	rs12879396	0.032	71507
rs78749625	rs10129728	0.084	71513
rs78749625	rs10130041	0.084	71564
rs78749625	rs4900124	0.084	71899
rs78749625	rs9323876	0.215	71905
rs78749625	rs10130373	0.084	72037
rs78749625	rs12880508	0.079	72313
rs78749625	rs11160069	0.084	73355
rs78749625	rs7154848	0.084	73481
rs78749625	rs7155002	0.038	73534
rs78749625	rs9323877	0.088	73731
rs78749625	rs7154400	0.088	73777
rs78749625	rs4497611	0.084	75818
rs78749625	rs4406992	0.084	76082
rs78749625	rs12435220	0.068	76145
rs78749625	rs8008388	0.068	76152
rs78749625	rs12883528	0.068	76401
rs78749625	rs11623019	0.068	76433
rs78749625	rs4904924	0.068	76440
rs78749625	rs4904925	0.068	76481
rs78749625	rs4904926	0.068	76489
rs78749625	rs4904927	0.142	76704
rs78749625	rs4904929	0.054	76755
rs78749625	rs1998098	0.142	77727
rs78749625	rs11160071	0.068	77877
rs61367228	rs4904889	0.326	5183
rs61367228	rs12590749	0.037	5290
rs61367228	rs59778360	0.307	7872
rs61367228	rs4243695	0.26	8136
rs61367228	rs4243696	0.323	8164
rs61367228	rs4904891	0.307	8541
rs61367228	rs4904892	0.307	8542
rs61367228	rs4904896	0.328	12035
rs61367228	rs4904897	0.609	12084
rs61367228	rs28671668	0.328	12825
rs61367228	rs11624887	0.609	14638
rs61367228	rs4904903	0.609	15616
rs61367228	rs11160063	0.609	15837
rs61367228	rs17128288	0.375	16616
rs61367228	rs10139051	0.288	16887
rs61367228	rs12435024	0.235	18473
rs61367228	rs10139066	0.235	24407
rs61367228	rs11624626	0.235	24577
rs61367228	rs10142146	0.235	25163
rs61367228	rs10142236	0.235	25253
rs61367228	rs10142321	0.235	25329
rs61367228	rs4900120	0.235	25485
rs61367228	rs11443072	0.235	25827
rs61367228	rs8010919	0.235	25915
rs61367228	rs7150295	0.235	26768
rs61367228	rs4414423	0.235	26811
rs61367228	rs10143402	0.235	26935
rs61367228	rs4603491	0.235	26954
rs61367228	rs10431740	0.235	28764
rs61367228	rs4904912	0.235	29245
rs61367228	rs4904913	0.235	29281
rs61367228	rs7152962	0.012	31860
rs61367228	rs2402139	0.012	33691
rs61367228	rs59977926	0.058	53221
rs61367228	rs10594259	0.199	53551
rs61367228	rs8015178	0.199	53674
rs61367228	rs35617057	0.209	53764
rs61367228	rs12894869	0.199	54093
rs61367228	rs12895667	0.22	54406
rs61367228	rs7142428	0.199	54992
rs61367228	rs4410008	0.231	55103
rs61367228	rs7142789	0.329	55183
rs61367228	rs7143110	0.231	55195
rs61367228	rs7144261	0.231	55281
rs61367228	rs12881123	0.231	55456
rs61367228	rs12882088	0.231	55457
rs61367228	rs11621551	0.22	55563
rs61367228	rs7143416	0.231	55615
rs61367228	rs7144273	0.282	57193
rs61367228	rs12894551	0.288	59188
rs61367228	rs4904918	0.084	64120
rs61367228	rs10131374	0.017	64353
rs61367228	rs28668079	0.215	64377
rs61367228	rs17128324	0.188	64413
rs61367228	rs61977311	0.084	67267
rs61367228	rs11160067	0.071	67867
rs61367228	rs8019291	0.215	67986
rs61367228	rs7401792	0.032	68083
rs61367228	rs73339573	0.215	68461
rs61367228	rs941648	0.084	68559
rs61367228	rs3993878	0.071	68805
rs61367228	rs10129711	0.084	68840
rs61367228	rs12879396	0.032	68867
rs61367228	rs10129728	0.084	68873
rs61367228	rs10130041	0.084	68924
rs61367228	rs4900124	0.084	69259
rs61367228	rs9323876	0.215	69265
rs61367228	rs10130373	0.084	69397
rs61367228	rs12880508	0.079	69673
rs61367228	rs11160069	0.084	70715
rs61367228	rs7154848	0.084	70841
rs61367228	rs7155002	0.038	70894
rs61367228	rs9323877	0.088	71091
rs61367228	rs7154400	0.088	71137
rs61367228	rs4497611	0.084	73178
rs61367228	rs4406992	0.084	73442
rs61367228	rs12435220	0.068	73505
rs61367228	rs8008388	0.068	73512
rs61367228	rs12883528	0.068	73761
rs61367228	rs11623019	0.068	73793
rs61367228	rs4904924	0.068	73800
rs61367228	rs4904925	0.068	73841
rs61367228	rs4904926	0.068	73849
rs61367228	rs4904927	0.142	74064
rs61367228	rs4904929	0.054	74115
rs61367228	rs1998098	0.142	75087
rs61367228	rs11160071	0.068	75237
rs4904889	rs12590749	0.217	107
rs4904889	rs59778360	0.841	2689
rs4904889	rs4243695	0.786	2953
rs4904889	rs4243696	0.837	2981
rs4904889	rs4904891	0.841	3358
rs4904889	rs4904892	0.841	3359
rs4904889	rs4904896	0.587	6852
rs4904889	rs4904897	0.377	6901
rs4904889	rs28671668	0.587	7642
rs4904889	rs11624887	0.377	9455
rs4904889	rs4904903	0.377	10433
rs4904889	rs11160063	0.377	10654
rs4904889	rs17128288	0.684	11433
rs4904889	rs10139051	0.598	11704
rs4904889	rs12435024	0.767	13290
rs4904889	rs10139066	0.767	19224
rs4904889	rs11624626	0.767	19394
rs4904889	rs10142146	0.767	19980
rs4904889	rs10142236	0.767	20070
rs4904889	rs10142321	0.767	20146
rs4904889	rs4900120	0.767	20302
rs4904889	rs11443072	0.767	20644
rs4904889	rs8010919	0.767	20732
rs4904889	rs7150295	0.767	21585
rs4904889	rs4414423	0.767	21628
rs4904889	rs10143402	0.767	21752
rs4904889	rs4603491	0.767	21771
rs4904889	rs10431740	0.767	23581
rs4904889	rs4904912	0.767	24062
rs4904889	rs4904913	0.767	24098
rs4904889	rs7152962	0.156	26677
rs4904889	rs2402139	0.156	28508
rs4904889	rs59977926	0.135	48038
rs4904889	rs10594259	0.463	48368
rs4904889	rs8015178	0.463	48491
rs4904889	rs35617057	0.402	48581
rs4904889	rs12894869	0.463	48910
rs4904889	rs12895667	0.512	49223
rs4904889	rs7142428	0.463	49809
rs4904889	rs4410008	0.451	49920
rs4904889	rs7142789	0.182	50000
rs4904889	rs7143110	0.451	50012
rs4904889	rs7144261	0.451	50098
rs4904889	rs12881123	0.451	50273
rs4904889	rs12882088	0.451	50274
rs4904889	rs11621551	0.512	50380
rs4904889	rs7143416	0.451	50432
rs4904889	rs7144273	0.238	52010
rs4904889	rs12894551	0.694	54005
rs4904889	rs4904918	0.206	58937
rs4904889	rs10131374	0.077	59170
rs4904889	rs28668079	0.068	59194
rs4904889	rs17128324	0.097	59230
rs4904889	rs61977311	0.206	62084
rs4904889	rs11160067	0.247	62684
rs4904889	rs8019291	0.068	62803
rs4904889	rs7401792	0.126	62900
rs4904889	rs73339573	0.068	63278
rs4904889	rs941648	0.206	63376
rs4904889	rs3993878	0.247	63622
rs4904889	rs10129711	0.206	63657
rs4904889	rs12879396	0.126	63684
rs4904889	rs10129728	0.206	63690
rs4904889	rs10130041	0.206	63741
rs4904889	rs4900124	0.206	64076
rs4904889	rs9323876	0.068	64082
rs4904889	rs10130373	0.206	64214
rs4904889	rs12880508	0.195	64490
rs4904889	rs11160069	0.206	65532
rs4904889	rs7154848	0.206	65658
rs4904889	rs7155002	0.094	65711
rs4904889	rs9323877	0.234	65908
rs4904889	rs7154400	0.234	65954
rs4904889	rs4497611	0.206	67995
rs4904889	rs4406992	0.206	68259
rs4904889	rs12435220	0.17	68322
rs4904889	rs8008388	0.17	68329
rs4904889	rs12883528	0.17	68578
rs4904889	rs11623019	0.17	68610
rs4904889	rs4904924	0.17	68617
rs4904889	rs4904925	0.17	68658
rs4904889	rs4904926	0.17	68666
rs4904889	rs4904927	0.049	68881
rs4904889	rs4904929	0.209	68932
rs4904889	rs1998098	0.049	69904
rs4904889	rs11160071	0.17	70054
rs12590749	rs59778360	0.229	2582
rs12590749	rs4243695	0.226	2846
rs12590749	rs4243696	0.234	2874
rs12590749	rs4904891	0.229	3251
rs12590749	rs4904892	0.229	3252
rs12590749	rs4904896	0.087	6745
rs12590749	rs4904897	0.126	6794
rs12590749	rs28671668	0.087	7535
rs12590749	rs11624887	0.126	9348
rs12590749	rs4904903	0.126	10326
rs12590749	rs11160063	0.126	10547
rs12590749	rs17128288	0.194	11326
rs12590749	rs10139051	0.069	11597
rs12590749	rs12435024	0.102	13183
rs12590749	rs10139066	0.102	19117
rs12590749	rs11624626	0.102	19287
rs12590749	rs10142146	0.102	19873
rs12590749	rs10142236	0.102	19963
rs12590749	rs10142321	0.102	20039
rs12590749	rs4900120	0.102	20195
rs12590749	rs11443072	0.102	20537
rs12590749	rs8010919	0.102	20625
rs12590749	rs7150295	0.102	21478
rs12590749	rs4414423	0.102	21521
rs12590749	rs10143402	0.102	21645
rs12590749	rs4603491	0.102	21664
rs12590749	rs10431740	0.102	23474
rs12590749	rs4904912	0.102	23955
rs12590749	rs4904913	0.102	23991
rs12590749	rs7152962	0.719	26570
rs12590749	rs2402139	0.719	28401
rs12590749	rs59977926	0.505	47931
rs12590749	rs10594259	0.134	48261
rs12590749	rs8015178	0.134	48384
rs12590749	rs35617057	0.12	48474
rs12590749	rs12894869	0.134	48803
rs12590749	rs12895667	0.114	49116
rs12590749	rs7142428	0.134	49702
rs12590749	rs4410008	0.102	49813
rs12590749	rs7142789	0.05	49893
rs12590749	rs7143110	0.102	49905
rs12590749	rs7144261	0.102	49991
rs12590749	rs12881123	0.102	50166
rs12590749	rs12882088	0.102	50167
rs12590749	rs11621551	0.114	50273
rs12590749	rs7143416	0.102	50325
rs12590749	rs7144273	0.067	51903
rs12590749	rs12894551	0.172	53898
rs12590749	rs4904918	0.064	58830
rs12590749	rs10131374	0.248	59063
rs12590749	rs28668079	0.024	59087
rs12590749	rs17128324	0.031	59123
rs12590749	rs61977311	0.064	61977
rs12590749	rs11160067	0.074	62577
rs12590749	rs8019291	0.024	62696
rs12590749	rs7401792	0.002	62793
rs12590749	rs73339573	0.024	63171
rs12590749	rs941648	0.064	63269
rs12590749	rs3993878	0.074	63515
rs12590749	rs10129711	0.064	63550
rs12590749	rs12879396	0.002	63577
rs12590749	rs10129728	0.064	63583
rs12590749	rs10130041	0.064	63634
rs12590749	rs4900124	0.064	63969
rs12590749	rs9323876	0.024	63975
rs12590749	rs10130373	0.064	64107
rs12590749	rs12880508	0.062	64383
rs12590749	rs11160069	0.064	65425
rs12590749	rs7154848	0.064	65551
rs12590749	rs7155002	0.001	65604
rs12590749	rs9323877	0.054	65801
rs12590749	rs7154400	0.054	65847
rs12590749	rs4497611	0.064	67888
rs12590749	rs4406992	0.064	68152
rs12590749	rs12435220	0.036	68215
rs12590749	rs8008388	0.036	68222
rs12590749	rs12883528	0.036	68471
rs12590749	rs11623019	0.036	68503
rs12590749	rs4904924	0.036	68510
rs12590749	rs4904925	0.036	68551
rs12590749	rs4904926	0.036	68559
rs12590749	rs4904927	0.007	68774
rs12590749	rs4904929	0.045	68825
rs12590749	rs1998098	0.007	69797
rs12590749	rs11160071	0.036	69947
rs59778360	rs4243695	0.928	264
rs59778360	rs4243696	1.0	292
rs59778360	rs4904891	1.0	669
rs59778360	rs4904892	1.0	670
rs59778360	rs4904896	0.738	4163
rs59778360	rs4904897	0.548	4212
rs59778360	rs28671668	0.738	4953
rs59778360	rs11624887	0.548	6766
rs59778360	rs4904903	0.548	7744
rs59778360	rs11160063	0.548	7965
rs59778360	rs17128288	0.847	8744
rs59778360	rs10139051	0.645	9015
rs59778360	rs12435024	0.81	10601
rs59778360	rs10139066	0.81	16535
rs59778360	rs11624626	0.81	16705
rs59778360	rs10142146	0.81	17291
rs59778360	rs10142236	0.81	17381
rs59778360	rs10142321	0.81	17457
rs59778360	rs4900120	0.81	17613
rs59778360	rs11443072	0.81	17955
rs59778360	rs8010919	0.81	18043
rs59778360	rs7150295	0.81	18896
rs59778360	rs4414423	0.81	18939
rs59778360	rs10143402	0.81	19063
rs59778360	rs4603491	0.81	19082
rs59778360	rs10431740	0.81	20892
rs59778360	rs4904912	0.81	21373
rs59778360	rs4904913	0.81	21409
rs59778360	rs7152962	0.165	23988
rs59778360	rs2402139	0.165	25819
rs59778360	rs59977926	0.142	45349
rs59778360	rs10594259	0.404	45679
rs59778360	rs8015178	0.404	45802
rs59778360	rs35617057	0.428	45892
rs59778360	rs12894869	0.404	46221
rs59778360	rs12895667	0.454	46534
rs59778360	rs7142428	0.404	47120
rs59778360	rs4410008	0.48	47231
rs59778360	rs7142789	0.217	47311
rs59778360	rs7143110	0.48	47323
rs59778360	rs7144261	0.48	47409
rs59778360	rs12881123	0.48	47584
rs59778360	rs12882088	0.48	47585
rs59778360	rs11621551	0.454	47691
rs59778360	rs7143416	0.48	47743
rs59778360	rs7144273	0.265	49321
rs59778360	rs12894551	0.742	51316
rs59778360	rs4904918	0.246	56248
rs59778360	rs10131374	0.081	56481
rs59778360	rs28668079	0.109	56505
rs59778360	rs17128324	0.131	56541
rs59778360	rs61977311	0.246	59395
rs59778360	rs11160067	0.217	59995
rs59778360	rs8019291	0.109	60114
rs59778360	rs7401792	0.101	60211
rs59778360	rs73339573	0.109	60589
rs59778360	rs941648	0.246	60687
rs59778360	rs3993878	0.217	60933
rs59778360	rs10129711	0.246	60968
rs59778360	rs12879396	0.101	60995
rs59778360	rs10129728	0.246	61001
rs59778360	rs10130041	0.246	61052
rs59778360	rs4900124	0.246	61387
rs59778360	rs9323876	0.109	61393
rs59778360	rs10130373	0.246	61525
rs59778360	rs12880508	0.236	61801
rs59778360	rs11160069	0.246	62843
rs59778360	rs7154848	0.246	62969
rs59778360	rs7155002	0.111	63022
rs59778360	rs9323877	0.28	63219
rs59778360	rs7154400	0.28	63265
rs59778360	rs4497611	0.246	65306
rs59778360	rs4406992	0.246	65570
rs59778360	rs12435220	0.212	65633
rs59778360	rs8008388	0.212	65640
rs59778360	rs12883528	0.212	65889
rs59778360	rs11623019	0.212	65921
rs59778360	rs4904924	0.212	65928
rs59778360	rs4904925	0.212	65969
rs59778360	rs4904926	0.212	65977
rs59778360	rs4904927	0.091	66192
rs59778360	rs4904929	0.183	66243
rs59778360	rs1998098	0.091	67215
rs59778360	rs11160071	0.212	67365
rs4243695	rs4243696	0.925	28
rs4243695	rs4904891	0.928	405
rs4243695	rs4904892	0.928	406
rs4243695	rs4904896	0.652	3899
rs4243695	rs4904897	0.543	3948
rs4243695	rs28671668	0.652	4689
rs4243695	rs11624887	0.543	6502
rs4243695	rs4904903	0.543	7480
rs4243695	rs11160063	0.543	7701
rs4243695	rs17128288	0.78	8480
rs4243695	rs10139051	0.55	8751
rs4243695	rs12435024	0.7	10337
rs4243695	rs10139066	0.7	16271
rs4243695	rs11624626	0.7	16441
rs4243695	rs10142146	0.7	17027
rs4243695	rs10142236	0.7	17117
rs4243695	rs10142321	0.7	17193
rs4243695	rs4900120	0.7	17349
rs4243695	rs11443072	0.7	17691
rs4243695	rs8010919	0.7	17779
rs4243695	rs7150295	0.7	18632
rs4243695	rs4414423	0.7	18675
rs4243695	rs10143402	0.7	18799
rs4243695	rs4603491	0.7	18818
rs4243695	rs10431740	0.7	20628
rs4243695	rs4904912	0.7	21109
rs4243695	rs4904913	0.7	21145
rs4243695	rs7152962	0.154	23724
rs4243695	rs2402139	0.154	25555
rs4243695	rs59977926	0.129	45085
rs4243695	rs10594259	0.298	45415
rs4243695	rs8015178	0.298	45538
rs4243695	rs35617057	0.32	45628
rs4243695	rs12894869	0.298	45957
rs4243695	rs12895667	0.345	46270
rs4243695	rs7142428	0.298	46856
rs4243695	rs4410008	0.37	46967
rs4243695	rs7142789	0.197	47047
rs4243695	rs7143110	0.37	47059
rs4243695	rs7144261	0.37	47145
rs4243695	rs12881123	0.37	47320
rs4243695	rs12882088	0.37	47321
rs4243695	rs11621551	0.345	47427
rs4243695	rs7143416	0.37	47479
rs4243695	rs7144273	0.264	49057
rs4243695	rs12894551	0.672	51052
rs4243695	rs4904918	0.248	55984
rs4243695	rs10131374	0.056	56217
rs4243695	rs28668079	0.15	56241
rs4243695	rs17128324	0.188	56277
rs4243695	rs61977311	0.248	59131
rs4243695	rs11160067	0.219	59731
rs4243695	rs8019291	0.15	59850
rs4243695	rs7401792	0.095	59947
rs4243695	rs73339573	0.15	60325
rs4243695	rs941648	0.248	60423
rs4243695	rs3993878	0.219	60669
rs4243695	rs10129711	0.248	60704
rs4243695	rs12879396	0.095	60731
rs4243695	rs10129728	0.248	60737
rs4243695	rs10130041	0.248	60788
rs4243695	rs4900124	0.248	61123
rs4243695	rs9323876	0.15	61129
rs4243695	rs10130373	0.248	61261
rs4243695	rs12880508	0.237	61537
rs4243695	rs11160069	0.248	62579
rs4243695	rs7154848	0.248	62705
rs4243695	rs7155002	0.104	62758
rs4243695	rs9323877	0.283	62955
rs4243695	rs7154400	0.283	63001
rs4243695	rs4497611	0.248	65042
rs4243695	rs4406992	0.248	65306
rs4243695	rs12435220	0.232	65369
rs4243695	rs8008388	0.232	65376
rs4243695	rs12883528	0.232	65625
rs4243695	rs11623019	0.232	65657
rs4243695	rs4904924	0.232	65664
rs4243695	rs4904925	0.232	65705
rs4243695	rs4904926	0.232	65713
rs4243695	rs4904927	0.145	65928
rs4243695	rs4904929	0.201	65979
rs4243695	rs1998098	0.145	66951
rs4243695	rs11160071	0.232	67101
rs4243696	rs4904891	1.0	377
rs4243696	rs4904892	1.0	378
rs4243696	rs4904896	0.731	3871
rs4243696	rs4904897	0.536	3920
rs4243696	rs28671668	0.731	4661
rs4243696	rs11624887	0.536	6474
rs4243696	rs4904903	0.536	7452
rs4243696	rs11160063	0.536	7673
rs4243696	rs17128288	0.842	8452
rs4243696	rs10139051	0.636	8723
rs4243696	rs12435024	0.805	10309
rs4243696	rs10139066	0.805	16243
rs4243696	rs11624626	0.805	16413
rs4243696	rs10142146	0.805	16999
rs4243696	rs10142236	0.805	17089
rs4243696	rs10142321	0.805	17165
rs4243696	rs4900120	0.805	17321
rs4243696	rs11443072	0.805	17663
rs4243696	rs8010919	0.805	17751
rs4243696	rs7150295	0.805	18604
rs4243696	rs4414423	0.805	18647
rs4243696	rs10143402	0.805	18771
rs4243696	rs4603491	0.805	18790
rs4243696	rs10431740	0.805	20600
rs4243696	rs4904912	0.805	21081
rs4243696	rs4904913	0.805	21117
rs4243696	rs7152962	0.168	23696
rs4243696	rs2402139	0.168	25527
rs4243696	rs59977926	0.145	45057
rs4243696	rs10594259	0.394	45387
rs4243696	rs8015178	0.394	45510
rs4243696	rs35617057	0.417	45600
rs4243696	rs12894869	0.394	45929
rs4243696	rs12895667	0.443	46242
rs4243696	rs7142428	0.394	46828
rs4243696	rs4410008	0.469	46939
rs4243696	rs7142789	0.205	47019
rs4243696	rs7143110	0.469	47031
rs4243696	rs7144261	0.469	47117
rs4243696	rs12881123	0.469	47292
rs4243696	rs12882088	0.469	47293
rs4243696	rs11621551	0.443	47399
rs4243696	rs7143416	0.469	47451
rs4243696	rs7144273	0.253	49029
rs4243696	rs12894551	0.735	51024
rs4243696	rs4904918	0.232	55956
rs4243696	rs10131374	0.082	56189
rs4243696	rs28668079	0.098	56213
rs4243696	rs17128324	0.119	56249
rs4243696	rs61977311	0.232	59103
rs4243696	rs11160067	0.204	59703
rs4243696	rs8019291	0.098	59822
rs4243696	rs7401792	0.094	59919
rs4243696	rs73339573	0.098	60297
rs4243696	rs941648	0.232	60395
rs4243696	rs3993878	0.204	60641
rs4243696	rs10129711	0.232	60676
rs4243696	rs12879396	0.094	60703
rs4243696	rs10129728	0.232	60709
rs4243696	rs10130041	0.232	60760
rs4243696	rs4900124	0.232	61095
rs4243696	rs9323876	0.098	61101
rs4243696	rs10130373	0.232	61233
rs4243696	rs12880508	0.221	61509
rs4243696	rs11160069	0.232	62551
rs4243696	rs7154848	0.232	62677
rs4243696	rs7155002	0.103	62730
rs4243696	rs9323877	0.265	62927
rs4243696	rs7154400	0.265	62973
rs4243696	rs4497611	0.232	65014
rs4243696	rs4406992	0.232	65278
rs4243696	rs12435220	0.198	65341
rs4243696	rs8008388	0.198	65348
rs4243696	rs12883528	0.198	65597
rs4243696	rs11623019	0.198	65629
rs4243696	rs4904924	0.198	65636
rs4243696	rs4904925	0.198	65677
rs4243696	rs4904926	0.198	65685
rs4243696	rs4904927	0.079	65900
rs4243696	rs4904929	0.17	65951
rs4243696	rs1998098	0.079	66923
rs4243696	rs11160071	0.198	67073
rs4904891	rs4904892	1.0	1
rs4904891	rs4904896	0.738	3494
rs4904891	rs4904897	0.548	3543
rs4904891	rs28671668	0.738	4284
rs4904891	rs11624887	0.548	6097
rs4904891	rs4904903	0.548	7075
rs4904891	rs11160063	0.548	7296
rs4904891	rs17128288	0.847	8075
rs4904891	rs10139051	0.645	8346
rs4904891	rs12435024	0.81	9932
rs4904891	rs10139066	0.81	15866
rs4904891	rs11624626	0.81	16036
rs4904891	rs10142146	0.81	16622
rs4904891	rs10142236	0.81	16712
rs4904891	rs10142321	0.81	16788
rs4904891	rs4900120	0.81	16944
rs4904891	rs11443072	0.81	17286
rs4904891	rs8010919	0.81	17374
rs4904891	rs7150295	0.81	18227
rs4904891	rs4414423	0.81	18270
rs4904891	rs10143402	0.81	18394
rs4904891	rs4603491	0.81	18413
rs4904891	rs10431740	0.81	20223
rs4904891	rs4904912	0.81	20704
rs4904891	rs4904913	0.81	20740
rs4904891	rs7152962	0.165	23319
rs4904891	rs2402139	0.165	25150
rs4904891	rs59977926	0.142	44680
rs4904891	rs10594259	0.404	45010
rs4904891	rs8015178	0.404	45133
rs4904891	rs35617057	0.428	45223
rs4904891	rs12894869	0.404	45552
rs4904891	rs12895667	0.454	45865
rs4904891	rs7142428	0.404	46451
rs4904891	rs4410008	0.48	46562
rs4904891	rs7142789	0.217	46642
rs4904891	rs7143110	0.48	46654
rs4904891	rs7144261	0.48	46740
rs4904891	rs12881123	0.48	46915
rs4904891	rs12882088	0.48	46916
rs4904891	rs11621551	0.454	47022
rs4904891	rs7143416	0.48	47074
rs4904891	rs7144273	0.265	48652
rs4904891	rs12894551	0.742	50647
rs4904891	rs4904918	0.246	55579
rs4904891	rs10131374	0.081	55812
rs4904891	rs28668079	0.109	55836
rs4904891	rs17128324	0.131	55872
rs4904891	rs61977311	0.246	58726
rs4904891	rs11160067	0.217	59326
rs4904891	rs8019291	0.109	59445
rs4904891	rs7401792	0.101	59542
rs4904891	rs73339573	0.109	59920
rs4904891	rs941648	0.246	60018
rs4904891	rs3993878	0.217	60264
rs4904891	rs10129711	0.246	60299
rs4904891	rs12879396	0.101	60326
rs4904891	rs10129728	0.246	60332
rs4904891	rs10130041	0.246	60383
rs4904891	rs4900124	0.246	60718
rs4904891	rs9323876	0.109	60724
rs4904891	rs10130373	0.246	60856
rs4904891	rs12880508	0.236	61132
rs4904891	rs11160069	0.246	62174
rs4904891	rs7154848	0.246	62300
rs4904891	rs7155002	0.111	62353
rs4904891	rs9323877	0.28	62550
rs4904891	rs7154400	0.28	62596
rs4904891	rs4497611	0.246	64637
rs4904891	rs4406992	0.246	64901
rs4904891	rs12435220	0.212	64964
rs4904891	rs8008388	0.212	64971
rs4904891	rs12883528	0.212	65220
rs4904891	rs11623019	0.212	65252
rs4904891	rs4904924	0.212	65259
rs4904891	rs4904925	0.212	65300
rs4904891	rs4904926	0.212	65308
rs4904891	rs4904927	0.091	65523
rs4904891	rs4904929	0.183	65574
rs4904891	rs1998098	0.091	66546
rs4904891	rs11160071	0.212	66696
rs4904892	rs4904896	0.738	3493
rs4904892	rs4904897	0.548	3542
rs4904892	rs28671668	0.738	4283
rs4904892	rs11624887	0.548	6096
rs4904892	rs4904903	0.548	7074
rs4904892	rs11160063	0.548	7295
rs4904892	rs17128288	0.847	8074
rs4904892	rs10139051	0.645	8345
rs4904892	rs12435024	0.81	9931
rs4904892	rs10139066	0.81	15865
rs4904892	rs11624626	0.81	16035
rs4904892	rs10142146	0.81	16621
rs4904892	rs10142236	0.81	16711
rs4904892	rs10142321	0.81	16787
rs4904892	rs4900120	0.81	16943
rs4904892	rs11443072	0.81	17285
rs4904892	rs8010919	0.81	17373
rs4904892	rs7150295	0.81	18226
rs4904892	rs4414423	0.81	18269
rs4904892	rs10143402	0.81	18393
rs4904892	rs4603491	0.81	18412
rs4904892	rs10431740	0.81	20222
rs4904892	rs4904912	0.81	20703
rs4904892	rs4904913	0.81	20739
rs4904892	rs7152962	0.165	23318
rs4904892	rs2402139	0.165	25149
rs4904892	rs59977926	0.142	44679
rs4904892	rs10594259	0.404	45009
rs4904892	rs8015178	0.404	45132
rs4904892	rs35617057	0.428	45222
rs4904892	rs12894869	0.404	45551
rs4904892	rs12895667	0.454	45864
rs4904892	rs7142428	0.404	46450
rs4904892	rs4410008	0.48	46561
rs4904892	rs7142789	0.217	46641
rs4904892	rs7143110	0.48	46653
rs4904892	rs7144261	0.48	46739
rs4904892	rs12881123	0.48	46914
rs4904892	rs12882088	0.48	46915
rs4904892	rs11621551	0.454	47021
rs4904892	rs7143416	0.48	47073
rs4904892	rs7144273	0.265	48651
rs4904892	rs12894551	0.742	50646
rs4904892	rs4904918	0.246	55578
rs4904892	rs10131374	0.081	55811
rs4904892	rs28668079	0.109	55835
rs4904892	rs17128324	0.131	55871
rs4904892	rs61977311	0.246	58725
rs4904892	rs11160067	0.217	59325
rs4904892	rs8019291	0.109	59444
rs4904892	rs7401792	0.101	59541
rs4904892	rs73339573	0.109	59919
rs4904892	rs941648	0.246	60017
rs4904892	rs3993878	0.217	60263
rs4904892	rs10129711	0.246	60298
rs4904892	rs12879396	0.101	60325
rs4904892	rs10129728	0.246	60331
rs4904892	rs10130041	0.246	60382
rs4904892	rs4900124	0.246	60717
rs4904892	rs9323876	0.109	60723
rs4904892	rs10130373	0.246	60855
rs4904892	rs12880508	0.236	61131
rs4904892	rs11160069	0.246	62173
rs4904892	rs7154848	0.246	62299
rs4904892	rs7155002	0.111	62352
rs4904892	rs9323877	0.28	62549
rs4904892	rs7154400	0.28	62595
rs4904892	rs4497611	0.246	64636
rs4904892	rs4406992	0.246	64900
rs4904892	rs12435220	0.212	64963
rs4904892	rs8008388	0.212	64970
rs4904892	rs12883528	0.212	65219
rs4904892	rs11623019	0.212	65251
rs4904892	rs4904924	0.212	65258
rs4904892	rs4904925	0.212	65299
rs4904892	rs4904926	0.212	65307
rs4904892	rs4904927	0.091	65522
rs4904892	rs4904929	0.183	65573
rs4904892	rs1998098	0.091	66545
rs4904892	rs11160071	0.212	66695
rs4904896	rs4904897	0.578	49
rs4904896	rs28671668	1.0	790
rs4904896	rs11624887	0.578	2603
rs4904896	rs4904903	0.578	3581
rs4904896	rs11160063	0.578	3802
rs4904896	rs17128288	0.894	4581
rs4904896	rs10139051	0.794	4852
rs4904896	rs12435024	0.669	6438
rs4904896	rs10139066	0.669	12372
rs4904896	rs11624626	0.669	12542
rs4904896	rs10142146	0.669	13128
rs4904896	rs10142236	0.669	13218
rs4904896	rs10142321	0.669	13294
rs4904896	rs4900120	0.669	13450
rs4904896	rs11443072	0.669	13792
rs4904896	rs8010919	0.669	13880
rs4904896	rs7150295	0.669	14733
rs4904896	rs4414423	0.669	14776
rs4904896	rs10143402	0.669	14900
rs4904896	rs4603491	0.669	14919
rs4904896	rs10431740	0.669	16729
rs4904896	rs4904912	0.669	17210
rs4904896	rs4904913	0.669	17246
rs4904896	rs7152962	0.156	19825
rs4904896	rs2402139	0.156	21656
rs4904896	rs59977926	0.135	41186
rs4904896	rs10594259	0.376	41516
rs4904896	rs8015178	0.376	41639
rs4904896	rs35617057	0.398	41729
rs4904896	rs12894869	0.376	42058
rs4904896	rs12895667	0.423	42371
rs4904896	rs7142428	0.376	42957
rs4904896	rs4410008	0.448	43068
rs4904896	rs7142789	0.173	43148
rs4904896	rs7143110	0.448	43160
rs4904896	rs7144261	0.448	43246
rs4904896	rs12881123	0.448	43421
rs4904896	rs12882088	0.448	43422
rs4904896	rs11621551	0.423	43528
rs4904896	rs7143416	0.448	43580
rs4904896	rs7144273	0.223	45158
rs4904896	rs12894551	0.502	47153
rs4904896	rs4904918	0.277	52085
rs4904896	rs10131374	0.077	52318
rs4904896	rs28668079	0.126	52342
rs4904896	rs17128324	0.15	52378
rs4904896	rs61977311	0.277	55232
rs4904896	rs11160067	0.247	55832
rs4904896	rs8019291	0.126	55951
rs4904896	rs7401792	0.087	56048
rs4904896	rs73339573	0.126	56426
rs4904896	rs941648	0.277	56524
rs4904896	rs3993878	0.247	56770
rs4904896	rs10129711	0.277	56805
rs4904896	rs12879396	0.087	56832
rs4904896	rs10129728	0.277	56838
rs4904896	rs10130041	0.277	56889
rs4904896	rs4900124	0.277	57224
rs4904896	rs9323876	0.126	57230
rs4904896	rs10130373	0.277	57362
rs4904896	rs12880508	0.268	57638
rs4904896	rs11160069	0.277	58680
rs4904896	rs7154848	0.277	58806
rs4904896	rs7155002	0.094	58859
rs4904896	rs9323877	0.312	59056
rs4904896	rs7154400	0.312	59102
rs4904896	rs4497611	0.277	61143
rs4904896	rs4406992	0.277	61407
rs4904896	rs12435220	0.239	61470
rs4904896	rs8008388	0.239	61477
rs4904896	rs12883528	0.239	61726
rs4904896	rs11623019	0.239	61758
rs4904896	rs4904924	0.239	61765
rs4904896	rs4904925	0.239	61806
rs4904896	rs4904926	0.239	61814
rs4904896	rs4904927	0.104	62029
rs4904896	rs4904929	0.209	62080
rs4904896	rs1998098	0.104	63052
rs4904896	rs11160071	0.239	63202
rs4904897	rs28671668	0.578	741
rs4904897	rs11624887	1.0	2554
rs4904897	rs4904903	1.0	3532
rs4904897	rs11160063	1.0	3753
rs4904897	rs17128288	0.647	4532
rs4904897	rs10139051	0.519	4803
rs4904897	rs12435024	0.444	6389
rs4904897	rs10139066	0.444	12323
rs4904897	rs11624626	0.444	12493
rs4904897	rs10142146	0.444	13079
rs4904897	rs10142236	0.444	13169
rs4904897	rs10142321	0.444	13245
rs4904897	rs4900120	0.444	13401
rs4904897	rs11443072	0.444	13743
rs4904897	rs8010919	0.444	13831
rs4904897	rs7150295	0.444	14684
rs4904897	rs4414423	0.444	14727
rs4904897	rs10143402	0.444	14851
rs4904897	rs4603491	0.444	14870
rs4904897	rs10431740	0.444	16680
rs4904897	rs4904912	0.444	17161
rs4904897	rs4904913	0.444	17197
rs4904897	rs7152962	0.09	19776
rs4904897	rs2402139	0.09	21607
rs4904897	rs59977926	0.078	41137
rs4904897	rs10594259	0.183	41467
rs4904897	rs8015178	0.183	41590
rs4904897	rs35617057	0.197	41680
rs4904897	rs12894869	0.183	42009
rs4904897	rs12895667	0.211	42322
rs4904897	rs7142428	0.183	42908
rs4904897	rs4410008	0.227	43019
rs4904897	rs7142789	0.35	43099
rs4904897	rs7143110	0.227	43111
rs4904897	rs7144261	0.227	43197
rs4904897	rs12881123	0.227	43372
rs4904897	rs12882088	0.227	43373
rs4904897	rs11621551	0.211	43479
rs4904897	rs7143416	0.227	43531
rs4904897	rs7144273	0.289	45109
rs4904897	rs12894551	0.328	47104
rs4904897	rs4904918	0.141	52036
rs4904897	rs10131374	0.044	52269
rs4904897	rs28668079	0.341	52293
rs4904897	rs17128324	0.302	52329
rs4904897	rs61977311	0.141	55183
rs4904897	rs11160067	0.121	55783
rs4904897	rs8019291	0.341	55902
rs4904897	rs7401792	0.036	55999
rs4904897	rs73339573	0.341	56377
rs4904897	rs941648	0.141	56475
rs4904897	rs3993878	0.121	56721
rs4904897	rs10129711	0.141	56756
rs4904897	rs12879396	0.036	56783
rs4904897	rs10129728	0.141	56789
rs4904897	rs10130041	0.141	56840
rs4904897	rs4900124	0.141	57175
rs4904897	rs9323876	0.341	57181
rs4904897	rs10130373	0.141	57313
rs4904897	rs12880508	0.134	57589
rs4904897	rs11160069	0.141	58631
rs4904897	rs7154848	0.141	58757
rs4904897	rs7155002	0.045	58810
rs4904897	rs9323877	0.154	59007
rs4904897	rs7154400	0.154	59053
rs4904897	rs4497611	0.141	61094
rs4904897	rs4406992	0.141	61358
rs4904897	rs12435220	0.137	61421
rs4904897	rs8008388	0.137	61428
rs4904897	rs12883528	0.137	61677
rs4904897	rs11623019	0.137	61709
rs4904897	rs4904924	0.137	61716
rs4904897	rs4904925	0.137	61757
rs4904897	rs4904926	0.137	61765
rs4904897	rs4904927	0.28	61980
rs4904897	rs4904929	0.115	62031
rs4904897	rs1998098	0.28	63003
rs4904897	rs11160071	0.137	63153
rs28671668	rs11624887	0.578	1813
rs28671668	rs4904903	0.578	2791
rs28671668	rs11160063	0.578	3012
rs28671668	rs17128288	0.894	3791
rs28671668	rs10139051	0.794	4062
rs28671668	rs12435024	0.669	5648
rs28671668	rs10139066	0.669	11582
rs28671668	rs11624626	0.669	11752
rs28671668	rs10142146	0.669	12338
rs28671668	rs10142236	0.669	12428
rs28671668	rs10142321	0.669	12504
rs28671668	rs4900120	0.669	12660
rs28671668	rs11443072	0.669	13002
rs28671668	rs8010919	0.669	13090
rs28671668	rs7150295	0.669	13943
rs28671668	rs4414423	0.669	13986
rs28671668	rs10143402	0.669	14110
rs28671668	rs4603491	0.669	14129
rs28671668	rs10431740	0.669	15939
rs28671668	rs4904912	0.669	16420
rs28671668	rs4904913	0.669	16456
rs28671668	rs7152962	0.156	19035
rs28671668	rs2402139	0.156	20866
rs28671668	rs59977926	0.135	40396
rs28671668	rs10594259	0.376	40726
rs28671668	rs8015178	0.376	40849
rs28671668	rs35617057	0.398	40939
rs28671668	rs12894869	0.376	41268
rs28671668	rs12895667	0.423	41581
rs28671668	rs7142428	0.376	42167
rs28671668	rs4410008	0.448	42278
rs28671668	rs7142789	0.173	42358
rs28671668	rs7143110	0.448	42370
rs28671668	rs7144261	0.448	42456
rs28671668	rs12881123	0.448	42631
rs28671668	rs12882088	0.448	42632
rs28671668	rs11621551	0.423	42738
rs28671668	rs7143416	0.448	42790
rs28671668	rs7144273	0.223	44368
rs28671668	rs12894551	0.502	46363
rs28671668	rs4904918	0.277	51295
rs28671668	rs10131374	0.077	51528
rs28671668	rs28668079	0.126	51552
rs28671668	rs17128324	0.15	51588
rs28671668	rs61977311	0.277	54442
rs28671668	rs11160067	0.247	55042
rs28671668	rs8019291	0.126	55161
rs28671668	rs7401792	0.087	55258
rs28671668	rs73339573	0.126	55636
rs28671668	rs941648	0.277	55734
rs28671668	rs3993878	0.247	55980
rs28671668	rs10129711	0.277	56015
rs28671668	rs12879396	0.087	56042
rs28671668	rs10129728	0.277	56048
rs28671668	rs10130041	0.277	56099
rs28671668	rs4900124	0.277	56434
rs28671668	rs9323876	0.126	56440
rs28671668	rs10130373	0.277	56572
rs28671668	rs12880508	0.268	56848
rs28671668	rs11160069	0.277	57890
rs28671668	rs7154848	0.277	58016
rs28671668	rs7155002	0.094	58069
rs28671668	rs9323877	0.312	58266
rs28671668	rs7154400	0.312	58312
rs28671668	rs4497611	0.277	60353
rs28671668	rs4406992	0.277	60617
rs28671668	rs12435220	0.239	60680
rs28671668	rs8008388	0.239	60687
rs28671668	rs12883528	0.239	60936
rs28671668	rs11623019	0.239	60968
rs28671668	rs4904924	0.239	60975
rs28671668	rs4904925	0.239	61016
rs28671668	rs4904926	0.239	61024
rs28671668	rs4904927	0.104	61239
rs28671668	rs4904929	0.209	61290
rs28671668	rs1998098	0.104	62262
rs28671668	rs11160071	0.239	62412
rs11624887	rs4904903	1.0	978
rs11624887	rs11160063	1.0	1199
rs11624887	rs17128288	0.647	1978
rs11624887	rs10139051	0.519	2249
rs11624887	rs12435024	0.444	3835
rs11624887	rs10139066	0.444	9769
rs11624887	rs11624626	0.444	9939
rs11624887	rs10142146	0.444	10525
rs11624887	rs10142236	0.444	10615
rs11624887	rs10142321	0.444	10691
rs11624887	rs4900120	0.444	10847
rs11624887	rs11443072	0.444	11189
rs11624887	rs8010919	0.444	11277
rs11624887	rs7150295	0.444	12130
rs11624887	rs4414423	0.444	12173
rs11624887	rs10143402	0.444	12297
rs11624887	rs4603491	0.444	12316
rs11624887	rs10431740	0.444	14126
rs11624887	rs4904912	0.444	14607
rs11624887	rs4904913	0.444	14643
rs11624887	rs7152962	0.09	17222
rs11624887	rs2402139	0.09	19053
rs11624887	rs59977926	0.078	38583
rs11624887	rs10594259	0.183	38913
rs11624887	rs8015178	0.183	39036
rs11624887	rs35617057	0.197	39126
rs11624887	rs12894869	0.183	39455
rs11624887	rs12895667	0.211	39768
rs11624887	rs7142428	0.183	40354
rs11624887	rs4410008	0.227	40465
rs11624887	rs7142789	0.35	40545
rs11624887	rs7143110	0.227	40557
rs11624887	rs7144261	0.227	40643
rs11624887	rs12881123	0.227	40818
rs11624887	rs12882088	0.227	40819
rs11624887	rs11621551	0.211	40925
rs11624887	rs7143416	0.227	40977
rs11624887	rs7144273	0.289	42555
rs11624887	rs12894551	0.328	44550
rs11624887	rs4904918	0.141	49482
rs11624887	rs10131374	0.044	49715
rs11624887	rs28668079	0.341	49739
rs11624887	rs17128324	0.302	49775
rs11624887	rs61977311	0.141	52629
rs11624887	rs11160067	0.121	53229
rs11624887	rs8019291	0.341	53348
rs11624887	rs7401792	0.036	53445
rs11624887	rs73339573	0.341	53823
rs11624887	rs941648	0.141	53921
rs11624887	rs3993878	0.121	54167
rs11624887	rs10129711	0.141	54202
rs11624887	rs12879396	0.036	54229
rs11624887	rs10129728	0.141	54235
rs11624887	rs10130041	0.141	54286
rs11624887	rs4900124	0.141	54621
rs11624887	rs9323876	0.341	54627
rs11624887	rs10130373	0.141	54759
rs11624887	rs12880508	0.134	55035
rs11624887	rs11160069	0.141	56077
rs11624887	rs7154848	0.141	56203
rs11624887	rs7155002	0.045	56256
rs11624887	rs9323877	0.154	56453
rs11624887	rs7154400	0.154	56499
rs11624887	rs4497611	0.141	58540
rs11624887	rs4406992	0.141	58804
rs11624887	rs12435220	0.137	58867
rs11624887	rs8008388	0.137	58874
rs11624887	rs12883528	0.137	59123
rs11624887	rs11623019	0.137	59155
rs11624887	rs4904924	0.137	59162
rs11624887	rs4904925	0.137	59203
rs11624887	rs4904926	0.137	59211
rs11624887	rs4904927	0.28	59426
rs11624887	rs4904929	0.115	59477
rs11624887	rs1998098	0.28	60449
rs11624887	rs11160071	0.137	60599
rs4904903	rs11160063	1.0	221
rs4904903	rs17128288	0.647	1000
rs4904903	rs10139051	0.519	1271
rs4904903	rs12435024	0.444	2857
rs4904903	rs10139066	0.444	8791
rs4904903	rs11624626	0.444	8961
rs4904903	rs10142146	0.444	9547
rs4904903	rs10142236	0.444	9637
rs4904903	rs10142321	0.444	9713
rs4904903	rs4900120	0.444	9869
rs4904903	rs11443072	0.444	10211
rs4904903	rs8010919	0.444	10299
rs4904903	rs7150295	0.444	11152
rs4904903	rs4414423	0.444	11195
rs4904903	rs10143402	0.444	11319
rs4904903	rs4603491	0.444	11338
rs4904903	rs10431740	0.444	13148
rs4904903	rs4904912	0.444	13629
rs4904903	rs4904913	0.444	13665
rs4904903	rs7152962	0.09	16244
rs4904903	rs2402139	0.09	18075
rs4904903	rs59977926	0.078	37605
rs4904903	rs10594259	0.183	37935
rs4904903	rs8015178	0.183	38058
rs4904903	rs35617057	0.197	38148
rs4904903	rs12894869	0.183	38477
rs4904903	rs12895667	0.211	38790
rs4904903	rs7142428	0.183	39376
rs4904903	rs4410008	0.227	39487
rs4904903	rs7142789	0.35	39567
rs4904903	rs7143110	0.227	39579
rs4904903	rs7144261	0.227	39665
rs4904903	rs12881123	0.227	39840
rs4904903	rs12882088	0.227	39841
rs4904903	rs11621551	0.211	39947
rs4904903	rs7143416	0.227	39999
rs4904903	rs7144273	0.289	41577
rs4904903	rs12894551	0.328	43572
rs4904903	rs4904918	0.141	48504
rs4904903	rs10131374	0.044	48737
rs4904903	rs28668079	0.341	48761
rs4904903	rs17128324	0.302	48797
rs4904903	rs61977311	0.141	51651
rs4904903	rs11160067	0.121	52251
rs4904903	rs8019291	0.341	52370
rs4904903	rs7401792	0.036	52467
rs4904903	rs73339573	0.341	52845
rs4904903	rs941648	0.141	52943
rs4904903	rs3993878	0.121	53189
rs4904903	rs10129711	0.141	53224
rs4904903	rs12879396	0.036	53251
rs4904903	rs10129728	0.141	53257
rs4904903	rs10130041	0.141	53308
rs4904903	rs4900124	0.141	53643
rs4904903	rs9323876	0.341	53649
rs4904903	rs10130373	0.141	53781
rs4904903	rs12880508	0.134	54057
rs4904903	rs11160069	0.141	55099
rs4904903	rs7154848	0.141	55225
rs4904903	rs7155002	0.045	55278
rs4904903	rs9323877	0.154	55475
rs4904903	rs7154400	0.154	55521
rs4904903	rs4497611	0.141	57562
rs4904903	rs4406992	0.141	57826
rs4904903	rs12435220	0.137	57889
rs4904903	rs8008388	0.137	57896
rs4904903	rs12883528	0.137	58145
rs4904903	rs11623019	0.137	58177
rs4904903	rs4904924	0.137	58184
rs4904903	rs4904925	0.137	58225
rs4904903	rs4904926	0.137	58233
rs4904903	rs4904927	0.28	58448
rs4904903	rs4904929	0.115	58499
rs4904903	rs1998098	0.28	59471
rs4904903	rs11160071	0.137	59621
rs11160063	rs17128288	0.647	779
rs11160063	rs10139051	0.519	1050
rs11160063	rs12435024	0.444	2636
rs11160063	rs10139066	0.444	8570
rs11160063	rs11624626	0.444	8740
rs11160063	rs10142146	0.444	9326
rs11160063	rs10142236	0.444	9416
rs11160063	rs10142321	0.444	9492
rs11160063	rs4900120	0.444	9648
rs11160063	rs11443072	0.444	9990
rs11160063	rs8010919	0.444	10078
rs11160063	rs7150295	0.444	10931
rs11160063	rs4414423	0.444	10974
rs11160063	rs10143402	0.444	11098
rs11160063	rs4603491	0.444	11117
rs11160063	rs10431740	0.444	12927
rs11160063	rs4904912	0.444	13408
rs11160063	rs4904913	0.444	13444
rs11160063	rs7152962	0.09	16023
rs11160063	rs2402139	0.09	17854
rs11160063	rs59977926	0.078	37384
rs11160063	rs10594259	0.183	37714
rs11160063	rs8015178	0.183	37837
rs11160063	rs35617057	0.197	37927
rs11160063	rs12894869	0.183	38256
rs11160063	rs12895667	0.211	38569
rs11160063	rs7142428	0.183	39155
rs11160063	rs4410008	0.227	39266
rs11160063	rs7142789	0.35	39346
rs11160063	rs7143110	0.227	39358
rs11160063	rs7144261	0.227	39444
rs11160063	rs12881123	0.227	39619
rs11160063	rs12882088	0.227	39620
rs11160063	rs11621551	0.211	39726
rs11160063	rs7143416	0.227	39778
rs11160063	rs7144273	0.289	41356
rs11160063	rs12894551	0.328	43351
rs11160063	rs4904918	0.141	48283
rs11160063	rs10131374	0.044	48516
rs11160063	rs28668079	0.341	48540
rs11160063	rs17128324	0.302	48576
rs11160063	rs61977311	0.141	51430
rs11160063	rs11160067	0.121	52030
rs11160063	rs8019291	0.341	52149
rs11160063	rs7401792	0.036	52246
rs11160063	rs73339573	0.341	52624
rs11160063	rs941648	0.141	52722
rs11160063	rs3993878	0.121	52968
rs11160063	rs10129711	0.141	53003
rs11160063	rs12879396	0.036	53030
rs11160063	rs10129728	0.141	53036
rs11160063	rs10130041	0.141	53087
rs11160063	rs4900124	0.141	53422
rs11160063	rs9323876	0.341	53428
rs11160063	rs10130373	0.141	53560
rs11160063	rs12880508	0.134	53836
rs11160063	rs11160069	0.141	54878
rs11160063	rs7154848	0.141	55004
rs11160063	rs7155002	0.045	55057
rs11160063	rs9323877	0.154	55254
rs11160063	rs7154400	0.154	55300
rs11160063	rs4497611	0.141	57341
rs11160063	rs4406992	0.141	57605
rs11160063	rs12435220	0.137	57668
rs11160063	rs8008388	0.137	57675
rs11160063	rs12883528	0.137	57924
rs11160063	rs11623019	0.137	57956
rs11160063	rs4904924	0.137	57963
rs11160063	rs4904925	0.137	58004
rs11160063	rs4904926	0.137	58012
rs11160063	rs4904927	0.28	58227
rs11160063	rs4904929	0.115	58278
rs11160063	rs1998098	0.28	59250
rs11160063	rs11160071	0.137	59400
rs17128288	rs10139051	0.802	271
rs17128288	rs12435024	0.686	1857
rs17128288	rs10139066	0.686	7791
rs17128288	rs11624626	0.686	7961
rs17128288	rs10142146	0.686	8547
rs17128288	rs10142236	0.686	8637
rs17128288	rs10142321	0.686	8713
rs17128288	rs4900120	0.686	8869
rs17128288	rs11443072	0.686	9211
rs17128288	rs8010919	0.686	9299
rs17128288	rs7150295	0.686	10152
rs17128288	rs4414423	0.686	10195
rs17128288	rs10143402	0.686	10319
rs17128288	rs4603491	0.686	10338
rs17128288	rs10431740	0.686	12148
rs17128288	rs4904912	0.686	12629
rs17128288	rs4904913	0.686	12665
rs17128288	rs7152962	0.14	15244
rs17128288	rs2402139	0.14	17075
rs17128288	rs59977926	0.12	36605
rs17128288	rs10594259	0.33	36935
rs17128288	rs8015178	0.33	37058
rs17128288	rs35617057	0.35	37148
rs17128288	rs12894869	0.33	37477
rs17128288	rs12895667	0.372	37790
rs17128288	rs7142428	0.33	38376
rs17128288	rs4410008	0.393	38487
rs17128288	rs7142789	0.126	38567
rs17128288	rs7143110	0.393	38579
rs17128288	rs7144261	0.393	38665
rs17128288	rs12881123	0.393	38840
rs17128288	rs12882088	0.393	38841
rs17128288	rs11621551	0.372	38947
rs17128288	rs7143416	0.393	38999
rs17128288	rs7144273	0.173	40577
rs17128288	rs12894551	0.601	42572
rs17128288	rs4904918	0.345	47504
rs17128288	rs10131374	0.069	47737
rs17128288	rs28668079	0.162	47761
rs17128288	rs17128324	0.191	47797
rs17128288	rs61977311	0.345	50651
rs17128288	rs11160067	0.313	51251
rs17128288	rs8019291	0.162	51370
rs17128288	rs7401792	0.135	51467
rs17128288	rs73339573	0.162	51845
rs17128288	rs941648	0.345	51943
rs17128288	rs3993878	0.313	52189
rs17128288	rs10129711	0.345	52224
rs17128288	rs12879396	0.135	52251
rs17128288	rs10129728	0.345	52257
rs17128288	rs10130041	0.345	52308
rs17128288	rs4900124	0.345	52643
rs17128288	rs9323876	0.162	52649
rs17128288	rs10130373	0.345	52781
rs17128288	rs12880508	0.337	53057
rs17128288	rs11160069	0.345	54099
rs17128288	rs7154848	0.345	54225
rs17128288	rs7155002	0.146	54278
rs17128288	rs9323877	0.382	54475
rs17128288	rs7154400	0.382	54521
rs17128288	rs4497611	0.345	56562
rs17128288	rs4406992	0.345	56826
rs17128288	rs12435220	0.297	56889
rs17128288	rs8008388	0.297	56896
rs17128288	rs12883528	0.297	57145
rs17128288	rs11623019	0.297	57177
rs17128288	rs4904924	0.297	57184
rs17128288	rs4904925	0.297	57225
rs17128288	rs4904926	0.297	57233
rs17128288	rs4904927	0.133	57448
rs17128288	rs4904929	0.265	57499
rs17128288	rs1998098	0.133	58471
rs17128288	rs11160071	0.297	58621
rs10139051	rs12435024	0.855	1586
rs10139051	rs10139066	0.855	7520
rs10139051	rs11624626	0.855	7690
rs10139051	rs10142146	0.855	8276
rs10139051	rs10142236	0.855	8366
rs10139051	rs10142321	0.855	8442
rs10139051	rs4900120	0.855	8598
rs10139051	rs11443072	0.855	8940
rs10139051	rs8010919	0.855	9028
rs10139051	rs7150295	0.855	9881
rs10139051	rs4414423	0.855	9924
rs10139051	rs10143402	0.855	10048
rs10139051	rs4603491	0.855	10067
rs10139051	rs10431740	0.855	11877
rs10139051	rs4904912	0.855	12358
rs10139051	rs4904913	0.855	12394
rs10139051	rs7152962	0.174	14973
rs10139051	rs2402139	0.174	16804
rs10139051	rs59977926	0.15	36334
rs10139051	rs10594259	0.349	36664
rs10139051	rs8015178	0.349	36787
rs10139051	rs35617057	0.296	36877
rs10139051	rs12894869	0.349	37206
rs10139051	rs12895667	0.399	37519
rs10139051	rs7142428	0.349	38105
rs10139051	rs4410008	0.344	38216
rs10139051	rs7142789	0.119	38296
rs10139051	rs7143110	0.344	38308
rs10139051	rs7144261	0.344	38394
rs10139051	rs12881123	0.344	38569
rs10139051	rs12882088	0.344	38570
rs10139051	rs11621551	0.399	38676
rs10139051	rs7143416	0.344	38728
rs10139051	rs7144273	0.161	40306
rs10139051	rs12894551	0.422	42301
rs10139051	rs4904918	0.232	47233
rs10139051	rs10131374	0.086	47466
rs10139051	rs28668079	0.104	47490
rs10139051	rs17128324	0.132	47526
rs10139051	rs61977311	0.232	50380
rs10139051	rs11160067	0.27	50980
rs10139051	rs8019291	0.104	51099
rs10139051	rs7401792	0.098	51196
rs10139051	rs73339573	0.104	51574
rs10139051	rs941648	0.232	51672
rs10139051	rs3993878	0.27	51918
rs10139051	rs10129711	0.232	51953
rs10139051	rs12879396	0.098	51980
rs10139051	rs10129728	0.232	51986
rs10139051	rs10130041	0.232	52037
rs10139051	rs4900124	0.232	52372
rs10139051	rs9323876	0.104	52378
rs10139051	rs10130373	0.232	52510
rs10139051	rs12880508	0.223	52786
rs10139051	rs11160069	0.232	53828
rs10139051	rs7154848	0.232	53954
rs10139051	rs7155002	0.074	54007
rs10139051	rs9323877	0.264	54204
rs10139051	rs7154400	0.264	54250
rs10139051	rs4497611	0.232	56291
rs10139051	rs4406992	0.232	56555
rs10139051	rs12435220	0.204	56618
rs10139051	rs8008388	0.204	56625
rs10139051	rs12883528	0.204	56874
rs10139051	rs11623019	0.204	56906
rs10139051	rs4904924	0.204	56913
rs10139051	rs4904925	0.204	56954
rs10139051	rs4904926	0.204	56962
rs10139051	rs4904927	0.089	57177
rs10139051	rs4904929	0.239	57228
rs10139051	rs1998098	0.089	58200
rs10139051	rs11160071	0.204	58350
rs12435024	rs10139066	1.0	5934
rs12435024	rs11624626	1.0	6104
rs12435024	rs10142146	1.0	6690
rs12435024	rs10142236	1.0	6780
rs12435024	rs10142321	1.0	6856
rs12435024	rs4900120	1.0	7012
rs12435024	rs11443072	1.0	7354
rs12435024	rs8010919	1.0	7442
rs12435024	rs7150295	1.0	8295
rs12435024	rs4414423	1.0	8338
rs12435024	rs10143402	1.0	8462
rs12435024	rs4603491	1.0	8481
rs12435024	rs10431740	1.0	10291
rs12435024	rs4904912	1.0	10772
rs12435024	rs4904913	1.0	10808
rs12435024	rs7152962	0.204	13387
rs12435024	rs2402139	0.204	15218
rs12435024	rs59977926	0.176	34748
rs12435024	rs10594259	0.433	35078
rs12435024	rs8015178	0.433	35201
rs12435024	rs35617057	0.38	35291
rs12435024	rs12894869	0.433	35620
rs12435024	rs12895667	0.492	35933
rs12435024	rs7142428	0.433	36519
rs12435024	rs4410008	0.439	36630
rs12435024	rs7142789	0.216	36710
rs12435024	rs7143110	0.439	36722
rs12435024	rs7144261	0.439	36808
rs12435024	rs12881123	0.439	36983
rs12435024	rs12882088	0.439	36984
rs12435024	rs11621551	0.492	37090
rs12435024	rs7143416	0.439	37142
rs12435024	rs7144273	0.256	38720
rs12435024	rs12894551	0.568	40715
rs12435024	rs4904918	0.159	45647
rs12435024	rs10131374	0.1	45880
rs12435024	rs28668079	0.067	45904
rs12435024	rs17128324	0.09	45940
rs12435024	rs61977311	0.159	48794
rs12435024	rs11160067	0.191	49394
rs12435024	rs8019291	0.067	49513
rs12435024	rs7401792	0.073	49610
rs12435024	rs73339573	0.067	49988
rs12435024	rs941648	0.159	50086
rs12435024	rs3993878	0.191	50332
rs12435024	rs10129711	0.159	50367
rs12435024	rs12879396	0.073	50394
rs12435024	rs10129728	0.159	50400
rs12435024	rs10130041	0.159	50451
rs12435024	rs4900124	0.159	50786
rs12435024	rs9323876	0.067	50792
rs12435024	rs10130373	0.159	50924
rs12435024	rs12880508	0.148	51200
rs12435024	rs11160069	0.159	52242
rs12435024	rs7154848	0.159	52368
rs12435024	rs7155002	0.052	52421
rs12435024	rs9323877	0.187	52618
rs12435024	rs7154400	0.187	52664
rs12435024	rs4497611	0.159	54705
rs12435024	rs4406992	0.159	54969
rs12435024	rs12435220	0.141	55032
rs12435024	rs8008388	0.141	55039
rs12435024	rs12883528	0.141	55288
rs12435024	rs11623019	0.141	55320
rs12435024	rs4904924	0.141	55327
rs12435024	rs4904925	0.141	55368
rs12435024	rs4904926	0.141	55376
rs12435024	rs4904927	0.058	55591
rs12435024	rs4904929	0.172	55642
rs12435024	rs1998098	0.058	56614
rs12435024	rs11160071	0.141	56764
rs10139066	rs11624626	1.0	170
rs10139066	rs10142146	1.0	756
rs10139066	rs10142236	1.0	846
rs10139066	rs10142321	1.0	922
rs10139066	rs4900120	1.0	1078
rs10139066	rs11443072	1.0	1420
rs10139066	rs8010919	1.0	1508
rs10139066	rs7150295	1.0	2361
rs10139066	rs4414423	1.0	2404
rs10139066	rs10143402	1.0	2528
rs10139066	rs4603491	1.0	2547
rs10139066	rs10431740	1.0	4357
rs10139066	rs4904912	1.0	4838
rs10139066	rs4904913	1.0	4874
rs10139066	rs7152962	0.204	7453
rs10139066	rs2402139	0.204	9284
rs10139066	rs59977926	0.176	28814
rs10139066	rs10594259	0.433	29144
rs10139066	rs8015178	0.433	29267
rs10139066	rs35617057	0.38	29357
rs10139066	rs12894869	0.433	29686
rs10139066	rs12895667	0.492	29999
rs10139066	rs7142428	0.433	30585
rs10139066	rs4410008	0.439	30696
rs10139066	rs7142789	0.216	30776
rs10139066	rs7143110	0.439	30788
rs10139066	rs7144261	0.439	30874
rs10139066	rs12881123	0.439	31049
rs10139066	rs12882088	0.439	31050
rs10139066	rs11621551	0.492	31156
rs10139066	rs7143416	0.439	31208
rs10139066	rs7144273	0.256	32786
rs10139066	rs12894551	0.568	34781
rs10139066	rs4904918	0.159	39713
rs10139066	rs10131374	0.1	39946
rs10139066	rs28668079	0.067	39970
rs10139066	rs17128324	0.09	40006
rs10139066	rs61977311	0.159	42860
rs10139066	rs11160067	0.191	43460
rs10139066	rs8019291	0.067	43579
rs10139066	rs7401792	0.073	43676
rs10139066	rs73339573	0.067	44054
rs10139066	rs941648	0.159	44152
rs10139066	rs3993878	0.191	44398
rs10139066	rs10129711	0.159	44433
rs10139066	rs12879396	0.073	44460
rs10139066	rs10129728	0.159	44466
rs10139066	rs10130041	0.159	44517
rs10139066	rs4900124	0.159	44852
rs10139066	rs9323876	0.067	44858
rs10139066	rs10130373	0.159	44990
rs10139066	rs12880508	0.148	45266
rs10139066	rs11160069	0.159	46308
rs10139066	rs7154848	0.159	46434
rs10139066	rs7155002	0.052	46487
rs10139066	rs9323877	0.187	46684
rs10139066	rs7154400	0.187	46730
rs10139066	rs4497611	0.159	48771
rs10139066	rs4406992	0.159	49035
rs10139066	rs12435220	0.141	49098
rs10139066	rs8008388	0.141	49105
rs10139066	rs12883528	0.141	49354
rs10139066	rs11623019	0.141	49386
rs10139066	rs4904924	0.141	49393
rs10139066	rs4904925	0.141	49434
rs10139066	rs4904926	0.141	49442
rs10139066	rs4904927	0.058	49657
rs10139066	rs4904929	0.172	49708
rs10139066	rs1998098	0.058	50680
rs10139066	rs11160071	0.141	50830
rs11624626	rs10142146	1.0	586
rs11624626	rs10142236	1.0	676
rs11624626	rs10142321	1.0	752
rs11624626	rs4900120	1.0	908
rs11624626	rs11443072	1.0	1250
rs11624626	rs8010919	1.0	1338
rs11624626	rs7150295	1.0	2191
rs11624626	rs4414423	1.0	2234
rs11624626	rs10143402	1.0	2358
rs11624626	rs4603491	1.0	2377
rs11624626	rs10431740	1.0	4187
rs11624626	rs4904912	1.0	4668
rs11624626	rs4904913	1.0	4704
rs11624626	rs7152962	0.204	7283
rs11624626	rs2402139	0.204	9114
rs11624626	rs59977926	0.176	28644
rs11624626	rs10594259	0.433	28974
rs11624626	rs8015178	0.433	29097
rs11624626	rs35617057	0.38	29187
rs11624626	rs12894869	0.433	29516
rs11624626	rs12895667	0.492	29829
rs11624626	rs7142428	0.433	30415
rs11624626	rs4410008	0.439	30526
rs11624626	rs7142789	0.216	30606
rs11624626	rs7143110	0.439	30618
rs11624626	rs7144261	0.439	30704
rs11624626	rs12881123	0.439	30879
rs11624626	rs12882088	0.439	30880
rs11624626	rs11621551	0.492	30986
rs11624626	rs7143416	0.439	31038
rs11624626	rs7144273	0.256	32616
rs11624626	rs12894551	0.568	34611
rs11624626	rs4904918	0.159	39543
rs11624626	rs10131374	0.1	39776
rs11624626	rs28668079	0.067	39800
rs11624626	rs17128324	0.09	39836
rs11624626	rs61977311	0.159	42690
rs11624626	rs11160067	0.191	43290
rs11624626	rs8019291	0.067	43409
rs11624626	rs7401792	0.073	43506
rs11624626	rs73339573	0.067	43884
rs11624626	rs941648	0.159	43982
rs11624626	rs3993878	0.191	44228
[truncated: 2,372 more rows]
